# Supplementary material for: The first complete genome of the simian malaria parasite Plasmodium brasilianum
Source: Sci Rep. 2022 Nov 17;12:19802. doi: 10.1038/s41598-022-20706-6 (PMC9671904; doi:10.1038/s41598-022-20706-6)
Supplement: Supplementary file 2 — Supplementary Information 2. [file 41598_2022_20706_MOESM2_ESM.xlsx]

## Sheet: TS1-GenomeAndAlignmentStats
Table S1. Genome and Alignment Stats.
Size, GC composition, and LastZ alignment details for P. brasilianum and P. malariae chromosomes, mitochondrial genomes, apicoplast genomes, and unplaced scaffolds.
Chromosome	P. brasilianum name	P. malariae name	P brasilianum % GC	P brasilianum Sequence Length	P malariae % GC	P malariae Sequence Length	LASTZ Alignment name	Alignment method	Description	# Nucleotides	# Sequences	% GC	% Identical Sites	% Of Ref Seq	% Pairwise Identity	Max Sequence Length	Mean Coverage	Min Sequence Length
1	PB_01	PmUG01_01_v1	0.239	1570935	0.245	1381517	PB_01 LASTZ alignment	LASTZ Alignment	LASTZ alignment of PmUG01_01_v1 against PB_01	2878647	1237	0.25	0.978	0.786	0.966	19185	0.832442	52
2	PB_02	PmUG01_02_v1	0.24	1242348	0.267	813520	PB_02 LASTZ alignment	LASTZ Alignment	LASTZ alignment of PmUG01_02_v1 against PB_02	2078209	761	0.264	0.983	0.632	0.971	19737	0.672807	66
3	PB_03	PmUG01_03_v1	0.263	1174778	0.253	1341934	PB_03 LASTZ alignment	LASTZ Alignment	LASTZ alignment of PmUG01_03_v1 against PB_03	2330157	1046	0.265	0.982	0.928	0.971	12823	0.983487	54
4	PB_04	PmUG01_04_v1	0.252	1238050	0.262	1076825	PB_04 LASTZ alignment	LASTZ Alignment	LASTZ alignment of PmUG01_04_v1 against PB_04	2376103	1077	0.258	0.981	0.865	0.968	17353	0.91923	50
5	PB_05	PmUG01_05_v1	0.25	1736770	0.245	1887012	PB_05 LASTZ alignment	LASTZ Alignment	LASTZ alignment of PmUG01_05_v1 against PB_05	3362344	1638	0.256	0.977	0.872	0.964	11643	0.935975	45
6	PB_06	PmUG01_06_v1	0.252	771024	0.27	862290	PB_06 LASTZ alignment	LASTZ Alignment	LASTZ alignment of PmUG01_06_v1 against PB_06	1466598	646	0.262	0.979	0.845	0.965	17491	0.902143	52
7	PB_07	PmUG01_07_v1	0.245	2339971	0.252	2080591	PB_07 LASTZ alignment	LASTZ Alignment	LASTZ alignment of PmUG01_07_v1 against PB_07	4362915	1930	0.254	0.978	0.813	0.966	19613	0.864517	39
8	PB_08	PmUG01_08_v1	0.249	2388870	0.239	2818518	PB_08 LASTZ alignment	LASTZ Alignment	LASTZ alignment of PmUG01_08_v1 against PB_08	4627382	2063	0.253	0.98	0.878	0.967	17971	0.937059	49
9	PB_09	PmUG01_09_v1	0.264	2191332	0.26	2312277	PB_09 LASTZ alignment	LASTZ Alignment	LASTZ alignment of PmUG01_09_v1 against PB_09	4517460	1973	0.26	0.983	0.997	0.97	12647	1.06151	50
10	PB_10	PmUG01_10_v1	0.25	2176485	0.249	2219075	PB_10 LASTZ alignment	LASTZ Alignment	LASTZ alignment of PmUG01_10_v1 against PB_10	4335272	1998	0.252	0.982	0.934	0.972	18627	0.991869	41
11	PB_11	PmUG01_11_v1	0.251	2691298	0.25	2721162	PB_11 LASTZ alignment	LASTZ Alignment	LASTZ alignment of PmUG01_11_v1 against PB_11	5300538	1995	0.254	0.984	0.916	0.972	24291	0.96951	44
12	PB_12	PmUG01_12_v1	0.253	3578192	0.256	3436770	PB_12 LASTZ alignment	LASTZ Alignment	LASTZ alignment of PmUG01_12_v1 against PB_12	7110620	2644	0.254	0.986	0.938	0.975	19452	0.98721	37
13	PB_13	PmUG01_13_v1	0.251	2712207	0.245	3023686	PB_13 LASTZ alignment	LASTZ Alignment	LASTZ alignment of PmUG01_13_v1 against PB_13	5422538	2148	0.251	0.985	0.948	0.976	21804	0.999308	43
14	PB_14	PmUG01_14_v1	0.257	3271130	0.252	3564281	PB_14 LASTZ alignment	LASTZ Alignment	LASTZ alignment of PmUG01_14_v1 against PB_14	6710194	2493	0.253	0.987	0.998	0.975	19624	1.05134	44
Apicoplast	PB_AP	PmUG01_API_v1	0.125	28948	0.137	34324	PB_AP LASTZ alignment	LASTZ Alignment	LASTZ alignment of PmUG01_API_v1 against PB_AP	62615	21	0.136	0.996	0.992	0.995	13938	1.16302	49
Mitochondrion	PB_MT	PmUG01_MIT_v1	0.304	6302	0.299	5969	PB_MT LASTZ alignment	LASTZ Alignment	LASTZ alignment of PmUG01_MIT_v1 against PB_MT	11388	7	0.28	0.997	0.802	0.996	2109	0.807045	69
Scaffold 1	PB_00_01	PmUG01_00_v1_archived_contig_1	0.266	393469	0.19	127265
Scaffold 2	PB_00_02	PmUG01_00_v1_archived_contig_2	0.188	330426	0.193	86765
Scaffold 3	PB_00_03	PmUG01_00_v1_archived_contig_3	0.187	264071	0.189	249877
Scaffold 4	PB_00_04	PmUG01_00_v1_archived_contig_4	0.189	135697	0.185	35798
Scaffold 5	PB_00_05	PmUG01_00_v1_archived_contig_5	0.191	105957	0.189	39871
Scaffold 6	PB_00_06	PmUG01_00_v1_archived_contig_6	0.189	95207	0.192	41200
Scaffold 7	PB_00_07	PmUG01_00_v1_archived_contig_7	0.186	89387	0.19	37286
Scaffold 8	PB_00_08	PmUG01_00_v1_archived_contig_8	0.191	84219	0.189	256666
Scaffold 9	PB_00_09	PmUG01_00_v1_archived_contig_9	0.187	77739	0.182	94659
Scaffold 10	PB_00_10	PmUG01_00_v1_archived_contig_10	0.192	69435	0.192	16069
Scaffold 11	PB_00_11	PmUG01_00_v1_archived_contig_11	0.189	62996	0.183	94368
Scaffold 12	PB_00_12	PmUG01_00_v1_archived_contig_12	0.186	60451	0.197	23163
Scaffold 13	PB_00_13	PmUG01_00_v1_archived_contig_13	0.19	56722	0.184	78380
Scaffold 14	PB_00_14	PmUG01_00_v1_archived_contig_14	0.191	54391	0.188	186045
Scaffold 15	PB_00_15	PmUG01_00_v1_archived_contig_15	0.187	54229	0.19	64661
Scaffold 16	PB_00_16	PmUG01_00_v1_archived_contig_16	0.187	54063	0.188	95107
Scaffold 17	PB_00_17	PmUG01_00_v1_archived_contig_17	0.208	42025	0.19	78840
Scaffold 18	PB_00_18	PmUG01_00_v1_archived_contig_18	0.186	36846	0.187	45685
Scaffold 19	PB_00_19	PmUG01_00_v1_archived_contig_19	0.181	34667	0.188	59999
Scaffold 20	PB_00_20	PmUG01_00_v1_archived_contig_20	0.232	33007	0.186	56448
Scaffold 21	PB_00_21	PmUG01_00_v1_archived_contig_21	0.192	31895	0.186	134984
Scaffold 22	PB_00_22	PmUG01_00_v1_archived_contig_22	0.19	30354	0.185	94729
Scaffold 23	PB_00_23	PmUG01_00_v1_archived_contig_23	0.195	25117	0.188	80088
Scaffold 24	PB_00_24	PmUG01_00_v1_archived_contig_24	0.31	16073	0.181	31906
Scaffold 25	PB_00_25	PmUG01_00_v1_archived_contig_25	0.187	15844	0.186	148497
Scaffold 26	PB_00_26	PmUG01_00_v1_archived_contig_26	0.285	14490	0.19	58220
Scaffold 27	PB_00_27	PmUG01_00_v1_archived_contig_27	0.215	9054	0.233	224922
Scaffold 28	PB_00_28	PmUG01_00_v1_archived_contig_28	0.193	8582	0.191	102704
Scaffold 29	PB_00_29	PmUG01_00_v1_archived_contig_29	0.312	4536	0.186	38860
Scaffold 30		PmUG01_00_v1_archived_contig_30			0.185	39250
Scaffold 31		PmUG01_00_v1_archived_contig_31			0.192	79282
Scaffold 32		PmUG01_00_v1_archived_contig_32			0.187	20830
Scaffold 33		PmUG01_00_v1_archived_contig_33			0.18	23913
Scaffold 34		PmUG01_00_v1_archived_contig_34			0.195	53038
Scaffold 35		PmUG01_00_v1_archived_contig_35			0.193	27403
Scaffold 36		PmUG01_00_v1_archived_contig_36			0.19	120189
Scaffold 37		PmUG01_00_v1_archived_contig_37			0.188	51630
Scaffold 38		PmUG01_00_v1_archived_contig_38			0.188	31656
Scaffold 39		PmUG01_00_v1_archived_contig_39			0.189	310300
Scaffold 40		PmUG01_00_v1_archived_contig_40			0.2	32467
Scaffold 41		PmUG01_00_v1_archived_contig_41			0.189	95717
Scaffold 42		PmUG01_00_v1_archived_contig_42			0.185	118421
Scaffold 43		PmUG01_00_v1_archived_contig_43			0.186	33409
Scaffold 44		PmUG01_00_v1_archived_contig_44			0.184	43071
Scaffold 45		PmUG01_00_v1_archived_contig_45			0.191	51766
Scaffold 46		PmUG01_00_v1_archived_contig_46			0.188	48291
Scaffold 47		PmUG01_00_v1_archived_contig_47			0.186	174589
