# Supplementary material for: The first complete genome of the simian malaria parasite Plasmodium brasilianum
Source: Sci Rep. 2022 Nov 17;12:19802. doi: 10.1038/s41598-022-20706-6 (PMC9671904; doi:10.1038/s41598-022-20706-6)
Supplement: Supplementary file 3 — Supplementary Information 3. [file 41598_2022_20706_MOESM3_ESM.xlsx]

## Sheet: TS4-PlasmodiumEvolutionaryGenes
Table S2. Erythrocyte invasion orthologs.
List of the 92 Plasmodium malariae orthologous groups, and their matched orthologs from 19 species, that have a crucial role in the invasion of erythrocytes. Multiple orthologs present in a genome are listed in a new line at that column and “/” are used as placeholders to indicate lines with an additional ortholog present in a genome. Orthologs that are absent from a given species are denoted as …
ID	Description	Orthogroup	Summary	Denotes if multiples present in a species and which iteration	PLas_vivax	Pbrazi_aa	PcynB_1.0_protein	Plas_Yoelii	Plas_berghei	Plas_coatneyi	Plas_falciparum_3D7	Plas_frag_nilgiri_V1_protein	Plas_gaboni	Plas_gorilla clade	Plas_inui_San_Antonio_protein	Plas_knowlesi	Plas_ovale	Plas_reichenowi	Plas_vinc_vinckei_V1_protein	Plasmodium_chabaudi	Plasmodium_gallinaceum	Plasmodium_relictum	Pmala_PmUG01_protein
SCO93279.1	conserved Plasmodium protein, unknown function [Plasmodium malariae]	OG0000297	Ortholog present in all 19 species	1	XP_001616118.1	transcript3653	/	/	/	/	/	/	/	/	/	/	/	/	/	/	/	/	/
SCO93279.1	conserved Plasmodium protein, unknown function [Plasmodium malariae]	OG0000297	Ortholog present in all 19 species	2	/	transcript3654	XP_004223396.1	/	/	/	/	/	/	/	/	/	/	/	/	/	/	/	/
SCO93279.1	conserved Plasmodium protein, unknown function [Plasmodium malariae]	OG0000297	Ortholog present in all 19 species	3	/	/	XP_004228082.1	XP_729794.2	XP_022711934.1	XP_019915860.1	XP_966087.1	XP_012334513.1	XP_018642733.1	SOV12477.1	XP_008817094.1	XP_002261578.1	SBT77820.1	XP_019970671.1	XP_008626703.1	XP_016653003.1	CRG93677.1	CRH01037.1	SCO93279.1
SCO92992.1	conserved Plasmodium protein, unknown function [Plasmodium malariae]	OG0000305	Ortholog present in all 19 species	1	XP_001616400.1	transcript3362	XP_004223114.1	XP_022812472.1	XP_022713216.1	XP_019915577.1	XP_024328980.1	XP_012335399.1	XP_018638865.1	/	/	/	/	/	/	/	/	/	/
SCO92992.1	conserved Plasmodium protein, unknown function [Plasmodium malariae]	OG0000305	Ortholog present in all 19 species	2	/	/	/	/	/	/	/	/	XP_018638867.1	/	/	/	/	/	/	/	/	/	/
SCO92992.1	conserved Plasmodium protein, unknown function [Plasmodium malariae]	OG0000305	Ortholog present in all 19 species	3	/	/	/	/	/	/	/	/	XP_018638868.1	SOV18437.1	XP_008814936.1	XP_002261271.1	SBT77539.1	XP_019969710.1	XP_008624212.1	XP_016654068.1	CRG93974.1	CRH00742.1	SCO92992.1
SCO93257.1	eukaryotic translation initiation factor 3 subunit L, putative [Plasmodium malariae]	OG0000306	Ortholog present in all 19 species	1	XP_001616502.1	transcript4557	XP_004224187.1	XP_022813124.1	XP_022712363.1	XP_019913021.1	XP_024329146.1	XP_012335124.1	XP_018640484.1	SOV16455.1	XP_008818242.1	XP_002260532.1	SBT73675.1	/	/	/	/	/	/
SCO93257.1	eukaryotic translation initiation factor 3 subunit L, putative [Plasmodium malariae]	OG0000306	Ortholog present in all 19 species	2	/	/	/	/	/	/	/	/	/	/	/	/	BT73676.1	XP_019970171.1	/	/	/	/	/
SCO93257.1	eukaryotic translation initiation factor 3 subunit L, putative [Plasmodium malariae]	OG0000306	Ortholog present in all 19 species	3	/	/	/	/	/	/	/	/	/	/	/	/	/	XP_019970172.1	XP_008625385.1	XP_016653388.1	CRG95978.1	CRH03659.1	SCP02482.1
SCO94120.1	ATP-dependent RNA helicase MAK5, putative [Plasmodium malariae]	OG0000350	Ortholog present in all 19 species	1	XP_001612433.1	/	/	/	/	/	/	/	/	/	/	/	/	/	/	/	/	/	/
SCO94120.1	ATP-dependent RNA helicase MAK5, putative [Plasmodium malariae]	OG0000350	Ortholog present in all 19 species	2	XP_001615940.1	transcript4413	XP_004224081.1	XP_022813515.1	XP_022713557.1	XP_019916679.1	XP_001348603.1	XP_012335700.1	XP_018639511.1	SOV19397.1	XP_008814175.1	XP_002260421.1	SBT78482.1	XP_012765496.2	XP_008622005.1	XP_016654467.1	CRG94648.1	CRH01473.1	SCO94120.1
SBT86514.1	GAF domain-related protein, putative [Plasmodium malariae]	OG0000364	Ortholog present in all 19 species	1	XP_001612930.1	transcript929	XP_004225385.1	XP_724918.2	XP_672510.2	XP_019913009.1	XP_001349621.1	XP_012337876.1	XP_018643771.1	SOV10567.1	XP_008816604.1	XP_002257922.1	SBT75677.1	XP_012760992.2	/	/	/	/	/
SBT86514.1	GAF domain-related protein, putative [Plasmodium malariae]	OG0000364	Ortholog present in all 19 species	2	/	/	/	/	/	/	/	/	/	/	/	/	/	XP_019970885.1	XP_008626525.1	XP_737296.2	CRG94317.1	CRG98736.1	SBT86514.1
SCP03746.1	serine/threonine protein kinase, putative [Plasmodium malariae]	OG0000429	Ortholog present in all 19 species	1	XP_001614000.1	transcript5644	XP_004225239.1	XP_022813061.1	XP_678798.2	XP_019917819.1	XP_001350860.1	XP_012335822.1	XP_018640895.1	SOV17115.1	XP_008818509.1	XP_002262548.1	SBT82792.1	XP_019970267.1	/	/	/	/	/
SCP03746.1	serine/threonine protein kinase, putative [Plasmodium malariae]	OG0000429	Ortholog present in all 19 species	2	/	/	/	/	/	/	/	/	/	/	/	/	/	XP_019970268.1	XP_008622630.1	XP_016655087.1	CRG97101.1	CRH02891.1	SCP03746.1
SCN45018.1	RAP protein, putative [Plasmodium malariae]	OG0000745	Ortholog present in all 19 species	1	XP_001608521.1	transcript3089	XP_004221404.1	XP_022811662.1	XP_022712272.1	XP_019913722.1	XP_001347524.2	XP_012337421.1	XP_018641635.1	SOV15010.1	XP_008817246.1	XP_002261763.1	SBT76078.1	XP_012763283.1	XP_008625688.1	XP_016655172.1	CRG97260.1	CRG99108.1	SCN45018.1
SBT86989.1	AAA family ATPase, putative [Plasmodium malariae]	OG0000766	Ortholog present in all 19 species	1	XP_001608584.1	transcript321	XP_004220789.1	XP_022812667.1	XP_673274.2	XP_019912569.1	XP_001349479.1	XP_012338110.1	XP_018642140.1	SOV13408.1	XP_008816715.1	XP_002257644.1	SBT75233.1	XP_012762429.2	XP_008623507.1	XP_744949.2	CRG93095.1	CRG98493.1	SBT86989.1
SBT86990.1	DNA repair and recombination protein RAD54, putative [Plasmodium malariae]	OG0000767	Ortholog present in all 19 species	1	XP_001608585.1	transcript322	XP_004220790.1	XP_022812668.1	XP_022713398.1	XP_019912596.1	XP_001349480.1	XP_012338111.1	XP_018642139.1	SOV13406.1	XP_008816714.1	XP_002257645.1	SBT75234.1	XP_012762428.2	XP_008623508.1	XP_745142.1	CRG93094.1	CRG98494.1	SBT86990.1
SBT86625.1	conserved Plasmodium protein, unknown function [Plasmodium malariae]	OG0000799	Ortholog present in all 19 species	1	XP_001612730.1	transcript60	XP_004221354.1	XP_725618.2	XP_675634.2	XP_019913730.1	XP_001347474.2	XP_012336894.1	XP_018641583.1	SOV14903.1	XP_008818807.1	XP_002261710.1	SBT76029.1	XP_012763233.2	XP_008625640.1	XP_738436.2	CRG97209.1	CRG99057.1	SBT86625.1
SBT86302.1	conserved Plasmodium protein, unknown function [Plasmodium malariae]	OG0000854	Ortholog present in all 19 species	1	XP_001612824.1	transcript752	XP_004220954.1	XP_730339.2	XP_673731.2	XP_019912928.1	XP_001349095.1	XP_012335545.1	XP_018642536.1	SOV13117.1	XP_008818161.1	XP_002261114.1	SBT75529.1	XP_012762274.2	XP_008625534.1	XP_738768.2	CRG93122.1	CRH03014.1	SBT86302.1
SBT86301.1	actin-related protein, putative [Plasmodium malariae]	OG0000855	Ortholog present in all 19 species	1	XP_001612825.1	transcript751	XP_004220953.1	XP_730338.1	XP_674454.2	XP_019912956.1	XP_001349094.1	XP_012335546.1	XP_018642535.1	SOV13115.1	XP_008818160.1	XP_002261113.1	SBT75528.1	XP_012762273.2	XP_008625533.1	XP_016653466.1	CRG93121.1	CRH03015.1	SBT86301.1
SBT86450.1	conserved Plasmodium protein, unknown function [Plasmodium malariae]	OG0000868	Ortholog present in all 19 species	1	XP_001612868.1	transcript861	XP_004225323.1	XP_022811489.1	XP_022712121.1	XP_019913097.1	XP_001349684.1	XP_012336060.1	XP_018643833.1	SOV10631.1	XP_008816540.1	XP_002257856.1	SBT75615.1	XP_012761056.2	XP_008626586.1	XP_739682.2	CRG94382.1	CRG98671.1	SBT86450.1
SBT86480.1	conserved Plasmodium protein, unknown function [Plasmodium malariae]	OG0000884	Ortholog present in all 19 species	1	XP_001612898.1	transcript897	XP_004225353.1	XP_022811473.1	XP_671124.2	XP_019913133.1	XP_001349653.1	XP_012338094.1	XP_018643803.1	SOV10600.1	XP_008816570.1	XP_002257885.1	SBT75645.1	XP_019969877.1	XP_008626556.1	XP_740519.2	CRG94351.1	CRG98702.1	SBT86480.1
SBT86487.1	protein transport protein SEC31, putative [Plasmodium malariae]	OG0000890	Ortholog present in all 19 species	1	XP_001612905.1	transcript904	XP_004225360.1	XP_022811469.1	XP_022712101.1	XP_019913230.1	XP_001349646.2	XP_012338101.1	XP_018643795.1	SOV10593.1	XP_008816577.1	XP_002257892.1	SBT75652.1	XP_012761018.2	XP_008626550.1	XP_016653211.1	CRG94344.1	CRG98709.1	SBT86487.1
SBT86543.1	conserved Plasmodium protein, unknown function [Plasmodium malariae]	OG0000937	Ortholog present in all 19 species	1	XP_001613012.1	transcript958	XP_004225415.1	XP_723646.1	XP_676378.2	XP_019913073.1	XP_001349593.1	XP_012336852.1	XP_018643739.1	SOV10537.1	XP_008816634.1	XP_002257952.1	SBT75707.1	XP_012760962.2	XP_008626496.1	XP_733390.2	CRG95398.1	CRG98793.1	SBT86543.1
SBT86523.1	conserved Plasmodium protein, unknown function [Plasmodium malariae]	OG0000950	Ortholog present in all 19 species	1	XP_001613034.1	transcript938	XP_004225394.1	XP_724333.2	XP_022712086.1	XP_019913026.1	XP_001349612.1	XP_012336873.1	XP_018643762.1	SOV10558.1	XP_008816613.1	XP_002257931.1	SBT75686.1	XP_012760983.2	XP_008626516.1	XP_016653191.1	CRG95377.1	CRG98772.1	SBT86523.1
SCN12364.1	T-complex protein 1 subunit beta, putative [Plasmodium malariae]	OG0000983	Ortholog present in all 19 species	1	XP_001613090.1	transcript2308	XP_004222210.1	XP_022811541.1	XP_022712157.1	XP_019914607.1	XP_024328874.1	XP_012333754.1	XP_018643508.1	SOV10756.1	XP_008817755.1	XP_002258976.1	SBT76898.1	XP_012761144.1	XP_008626001.1	XP_016653273.1	CRG95296.1	CRG99859.1	SCN12364.1
SCN12347.1	conserved Plasmodium protein, unknown function [Plasmodium malariae]	OG0000995	Ortholog present in all 19 species	1	XP_001613107.1	transcript2292	XP_004222193.1	XP_022811548.1	XP_022712167.1	XP_019914330.1	XP_001351161.1	XP_012333739.1	XP_018643525.1	SOV10788.1	XP_008817738.1	XP_002258959.1	SBT76882.1	XP_012761161.2	XP_008625984.1	XP_016653281.1	CRG95314.1	CRG99841.1	SCN12347.1
SCN12319.1	dolichyl-diphosphooligosaccharide--protein glycosyltransferase subunit 1, putative [Plasmodium malariae]	OG0001010	Ortholog present in all 19 species	1	XP_001613134.1	transcript2266	XP_004222165.1	XP_022811563.1	XP_022712180.1	XP_019914581.1	XP_001351189.1	XP_012333709.1	XP_018643553.1	SOV10844.1	XP_008817711.1	XP_002258929.1	SBT76853.1	XP_019969861.1	XP_008625958.1	XP_016653294.1	CRG95342.1	CRG99813.1	SCN12319.1
SCN12302.1	Ras-like G protein, putative [Plasmodium malariae]	OG0001021	Ortholog present in all 19 species	1	XP_001613150.1	transcript2250	XP_004222149.1	XP_723850.1	XP_679340.1	XP_019914358.1	XP_001351205.1	XP_012333692.1	XP_018643571.1	SOV10875.1	XP_008817695.1	XP_002258911.1	SBT76835.1	XP_012761206.2	XP_008625943.1	XP_738573.2	CRG95358.1	CRG99796.1	SCN12302.1
SBT86711.1	trafficking protein particle complex subunit 8, putative [Plasmodium malariae]	OG0001053	Ortholog present in all 19 species	1	XP_001613223.1	transcript1451	XP_004222962.1	XP_730062.2	XP_671508.2	XP_019915528.1	XP_001351609.1	XP_012334565.1	XP_018642986.1	SOV11570.1	XP_008815023.1	XP_002259766.1	SBT72831.1	XP_012761569.2	XP_008624540.1	XP_016653916.1	CRG97828.1	CRH00618.1	SBT86711.1
SBT86695.1	GTPase-activating protein, putative [Plasmodium malariae]	OG0001061	Ortholog present in all 19 species	1	XP_001613239.1	transcript1435	XP_004222946.1	XP_726875.2	XP_675928.2	XP_019915257.1	XP_001351625.1	XP_012334581.1	XP_018643003.1	SOV11586.1	XP_008815039.1	XP_002259749.1	SBT72996.1	XP_012761584.2	XP_008624524.1	XP_740672.2	CRG97843.1	CRH00602.1	SBT86695.1
SBT86668.1	RNA polymerase I, putative [Plasmodium malariae]	OG0001080	Ortholog present in all 19 species	1	XP_001613265.1	transcript1409	XP_004222919.1	XP_731247.1	XP_022713086.1	XP_019915477.1	XP_001351652.1	XP_012334609.1	XP_018643031.1	SOV11613.1	XP_008815066.1	XP_002259722.1	SBT74611.1	XP_012761611.2	XP_008624497.1	XP_016653933.1	CRG97870.1	CRH00575.1	SBT86668.1
SBT86289.1	dynein heavy chain, putative [Plasmodium malariae]	OG0001091	Ortholog present in all 19 species	1	XP_001613279.1	transcript740	XP_004220935.1	XP_022813185.1	XP_022712427.1	XP_019912869.1	XP_002808782.1	XP_012335558.1	XP_018642523.1	SOV13091.1	XP_008818147.1	XP_002261103.1	SBT75516.1	XP_019970622.1	XP_008625522.1	XP_016653457.1	CRG98212.1	CRG98628.1	SBT86289.1
SBT86861.1	erythrocyte membrane-associated antigen, putative [Plasmodium malariae]	OG0001172	Ortholog present in all 19 species	1	XP_001613404.1	transcript198	XP_004220663.1	XP_726255.2	XP_680020.2	XP_019912515.1	XP_024328889.1	XP_012334022.1	XP_018642407.1	SOV12778.1	XP_008816844.1	XP_002257512.1	SBT75105.1	XP_012762136.2	XP_008623705.1	XP_739189.2	CRG98005.1	CRG98365.1	SBT86861.1
SBT86954.1	ATP-dependent RNA helicase DHH1, putative [Plasmodium malariae]	OG0001229	Ortholog present in all 19 species	1	XP_001613497.1	transcript285	XP_004220755.1	XP_728080.2	XP_022713381.1	XP_019912536.1	XP_001349451.1	XP_012338185.1	XP_018642174.1	SOV13468.1	XP_008816750.1	XP_002257608.1	SBT75200.1	XP_012762462.2	XP_008623475.1	XP_743882.2	CRG93392.1	CRG98459.1	SBT86954.1
SBT86961.1	DnaJ protein, putative [Plasmodium malariae]	OG0001231	Ortholog present in all 19 species	1	XP_001613504.1	transcript292	XP_004220762.1	XP_730811.1	XP_022713385.1	XP_019912578.1	XP_001349457.1	XP_012338192.1	XP_018642168.1	SOV13455.1	XP_008816743.1	XP_002257615.1	SBT75206.1	XP_012762456.2	XP_008623482.1	XP_736803.2	CRG93385.1	CRG98466.1	SBT86961.1
SBT86963.1	ferlin, putative [Plasmodium malariae]	OG0001233	Ortholog present in all 19 species	1	XP_001613506.1	transcript294	XP_004220764.1	XP_022812657.1	XP_022713386.1	XP_019912527.1	XP_002808821.1	XP_012338194.1	XP_018642166.1	SOV13451.1	XP_008816741.1	XP_002257617.1	SBT75208.1	XP_019970547.1	XP_008623484.1	XP_016654272.1	CRG93383.1	CRG98468.1	SBT86963.1
SBT87083.1	replication factor c protein, putative [Plasmodium malariae]	OG0001240	Ortholog present in all 19 species	1	XP_001613523.1	transcript437	XP_004220530.1	XP_724663.2	XP_675428.2	XP_019912657.1	XP_001351041.1	XP_012338049.1	XP_018643947.1	SOV10264.1	XP_008818658.1	XP_002257693.1	SBT75264.1	XP_012760861.2	XP_008626414.1	XP_743535.2	CRG93365.1	CRH03034.1	SBT87083.1
SBT87136.1	conserved Plasmodium protein, unknown function [Plasmodium malariae]	OG0001273	Ortholog present in all 19 species	1	XP_001613573.1	transcript486	XP_004220582.1	XP_022811362.1	XP_022711995.1	XP_019912762.1	XP_001350987.1	XP_012334140.1	XP_018643895.1	SOV10210.1	XP_008818049.1	XP_002257752.1	SBT75316.1	XP_012760808.2	XP_008626362.1	XP_016653081.1	CRG93311.1	CRH03089.1	SBT87136.1
SCN44626.1	conserved Plasmodium protein, unknown function [Plasmodium malariae]	OG0001335	Ortholog present in all 19 species	1	XP_001613675.1	transcript2898	XP_004222731.1	XP_729008.1	XP_673575.2	XP_019915238.1	XP_001351837.1	XP_012338054.1	XP_018643217.1	SOV11929.1	XP_008815252.1	XP_002259528.1	SBT77388.1	XP_012761794.2	XP_008623667.1	XP_734950.2	CRG93050.1	CRH00383.1	SCN44626.1
SCN44648.1	DNA replication licensing factor MCM3, putative [Plasmodium malariae]	OG0001341	Ortholog present in all 19 species	1	XP_001613686.1	transcript2909	XP_004222742.1	XP_022812737.1	XP_673586.2	XP_019915510.1	XP_001351826.1	XP_012338066.1	XP_018643209.1	SOV11907.1	XP_008815241.1	XP_002259539.1	SBT77399.1	XP_012761783.1	XP_008623656.1	XP_016654363.1	CRG93039.1	CRH00394.1	SCN44648.1
SCO93680.1	conserved Plasmodium protein, unknown function [Plasmodium malariae]	OG0001621	Ortholog present in all 19 species	1	XP_001614160.1	transcript3989	XP_004223634.1	XP_022813715.1	XP_677127.2	XP_019916167.1	XP_001350102.1	XP_012336510.1	XP_018640163.1	SOV18014.1	XP_008815688.1	XP_002259973.1	SBT78055.1	XP_012764748.2	XP_008622438.1	XP_016654708.1	CRG95084.1	CRH01713.1	SCO93680.1
SCO93574.1	WD repeat-containing protein 16, putative [Plasmodium malariae]	OG0001698	Ortholog present in all 19 species	1	XP_001614265.1	transcript3886	XP_004223529.1	XP_022813762.1	XP_022713832.1	XP_019917056.1	XP_024328922.1	XP_012337123.1	XP_018640263.1	SOV18237.1	XP_008815797.1	XP_002259862.1	SBT77946.1	XP_012764855.1	XP_008622537.1	XP_016654753.1	CRG95193.1	CRH01605.1	SCO93574.1
SCO93569.1	glutamate--tRNA ligase, putative [Plasmodium malariae]	OG0001700	Ortholog present in all 19 species	1	XP_001614270.1	transcript3881	XP_004223524.1	XP_730840.1	XP_675663.2	XP_019916344.1	XP_001350205.1	XP_012337118.1	XP_018640268.1	SOV18247.1	XP_008815802.1	XP_002259857.1	SBT77942.1	XP_012764860.2	XP_008622542.1	XP_745324.2	CRG95198.1	CRH01600.1	SCO93569.1
SCO93538.1	conserved Plasmodium protein, unknown function [Plasmodium malariae]	OG0001721	Ortholog present in all 19 species	1	XP_001614301.1	transcript3848	XP_004223493.1	XP_726854.2	XP_675098.2	XP_019916263.1	XP_002809079.1	XP_012337977.1	XP_018640298.1	SOV18308.1	XP_008815834.1	XP_002259826.1	SBT77910.1	XP_012764891.2	XP_008622573.1	XP_735231.2	CRG95230.1	CRH01568.1	SCO93538.1
SCN12153.1	PRE-binding protein, putative [Plasmodium malariae]	OG0001791	Ortholog present in all 19 species	1	XP_001614429.1	transcript2105	XP_004222002.1	XP_723680.1	XP_022713315.1	XP_019914620.1	XP_001347400.1	XP_012337391.1	XP_018641501.1	SOV14744.1	XP_008815976.1	XP_002258756.1	SBT76687.1	XP_012763155.2	XP_008623344.1	XP_744606.2	CRG94176.1	CRG99671.1	SCN12153.1
SCN12212.1	regulator of initiation factor 2 (eIF2), putative [Plasmodium malariae]	OG0001838	Ortholog present in all 19 species	1	XP_001614489.1	transcript2162	XP_004222060.1	XP_728985.1	XP_022713347.1	XP_019914524.1	XP_024328983.1	XP_012336280.1	XP_018643659.1	SOV11054.1	XP_008815914.1	XP_002258825.1	SBT76744.1	XP_019970853.1	XP_008623402.1	XP_016654233.1	CRG94235.1	CRG99730.1	SCN12212.1
SCN12246.1	P-type ATPase, putative [Plasmodium malariae]	OG0001865	Ortholog present in all 19 species	1	XP_001614523.1	transcript2196	XP_004222094.1	XP_728067.1	XP_022712621.1	XP_019914521.1	XP_001351260.1	XP_012336316.1	XP_018643625.1	SOV10985.1	XP_008815881.1	XP_002258867.1	SBT76780.1	XP_012761261.2	XP_008623754.1	XP_016653729.1	CRG94269.1	CRG99765.1	SCN12246.1
SBT87829.1	conserved Plasmodium protein, unknown function [Plasmodium malariae]	OG0001985	Ortholog present in all 19 species	1	XP_001614708.1	transcript1743	XP_004221696.1	XP_726666.2	XP_679255.1	XP_019914013.1	XP_001352046.1	XP_012334767.1	XP_018641927.1	SOV14232.1	XP_008815435.1	XP_002258447.1	SBT76368.1	XP_012762849.2	XP_008625182.1	XP_745890.1	CRG96724.1	CRG99386.1	SBT87829.1
SBT87859.1	conserved Plasmodium protein, unknown function [Plasmodium malariae]	OG0002010	Ortholog present in all 19 species	1	XP_001614738.1	transcript1774	XP_004221726.1	XP_022811978.1	XP_022712696.1	XP_019914127.1	XP_001352077.1	XP_012334735.1	XP_018641953.1	SOV14292.1	XP_008815465.1	XP_002258477.1	SBT76400.1	XP_012762879.2	XP_008625212.1	XP_735924.2	CRG96753.1	CRG99416.1	SBT87859.1
SBT87927.1	conserved Plasmodium protein, unknown function [Plasmodium malariae]	OG0002050	Ortholog present in all 19 species	1	XP_001614811.1	transcript1841	XP_004221795.1	XP_022812014.1	XP_022712732.1	XP_019913932.1	XP_002808963.1	XP_012335919.1	XP_018642023.1	SOV14443.1	XP_008815533.1	XP_002258549.1	SBT76465.1	XP_012762947.2	XP_008625279.1	XP_016653837.1	CRG96821.1	CRG99485.1	SBT87927.1
SBT87315.1	conserved Plasmodium protein, unknown function [Plasmodium malariae]	OG0002083	Ortholog present in all 19 species	1	XP_001614880.1	transcript1081	XP_004221059.1	XP_726289.2	XP_676430.2	XP_019913511.1	XP_001349243.1	XP_012333796.1	XP_018642369.1	SOV13829.1	XP_008816514.1	XP_002258039.1	SBT75788.1	XP_012762668.2	XP_008626248.1	XP_741501.2	CRG93508.1	CRH03747.1	SBT87315.1
SBT87320.1	SET domain protein, putative [Plasmodium malariae]	OG0002087	Ortholog present in all 19 species	1	XP_001614885.1	transcript1086	XP_004221064.1	XP_725915.2	XP_677146.2	XP_019913582.1	XP_001349248.1	XP_012333801.1	XP_018642364.1	SOV13824.1	XP_008816509.1	XP_002258044.1	SBT75793.1	XP_012762663.2	XP_008626243.1	XP_741891.2	CRG93503.1	CRH03742.1	SBT87320.1
SBT87355.1	conserved Plasmodium protein, unknown function [Plasmodium malariae]	OG0002112	Ortholog present in all 19 species	1	XP_001614920.1	transcript1121	XP_004221099.1	XP_022811765.1	XP_022712494.1	XP_019913553.1	XP_002808874.1	XP_012333836.1	XP_018642334.1	SOV13789.1	XP_008816473.1	XP_002258081.1	SBT75828.1	XP_012762628.2	XP_008626206.1	XP_016653604.1	CRG93468.1	CRH03707.1	SBT87355.1
SBT87366.1	RWD domain-containing protein, putative [Plasmodium malariae]	OG0002122	Ortholog present in all 19 species	1	XP_001614931.1	transcript1133	XP_004221110.1	XP_022811769.1	XP_022712501.1	XP_019913380.1	XP_002808872.1	XP_012333847.1	XP_018642323.1	SOV13778.1	XP_008816462.1	XP_002258092.1	SBT75839.1	XP_019970588.1	XP_008626196.1	XP_016653609.1	CRG93457.1	CRG98849.1	SBT87366.1
SBT87462.1	conserved Plasmodium protein, unknown function [Plasmodium malariae]	OG0002154	Ortholog present in all 19 species	1	XP_001614996.1	transcript1238	XP_004221170.1	XP_022811802.1	XP_022712538.1	XP_019913357.1	XP_001349349.1	XP_012334297.1	XP_018642270.1	SOV13680.1	XP_008816400.1	XP_002258156.1	SBT75892.1	XP_019970572.1	XP_008626140.1	XP_016653643.1	CRG93400.1	CRG98906.1	SBT87462.1
SCN12594.1	DEAD/DEAH box helicase, putative [Plasmodium malariae]	OG0002253	Ortholog present in all 19 species	1	XP_001615194.1	transcript2455	XP_004222297.1	XP_727164.2	XP_022713014.1	XP_019914980.1	XP_001347753.1	XP_012336547.1	XP_018640986.1	SOV15352.1	XP_008817844.1	XP_002259066.1	SBT76954.1	XP_012763476.2	XP_008624623.1	XP_016655287.1	CRG96124.1	CRG99942.1	SCN12594.1
SCN12623.1	conserved Plasmodium protein, unknown function [Plasmodium malariae]	OG0002276	Ortholog present in all 19 species	1	XP_001615222.1	transcript2483	XP_004222325.1	XP_723898.2	XP_672648.2	XP_019914914.1	XP_001347780.2	XP_012336998.1	XP_018641016.1	SOV15416.1	XP_008817872.1	XP_002259095.1	SBT76983.1	XP_012763505.2	XP_008624651.1	XP_740976.2	CRG96153.1	CRG99971.1	SCN12623.1
SCN12627.1	vacuolar protein sorting-associated protein 35, putative [Plasmodium malariae]	OG0002279	Ortholog present in all 19 species	1	XP_001615226.1	transcript2487	XP_004222329.1	XP_729547.1	XP_678994.2	XP_019914974.1	XP_001347785.1	XP_012336994.1	XP_018641020.1	SOV15423.1	XP_008817876.1	XP_002259105.1	SBT76987.1	XP_019970300.1	XP_008624655.1	XP_016655308.1	CRG96157.1	CRG99975.1	SCN12627.1
SCN12639.1	conserved Plasmodium protein, unknown function [Plasmodium malariae]	OG0002287	Ortholog present in all 19 species	1	XP_001615238.1	transcript2500	XP_004222341.1	XP_723919.1	XP_679824.2	XP_019914957.1	XP_001347795.1	XP_012336982.1	XP_018641032.1	SOV15447.1	XP_008817888.1	XP_002259117.1	SBT76998.1	XP_012763521.2	XP_008624667.1	XP_742331.2	CRG96168.1	CRG99987.1	SCN12639.1
SCN12699.1	conserved Plasmodium protein, unknown function [Plasmodium malariae]	OG0002324	Ortholog present in all 19 species	1	XP_001615297.1	transcript2562	XP_004222401.1	XP_022812235.1	XP_677757.2	XP_019915049.1	XP_001347856.2	XP_012338481.1	XP_018641096.1	SOV15569.1	XP_008818010.1	XP_002259180.1	SBT77058.1	XP_012763581.2	XP_008624725.1	XP_016655350.1	CRG96227.1	CRH00047.1	SCN12699.1
SCN12718.1	conserved Plasmodium protein, unknown function [Plasmodium malariae]	OG0002341	Ortholog present in all 19 species	1	XP_001615317.1	transcript2583	XP_004222421.1	XP_730982.2	XP_676273.2	XP_019914904.1	XP_001347877.1	XP_012335716.1	XP_018641116.1	SOV15606.1	XP_008817990.1	XP_002259200.1	SBT77079.1	XP_019970314.1	XP_008624743.1	XP_745504.2	CRG96247.1	CRH00067.1	SCN12718.1
SCN12732.1	tyrosine kinase-like protein, putative [Plasmodium malariae]	OG0002347	Ortholog present in all 19 species	1	XP_001615330.1	transcript2594	XP_004222435.1	XP_022812222.1	XP_022712938.1	XP_019914946.1	XP_001347891.2	XP_012335729.1	XP_018641131.1	SOV15633.1	XP_008817977.1	XP_002259214.1	SBT77093.1	XP_012763615.2	XP_008624755.1	XP_737827.2	CRG96261.1	CRH00081.1	SCN12732.1
SCN12855.1	RNA (uracil-5-)methyltransferase, putative [Plasmodium malariae]	OG0002430	Ortholog present in all 19 species	1	XP_001615452.1	transcript2720	XP_004222559.1	XP_725756.2	XP_022712875.1	XP_019914890.1	XP_001348019.2	XP_012333149.1	XP_018641251.1	SOV15882.1	XP_008816155.1	XP_002259343.1	SBT77215.1	XP_012763739.2	XP_008624885.1	XP_746166.2	CRG96389.1	CRH00210.1	SCN12855.1
SCN12969.1	ABC transporter B family member 3, putative [Plasmodium malariae]	OG0002504	Ortholog present in all 19 species	1	XP_001615568.1	transcript2829	XP_004222674.1	XP_022812115.1	XP_022712812.1	XP_019914971.1	XP_001348133.2	XP_012337524.1	XP_018641364.1	SOV16123.1	XP_008816270.1	XP_002259458.1	SBT77330.1	XP_012763852.2	XP_008624997.1	XP_016653538.1	CRG96505.1	CRH00326.1	SCN12969.1
SCO93779.1	conserved Plasmodium protein, unknown function [Plasmodium malariae]	OG0002521	Ortholog present in all 19 species	1	XP_001615601.1	transcript4085	XP_004223738.1	XP_729047.2	XP_671434.2	XP_019916903.1	XP_002809039.1	XP_012333428.1	XP_018640070.1	SOV17813.1	XP_008815592.1	XP_002260070.1	SBT78150.1	XP_019970092.1	XP_008622343.1	XP_735838.2	CRG94994.1	CRH01127.1	SCO93779.1
SCO93783.1	conserved Plasmodium protein, unknown function [Plasmodium malariae]	OG0002523	Ortholog present in all 19 species	1	XP_001615605.1	transcript4090	XP_004223742.1	XP_731328.2	XP_022713742.1	XP_019916580.1	XP_002809035.1	XP_012333433.1	XP_018640067.1	SOV17803.1	XP_008815588.1	XP_002260074.1	SBT78154.1	XP_012764645.2	XP_008622339.1	XP_016654664.1	CRG94990.1	CRH01131.1	SCO93783.1
SCO93891.1	conserved Plasmodium protein, unknown function [Plasmodium malariae]	OG0002591	Ortholog present in all 19 species	1	XP_001615707.1	transcript4201	XP_004223850.1	XP_729178.1	XP_022713682.1	XP_019916957.1	XP_001348823.1	XP_012338311.1	XP_018639733.1	SOV19854.1	XP_008813940.1	XP_002260183.1	SBT78261.1	XP_019970022.1	XP_008622235.1	XP_742492.2	CRG94878.1	CRH01243.1	SCO93891.1
SCO93984.1	DNA-directed RNA polymerase III subunit RPC5, putative [Plasmodium malariae]	OG0002646	Ortholog present in all 19 species	1	XP_001615799.1	transcript4287	XP_004223944.1	XP_725015.2	XP_678974.2	XP_019916583.1	XP_001348735.1	XP_012334956.1	XP_018639645.1	SOV19667.1	XP_008814035.1	XP_002260283.1	SBT78347.1	XP_012765631.2	XP_008622137.1	XP_016654540.1	CRG94784.1	CRH01337.1	SCO93984.1
SCO94094.1	ABC transporter B family member 2, putative [Plasmodium malariae]	OG0002723	Ortholog present in all 19 species	1	XP_001615913.1	transcript4389	XP_004224054.1	XP_726637.2	XP_675088.2	XP_019916162.1	XP_001348629.1	XP_012337440.1	XP_018639536.1	SOV19449.1	XP_008814149.1	XP_002260394.1	SBT78456.1	XP_012765522.2	XP_008622031.1	XP_741262.2	CRG94674.1	CRH01447.1	SCO94094.1
SCO94108.1	conserved Plasmodium protein, unknown function [Plasmodium malariae]	OG0002733	Ortholog present in all 19 species	1	XP_001615927.1	transcript4401	XP_004224068.1	XP_022813523.1	XP_677369.2	XP_019916219.1	XP_001348616.1	XP_012337454.1	XP_018639523.1	SOV19421.1	XP_008814163.1	XP_002260409.1	SBT78470.1	XP_012765508.2	XP_008622017.1	XP_016654473.1	CRG94660.1	CRH01461.1	SCO94108.1
SCO94137.1	poly(A)-specific ribonuclease PARN, putative [Plasmodium malariae]	OG0002754	Ortholog present in all 19 species	1	XP_001615956.1	transcript4429	XP_004224098.1	XP_729748.2	XP_022713547.1	XP_019916149.1	XP_001348587.1	XP_012335683.1	XP_018639493.1	SOV19364.1	XP_008814193.1	XP_002260438.1	SBT78499.1	XP_012765479.2	XP_008621989.1	XP_016654457.1	CRG94630.1	CRH01491.1	SCO94137.1
SCO94147.1	protein prenyltransferase alpha subunit, putative [Plasmodium malariae]	OG0002762	Ortholog present in all 19 species	1	XP_001615966.1	transcript4440	XP_004224108.1	XP_022813505.1	XP_022713539.1	XP_019916157.1	XP_001348577.2	XP_012335673.1	XP_018639483.1	SOV19344.1	XP_008814204.1	XP_002260448.1	SBT78509.1	XP_012765469.2	XP_008621979.1	XP_016654450.1	CRG94620.1	CRH01501.1	SCO94147.1
SCO94204.1	LCCL domain-containing protein, putative [Plasmodium malariae]	OG0002807	Ortholog present in all 19 species	1	XP_001616023.1	transcript4496	XP_004224165.1	XP_022813478.1	XP_022713500.1	XP_019916935.1	XP_001348897.1	XP_012336670.1	XP_018639803.1	SOV19969.1	XP_008819438.1	XP_002260506.1	SBT78551.1	XP_012765796.2	XP_008621924.1	XP_016654417.1	CRG94563.1	CRH01558.1	SCO94204.1
SCO93339.1	conserved Plasmodium protein, unknown function [Plasmodium malariae]	OG0002820	Ortholog present in all 19 species	1	XP_001616061.1	transcript3713	XP_004223455.1	XP_022811224.1	XP_022711903.1	XP_019915800.1	XP_966026.1	XP_012334453.1	XP_018642668.1	SOV12327.1	XP_008817034.1	XP_002261645.1	SBT77879.1	XP_012761852.2	XP_008626644.1	XP_016652971.1	CRG93616.1	CRH01098.1	SCO93339.1
SCO93300.1	spindle assembly abnormal protein 6, putative [Plasmodium malariae]	OG0002843	Ortholog present in all 19 species	1	XP_001616100.1	transcript3674	XP_004223416.1	XP_022811246.1	XP_022711923.1	XP_019915614.1	XP_966066.2	XP_012334491.1	XP_018642711.1	SOV12416.1	XP_008817073.1	XP_002261599.1	SBT77841.1	XP_012761892.2	XP_008626682.1	XP_016652991.1	CRG93656.1	CRH01058.1	SCO93300.1
SCO93277.1	conserved Plasmodium protein, unknown function [Plasmodium malariae]	OG0002857	Ortholog present in all 19 species	1	XP_001616120.1	transcript3650	XP_004223394.1	XP_022811255.1	XP_670149.2	XP_019916052.1	XP_966089.1	XP_012334515.1	XP_018642734.1	SOV12482.1	XP_008817096.1	XP_002261573.1	SBT77818.1	XP_012761916.2	XP_008626705.1	XP_016653004.1	CRG93679.1	CRH01035.1	SCO93277.1
SCO93257.1	eukaryotic translation initiation factor 3 subunit L, putative [Plasmodium malariae]	OG0002870	Ortholog present in all 19 species	1	XP_001616139.1	transcript3630	XP_004223375.1	XP_727180.1	XP_022711945.1	XP_019915870.1	XP_966109.1	XP_012336405.1	XP_018642756.1	SOV12511.1	XP_008814671.1	XP_002261549.1	SBT77798.1	XP_012761937.2	XP_008626725.1	XP_745046.2	CRG93700.1	CRH01014.1	SCO93257.1
SCO93185.1	conserved Plasmodium protein, unknown function [Plasmodium malariae]	OG0002914	Ortholog present in all 19 species	1	XP_001616211.1	transcript3558	XP_004223304.1	XP_731239.2	XP_022713138.1	XP_019916004.1	XP_024328928.1	XP_012335278.1	XP_018642831.1	SOV12609.1	XP_008814743.1	XP_002261477.1	SBT77725.1	XP_019970691.1	XP_008624397.1	XP_016653979.1	CRG93776.1	CRH00938.1	SCO93185.1
SCO93027.1	conserved Plasmodium protein, unknown function [Plasmodium malariae]	OG0003024	Ortholog present in all 19 species	1	XP_001616366.1	transcript3397	XP_004223150.1	XP_729346.2	XP_022713200.1	XP_019915772.1	XP_002809085.1	XP_012336112.1	XP_018640351.1	SOV18402.1	XP_008814900.1	XP_002261310.1	SBT77574.1	XP_019970143.1	XP_008624243.1	XP_016654048.1	CRG93938.1	CRH00778.1	SCO93027.1
SCO93019.1	conserved Plasmodium protein, unknown function [Plasmodium malariae]	OG0003030	Ortholog present in all 19 species	1	XP_001616374.1	transcript3389	XP_004223142.1	XP_727347.2	XP_679241.2	XP_019916061.1	XP_002809087.1	XP_012336120.1	XP_018640359.1	SOV18410.1	XP_008814908.1	XP_002261300.1	SBT77566.1	XP_012764955.2	XP_008624235.1	XP_743728.2	CRG93947.1	CRH00769.1	SCO93019.1
SCP02546.1	cytosolic iron-sulfur protein assembly protein 1, putative [Plasmodium malariae]	OG0003149	Ortholog present in all 19 species	1	XP_001616567.1	transcript4618	XP_004224252.1	XP_730206.2	XP_676061.1	XP_019913330.1	XP_001350503.1	XP_012336761.1	XP_018640550.1	SOV16610.1	XP_008816991.1	XP_002260599.1	SBT78674.1	XP_012763971.2	XP_008625447.1	XP_740258.2	CRG95914.1	CRH00671.1	SCP02546.
SCP02660.1	rRNA (adenosine-2'-O-)-methyltransferase, putative [Plasmodium malariae]	OG0003232	Ortholog present in all 19 species	1	XP_001616680.1	transcript4732	XP_004224366.1	XP_726297.2	XP_679311.2	XP_019917312.1	XP_001348447.1	XP_012337235.1	XP_018639356.1	SOV19071.1	XP_008816874.1	XP_002260729.1	SBT78791.1	XP_012765341.2	XP_008623875.1	XP_746130.2	CRG95798.1	CRH03858.1	SCP02660.1
SCP03186.1	ATP-dependent RNA helicase DBP6, putative [Plasmodium malariae]	OG0003407	Ortholog present in all 19 species	1	XP_001617003.1	transcript5114	XP_004224687.1	XP_730441.1	XP_680250.2	XP_019916706.1	XP_001349800.1	XP_012333322.1	XP_018639880.1	SOV17401.1	XP_008814287.1	XP_002261966.1	SBT82239.1	XP_012764453.2	XP_008623170.1	XP_016654827.1	CRG97461.1	CRH02321.1	SCP03186.1
SCP03272.1	exportin-1, putative [Plasmodium malariae]	OG0003475	Ortholog present in all 19 species	1	XP_001617087.1	transcript5188	XP_004224772.1	XP_727219.2	XP_022713918.1	XP_019916566.1	XP_001349896.1	XP_012335219.1	XP_018639965.1	SOV17596.1	XP_008814371.1	XP_002262056.1	SBT82323.1	XP_012764539.2	XP_008623086.1	XP_016654867.1	CRG97549.1	CRH02409.1	SCP03272.1
SCP03390.1	conserved Plasmodium protein, unknown function [Plasmodium malariae]	OG0003567	Ortholog present in all 19 species	1	XP_001617201.1	transcript5302	XP_004224885.1	XP_022812908.1	XP_022713974.1	XP_019916891.1	XP_001349410.1	XP_012338443.1	XP_018642210.1	SOV13556.1	XP_008814490.1	XP_002262174.1	SBT82438.1	XP_012762502.2	XP_008622970.1	XP_016654915.1	CRG97669.1	CRH02529.1	SCP03390.1
SCP03421.1	bromodomain protein 2, putative [Plasmodium malariae]	OG0003587	Ortholog present in all 19 species	1	XP_001617231.1	transcript5330	XP_004224916.1	XP_725299.2	XP_678429.2	XP_019916335.1	XP_001350536.1	XP_012336939.1	XP_018640582.1	SOV16691.1	XP_008814519.1	XP_002262206.1	SBT82468.1	XP_012764005.2	XP_008622941.1	XP_738962.2	CRG97700.1	CRH02560.1	SCP03421.1
SCP03525.1	BRO1 domain-containing protein, putative [Plasmodium malariae]	OG0003658	Ortholog present in all 19 species	1	XP_001617330.1	transcript5428	XP_004225018.1	XP_022812965.1	XP_022714041.1	XP_019917607.1	XP_001350639.2	XP_012335341.1	XP_018640684.1	SOV16890.1	XP_008814620.1	XP_002262311.1	SBT82572.1	XP_012764110.2	XP_008622841.1	XP_016654978.1	CRG93546.1	CRH02664.1	SCP03525.
SCP03534.1	isoleucine--tRNA ligase, putative [Plasmodium malariae]	OG0003663	Ortholog present in all 19 species	1	XP_001617339.1	transcript5436	XP_004225027.1	XP_022812971.1	XP_022714046.1	XP_019917541.1	XP_001350648.1	XP_012335351.1	XP_018640693.1	SOV16899.1	XP_008814629.1	XP_002262322.1	SBT82581.1	XP_019970215.1	XP_008622833.1	XP_016654984.1	CRG93555.1	CRH02673.1	SCP03534.1
SCP03581.1	myosin D, putative [Plasmodium malariae]	OG0003693	Ortholog present in all 19 species	1	XP_001617386.1	transcript5482	XP_004225073.1	XP_022812989.1	XP_022714066.1	XP_019917604.1	XP_024329160.1	XP_012334708.1	XP_018640737.1	SOV16945.1	XP_008817298.1	XP_002262369.1	SBT82630.1	XP_012764165.2	XP_008622787.1	XP_016655004.1	CRG96935.1	CRH02720.1	SCP03581.1
SBT86646.1	conserved Plasmodium protein, unknown function [Plasmodium malariae]	OG0003762	Ortholog absent in P ovale	1	XP_001612750.1	transcript38	XP_004221375.1	XP_022811647.1	XP_022712258.1	XP_019913775.1	XP_001347495.2	XP_012336914.1	XP_018641605.1	SOV14950.1	XP_008817277.1	XP_002261732.1	NULL	XP_012763254.2	XP_008625658.1	XP_016655159.1	CRG97230.1	CRG99078.1	SBT86646.1
SBT86946.1	tyrosine--tRNA ligase, putative [Plasmodium malariae]	OG0003850	Ortholog absent in P ovale	1	XP_001613489.1	transcript277	XP_004220747.1	XP_724451.2	XP_677845.1	XP_019912535.1	XP_001349444.1	XP_012334108.1	XP_018642183.1	SOV13484.1	XP_008816759.1	XP_002257599.1	NULL	XP_012762470.1	XP_008623468.1	XP_744364.1	CRG98087.1	CRG98451.1	SBT86946.1
SCO93573.1	E1-E2 ATPase, putative [Plasmodium malariae]	OG0003952	Ortholog absent in P ovale	1	XP_001614266.1	transcript3884	XP_004223528.1	XP_022813763.1	XP_022713833.1	XP_019916468.1	XP_024328923.1	XP_012337122.1	XP_018640264.1	SOV18239.1	XP_008815798.1	XP_002259861.1	NULL	XP_012764856.2	XP_008622538.1	XP_016654754.1	CRG95194.1	CRH01604.1	SCO93573.1
SCN12239.1	ABC transporter I family member 1, putative [Plasmodium malariae]	OG0003970	Ortholog absent in P ovale	1	XP_001614516.1	transcript2189	XP_004222087.1	XP_022812632.1	XP_022713361.1	XP_019914627.1	XP_001351267.2	XP_012336309.1	XP_018643632.1	SOV10999.1	XP_008815888.1	XP_002258856.1	NULL	XP_019970845.1	XP_008623429.1	XP_016654250.1	CRG94262.1	CRG99758.1	SCN12239.1
SCN12263.1	conserved Plasmodium protein, unknown function [Plasmodium malariae]	OG0003973	Ortholog absent in P ovale	1	XP_001614539.1	transcript2212	XP_004222110.1	XP_726266.2	XP_672614.2	XP_019914485.1	XP_001351243.1	XP_012333650.1	XP_018643608.1	SOV10950.1	XP_008815864.1	XP_002258886.1	NULL	XP_012761244.2	XP_008623771.1	XP_739749.2	CRG94286.1	CRG99782.1	SCN12263.1
SCP02769.1	lysine--tRNA ligase, putative [Plasmodium malariae]	OG0004278	Ortholog absent in P knowlesi	1	XP_001616785.1	transcript4840	XP_004224472.1	XP_726146.1	XP_677761.2	XP_019917270.1	XP_001348339.1	XP_012333613.1	XP_018639245.1	SOV18859.1	XP_008817497.1	NULL	SBT78898.1	XP_012765232.1	XP_008623979.1	XP_739942.2	CRG95687.1	CRH03969.1	SCP02769.1
SCP02773.1	conserved Plasmodium protein, unknown function [Plasmodium malariae]	OG0004280	Ortholog absent in P ovale	1	XP_001616789.1	transcript4844	XP_004224476.1	XP_022813359.1	XP_022714346.1	XP_019917228.1	XP_001348335.2	XP_012333617.1	XP_018639241.1	SOV18850.1	XP_008817501.1	XP_002260828.1	NULL	XP_012765228.2	XP_008623983.1	XP_016655618.1	CRG95683.1	CRH03973.1	SCP02773.1
SCP03410.1	peptidase family C50, putative [Plasmodium malariae]	OG0004310	Ortholog absent in P ovale	1	XP_001617221.1	transcript5320	XP_004224905.1	XP_022812918.1	XP_022713985.1	XP_019916730.1	XP_002808832.1	XP_012336950.1	XP_018642192.1	SOV13515.1	XP_008814509.1	XP_002262194.1	NULL	XP_012762482.2	XP_008622952.1	XP_741918.2	CRG97689.1	CRH02549.1	SCP03410.1
SCP03486.1	pre-mRNA-processing factor 17, putative [Plasmodium malariae]	OG0004318	Ortholog absent in P ovale	1	XP_001617291.1	transcript5389	XP_004224978.1	XP_729607.1	XP_679000.1	XP_019917787.1	XP_001350600.1	XP_012336193.1	XP_018640646.1	SOV16843.1	XP_008814580.1	XP_002262271.1	NULL	XP_012764071.2	XP_008622878.1	XP_744016.1	CRG97765.1	CRH02625.1	SCP03486.1
SBT87118.1	lipid/sterol:H+ symporter, putative [Plasmodium malariae]	OG0004408	Ortholog absent in P brasilianum and P ovale	1	XP_001613555.1	NULL	XP_004220564.1	XP_022811354.1	XP_675042.2	XP_019912610.1	XP_001351007.1	XP_012334121.1	XP_018643914.1	SOV10229.1	XP_008818692.1	XP_002257732.1	NULL	XP_019970932.1	XP_008626380.1	XP_016653073.1	CRG93330.1	CRH03070.1	SBT87118.1
