# Supplementary material for: The first complete genome of the simian malaria parasite Plasmodium brasilianum
Source: Sci Rep. 2022 Nov 17;12:19802. doi: 10.1038/s41598-022-20706-6 (PMC9671904; doi:10.1038/s41598-022-20706-6)
Supplement: Supplementary file 4 — Supplementary Information 4. [file 41598_2022_20706_MOESM4_ESM.xlsx]

## Sheet: TS5-CSPaccessions
Table S3. CSP Accessions.
P. malariae and P. brasilianum circumsporozoite accessions from NCBI used for csp repeat length visualization and evaluation.
Description	Host	ID	Journal	NAAG	NAPG	NDAG	NDEG	Name	Organism	PMID	Reference	Region	Sequence	RepeatLength
circumsporozoite protein, partial [Plasmodium brasilianum]	Monkey	AAA29553.1	J. Biol. Chem. 263 (12), 5495-5498 (1988)	58	0	6	1	AAA29553	Plasmodium brasilianum	3128542	Circumsporozoite protein gene from Plasmodium brasilianum. Animal reservoirs for human malaria parasites?	South America	AVENKLKQPPGDDDDAGNDEGNDAGNDAGNAAGNAAGNAAGNAAGNAAGNAAGNAAGNAAGNAAGNAAGNDAGNAAGNAAGNAAGNAAGNAAGNAAGNAAGNAAGNAAGNAAGNDAGNAAGNAAGNAAGNAAGNAAGNAAGNDAGNAAGNAAGNAAGNAAGNAAGNAAGNAAGNAAGNAAGNAAGNDAGNAAGNAAGNAAGNAAGNAAGNAAGNAAGNAAGNAAGNAAGNAAGNAAGNAAGNAAGNAAGNAAGNAAGNAAGNAAGNAAGNAAGNAAGNEKAKNKDNKVDANTNKKDNQEENNDSSNGPSEEHIKNYLESIRNSITEEWSPCSVTCGSGIRARRKVDAKNKKPAELVLSDLETEICSLDKCSSIFNVVSNSLGIVLVLVLILFH	65
circumsporozoite protein [Plasmodium brasilianum]	Monkey	AGO33291.1	Malar. J. 12, 180 (2013)	25	0	2	0	AGO33291	Plasmodium brasilianum	23731624	Natural Plasmodium infection in monkeys in the state of Rondonia (Brazilian Western Amazon)	South America	MKKLSVLAISSFLIVDFLFPGYHHNSNSTKSRNLSELCYNNVDTKLFNELEVRYSTNQDHFYNYNKTIRLLNENNNEKDGNVTNERKKKPTKAVENKLKQPPGDDDGAGNDXGNDAGNDAGNAAGNAAGNAAGNAAGNAAGNAAGNAAGNAAGNAAGNAAGNAAGNAAGNAAGNAAGNAAGNAAGNAAGNAAGNAAGNAAGNAAGNAAGNAAGNAAGNAAGNEKAKNKDNKVDANTNKKDNQEENNDSSNGPSEEHIKNYLESIRNSITEEWSPCSVTCGSGIRARRKVDAKNKKPAELVLSDLETEICSLDKCSSIFNVVSNSLGIVLVLVLILFH	27
circumsporozoite protein, partial [Plasmodium brasilianum]	Monkey	AGO33292.1	Malar. J. 12, 180 (2013)	27	0	2	1	AGO33292	Plasmodium brasilianum	23731624	Natural Plasmodium infection in monkeys in the state of Rondonia (Brazilian Western Amazon)	South America	KKLSVLAISSFLIVDFLFPGYHHNSNSTKSRNLSELCYNNVDTKLFNELEVRYSTNQDHFYNYNKTIRLLNENNNEKDGNVTNERKKKPTKAVENKLKQPPGBDDGAGNDEGNDAGNDAGNAAGNAAGNAAGNAAGNAAGNAAGNAAGNAAGNAAGNAAGNAAGNAAGNAAGNAAGNAAGNAAGNAAGNAAGNAAGNAAGNAAGNAAGNAAGNAAGNAAGNAAGNAAGNEKAKNKDNKVDANTNKKDNQEENNDSSBGPSEEHIKNYLESIRNSITEEWSPCSVTCGSGIRARRKVDAKNKKPAELVLSDLETEICSLDKCSSIFNVVSNSLGIVLVLVLILFH	30
circumsporozoite protein, partial [Plasmodium brasilianum]	Monkey	AGO33293.1	Malar. J. 12, 180 (2013)	13	0	0	0	AGO33293	Plasmodium brasilianum	23731624	Natural Plasmodium infection in monkeys in the state of Rondonia (Brazilian Western Amazon)	South America	AGNAAGNAAGNAAGNAAGNAAGNAAGNAAGNAAGNAAGNAAGNAAGNAAGNAAGNEKAKNKDNKVDANTNKKDNQEENNDSSNGPSEEHIKNYLESIRNSITEEWSPCSVTCGSGIRARRKVDAKNKKPAELVLSDLETEICSLDKCSSIFNVVSNSLGIVLVLVLILFH	13
circumsporozoite protein, partial [Plasmodium brasilianum]	Monkey	AGO33294.1	Malar. J. 12, 180 (2013)	16	0	4	1	AGO33294	Plasmodium brasilianum	23731624	Natural Plasmodium infection in monkeys in the state of Rondonia (Brazilian Western Amazon)	South America	MKKLSVLAISSFLIVDFLFPGYHHNSNSTKSRNLSELCYNNVDTKLFNELEVRYSTNQDHFYNYNKTIRLLNENNNEKDGNVTNERKKKPTXAVENKLKQPPGDDDGAGNDEGNDAGNDAGNAAGNAAGNAAGNAAGNAAGNAAGNAAGNAAGNAAGNAAGNDAGNAAGNAAGNAAGNAAGNAAGNDAGNAAGNAA	21
circumsporozoite protein [Plasmodium brasilianum]	Monkey	AGO33295.1	Malar. J. 12, 180 (2013)	21	0	2	1	AGO33295	Plasmodium brasilianum	23731624	Natural Plasmodium infection in monkeys in the state of Rondonia (Brazilian Western Amazon)	South America	MKKLSVLAISSFLIVDFLFPGYHHNSNSTKSRNLSELCYNNVDTKLFNELEVRYSTNQDHFYNYNKTIRLLNENNNEKDGNVTNERKKKPTKAVENKLKQPPGDDDGAGNDEGNDAGNDAGNAAGNAAGNAAGNAAGNAAGNAAGNAAGNAAGNAAGNAAGNAAGNAAGNAAGNAAGNAAGNAAGNAAGNAAGNAAGNAAGNAAGNEKAKNKDNKVDANTNKKDNQEENNDSSNGPSEEHIKNYLESIRNSITEEWSPCSVTCGSGIRARRKVDAKNKKPAELVLSDLETEICSLDKCSSIFNVVSNSLGIVLVLVLXLFH	24
circumsporozoite protein, partial [Plasmodium brasilianum]	Human	AJO54233.1	EBioMedicine 2 (9), 1186-1192 (2015)	50	0	4	1	AJO54233	Plasmodium brasilianum	26501116	Natural infection of Plasmodium brasilianum in humans: Man and monkey share quartan malaria parasites in the Venezuelan Amazon	South America	ELCYNNVDTKLFNELEVRYSTNQDHFYNYNKTIRLLNENNNEKDGNVTNERKKKPTKAVENKLKQPPGDDDGAGNDEGNDAGNDAGNAAGNAAGNAAGNAAGNAAGNAAGNAAGNAAGNAAGNAAGNAAGNAAGNAAGNAAGNAAGNDAGNAAGNAAGNAAGNAAGNAAGNAAGNAAGNAAGNAAGNAAGNDAGNAAGNAAGNAAGNAAGNAAGNAAGNAAGNAAGNAAGNAAGNAAGNAAGNAAGNAAGNAAGNAAGNAAGNAAGNAAGNAAGNAAGNAAGNAAGNAAGNAAGNEKAKNKDNKV	55
circumsporozoite protein, partial [Plasmodium brasilianum]	Human	AJO54234.1	EBioMedicine 2 (9), 1186-1192 (2015)	50	0	4	1	AJO54234	Plasmodium brasilianum	26501116	Natural infection of Plasmodium brasilianum in humans: Man and monkey share quartan malaria parasites in the Venezuelan Amazon	South America	ELCYNNVDTKLFNELEVRYSTNQDHFYNYNKTIRLLNENNNEKDGNVTNERKKKPTKAVENKLKQPPGDDDGAGNDEGNDAGNDAGNAAGNAAGNAAGNAAGNAAGNAAGNAAGNAAGNAAGNAAGNAAGNAAGNAAGNAAGNAAGNDAGNAAGNAAGNAAGNAAGNAAGNAAGNAAGNAAGNAAGNAAGNDAGNAAGNAAGNAAGNAAGNAAGNAAGNAAGNAAGNAAGNAAGNAAGNAAGNAAGNAAGNAAGNAAGNAAGNAAGNAAGNAAGNAAGNAAGNAAGNAAGNAAGNEKAKNKDNKV	55
circumsporozoite protein, partial [Plasmodium brasilianum]	Human	AJO54235.1	EBioMedicine 2 (9), 1186-1192 (2015)	50	0	4	1	AJO54235	Plasmodium brasilianum	26501116	Natural infection of Plasmodium brasilianum in humans: Man and monkey share quartan malaria parasites in the Venezuelan Amazon	South America	ELCYNNVDTKLFNELEVRYSTNQDHFYNYNKTIRLLNENNNEKDGNVTNERKKKPTKAVENKLKQPPGDDDGAGNDEGNDAGNDAGNAAGNAAGNAAGNAAGNAAGNAAGNAAGNAAGNAAGNAAGNAAGNAAGNAAGNAAGNAAGNDAGNAAGNAAGNAAGNAAGNAAGNAAGNAAGNAAGNAAGNAAGNDAGNAAGNAAGNAAGNAAGNAAGNAAGNAAGNAAGNAAGNAAGNAAGNAAGNAAGNAAGNAAGNAAGNAAGNAAGNAAGNAAGNAAGNAAGNAAGNAAGNAAGDEKAKNKDNKV	55
circumsporozoite protein, partial [Plasmodium malariae]	Human	AJO54236.1	EBioMedicine 2 (9), 1186-1192 (2015)	50	0	5	1	AJO54236	Plasmodium malariae	26501116	Natural infection of Plasmodium brasilianum in humans: Man and monkey share quartan malaria parasites in the Venezuelan Amazon	South America	ELCYNNVDTKLFNELEVRYSTNQDHFYNYNKTIRLLNENNNEKDGNVTNERKKKPTKAVENKLKQPPGDDDGAGNDEGNDAGNDAGNAAGNAAGNAAGNAAGNAAGNTAGNAAGNAAGNAAGNAAGNDAGNAAGNAAGNAAGNAAGNAAGNDAGNAAGNAAGNAAGNAAGNAAGNAAGNAAGNAAGNAAGNAAGNDAGNAAGNAAGNAAGNAAGNAAGNAAGNAAGNAAGNAAGNAAGNAAGNAAGNAAGNAAGNAAGNAAGNAAGNAAGNAAGNAAGNAAGNAAGNAAGNAAGNAAGNAAGNEKAKNKDNKV	56
circumsporozoite protein, partial [Plasmodium malariae]	Human	AJO54237.1	EBioMedicine 2 (9), 1186-1192 (2015)	51	0	5	1	AJO54237	Plasmodium malariae	26501116	Natural infection of Plasmodium brasilianum in humans: Man and monkey share quartan malaria parasites in the Venezuelan Amazon	South America	ELCYNNVDTKLFNELEVRYSTNQDHFYNYNKTIRLLNENNNEKDGNVTNERKKKPTKAVENKLKQPPGDDDGAGNDEGNDAGNDAGNAAGNAAGNAAGNAAGNAAGNAAGNAAGNAAGNAAGNAAGNDAGNAAGNAAGNAAGNAAGNAAGNDAGNAAGNAAGNAAGNAAGNAAGNAAGNAAGNAAGNAAGNAAGNDAGNAAGNAAGNAAGNAAGNAAGNAAGNAAGNAAGNAAGNAAGNAAGNAAGNAAGNAAGNAAGNAAGNAAGNAAGNAAGNAAGNAAGNAAGNAAGNAAGNAAGNAAGNEKAKNKDN	57
circumsporozoite protein, partial [Plasmodium malariae]	Human	AJO54238.1	EBioMedicine 2 (9), 1186-1192 (2015)	50	0	4	1	AJO54238	Plasmodium malariae	26501116	Natural infection of Plasmodium brasilianum in humans: Man and monkey share quartan malaria parasites in the Venezuelan Amazon	South America	ELCYNNVDTKLFNELEVRYSTNQDHFYNYNKTIRLLNENNNEKDGNVTNERKKKPTKAVENKLKQPPGDDDGAGNDEGNDAGNDAGNAAGNAAGNAAGNAAGNAAGNAAGNAAGNAAGNAAGNAAGNAAGNAAGNAAGNAAGNAAGNDAGNAAGNAAGNAAGNAAGNAAGNAAGNAAGNAAGNAAGNAAGNDAGNAAGNAAGNAAGNAAGNAAGNAAGNAAGNAAGNAAGNAAGNAAGNAAGNAAGNAAGNAAGNAAGNAAGNAAGNAAGNAAGNAAGNAAGNAAGNAAGNAAGNEKAKNKDNKV	55
circumsporozoite protein [Plasmodium malariae]	Human	AAA18618.1	Am. J. Trop. Med. Hyg. 50 (1), 45-51 (1994)	46	0	7	1	AAA18618	Plasmodium malariae	8304571	A study of polymorphism in the circumsporozoite protein of human malaria parasites	Asia	MKKLSVLAISSFLIVDFLFPGYHHNSNSTKSRNLSELCYNNVDTKLFNELEVRYSTNQDHFYNYNKTIRLLNENNNEKDGNVTNERKKKPTKAVENKLKQPPGDDDGAGNDEGNDAGNDAGNAAGNAAGNAAGNAAGNDAGNAAGNDAGNAAGNDAGNAAGNAAGNAAGNAAGNAAGNAAGNAAGNAAGNAAGNDAGNAAGNAAGNAAGNAAGNAAGNAAGNAAGNAAGNAAGNAAGNAAGNDAGNAAGNAAGNAAGNAAGNAAGNAAGNAAGNAAGNAAGNAAGNAAGNAAGNAAGNAAGNAAGNAAGNAAGNAAGNAAGNAAGNEKAKNKDNKVDANTNKKDNQGENNDSSNGPSEEHIKNYLESIRNSITEEWSPCSVTCGSGIRARRKVDAKNKK…	54
circumsporozoite protein [Plasmodium malariae]	Human	AAA29557.1	Mol. Biochem. Parasitol. 30 (3), 291-294 (1988)	45	0	6	0	AAA29557	Plasmodium malariae	3054537	Structure of the circumsporozoite gene of Plasmodium malariae	Africa	MKKLSVLAISSFLIVDFLFPGYHHNSNSTKSRNLSELCYNNVDTKLFNELEVRYSTNQDHFYNYNKTIRLLNENNNEKDGNVTNERKKKPTKAVENKLKQPPGDDDGAGNDAGNDAGNDAGNAAGNAAGNAAGNAAGNAAGNAAGNAAGNAAGNAAGNAAGNDAGNAAGNAAGNAAGNAAGNAAGNDAGNAAGNAAGNAAGNAAGNAAGNAAGNAAGNAAGNAAGNAAGNDAGNAAGNAAGNAAGNAAGNAAGNAAGNAAGNAAGNAAGNAAGNAAGNAAGNAAGNAAGNAAGNAAGNAAGNAAGNAAGNAAGNEKAKNKDNKVDANTNKKDNQEENNDSSNGPSEEHIKNYLESIRNSITEEWSPCSVTCGSGIRARRKVGAKNKKPAELVLSDLETE…	51
circumsporozoite [Plasmodium malariae]	Human	AAC60505.2	Am. J. Trop. Med. Hyg. 50 (1), 45-51 (1994)	46	0	7	1	AAC60505	Plasmodium malariae	8304571	A study of polymorphism in the circumsporozoite protein of human malaria parasites	Asia	MKKLSVLAISSFLIVDFLFPGYHHNSNSTKSRNLSELCYNNVDTKLFNELEVRYSTNQDHFYNYNKTIRLLNENNNEKDGNVTNERKKKPTKAVENKLKQPPGDDDGAGNDEGNDAGNDAGNAAGNAAGNAAGNAAGNDAGNAAGNDAGNAAGNDAGNAAGNAAGNAAGNAAGNAAGNAAGNAAGNAAGNAAGNDAGNAAGNAAGNAAGNAAGNAAGNAAGNAAGNAAGNAAGNAAGNAAGNDAGNAAGNAAGNAAGNAAGNAAGNAAGNAAGNAAGNAAGNAAGNAAGNAAGNAAGNAAGNAAGNAAGNAAGNAAGNAAGNAAGNEKAKNKDNKVDANTNKKDNQGENNDSSNGPSEEHIKNYLESIRNSITEEWSPCSVTCGSGIRARRKVDAKNKK…	54
circumsporozoite protein, partial [Plasmodium malariae]	Human	AJO54239.1	EBioMedicine 2 (9), 1186-1192 (2015)	49	0	4	1	AJO54239	Plasmodium malariae	26501116	Natural infection of Plasmodium brasilianum in humans: Man and monkey share quartan malaria parasites in the Venezuelan Amazon	South America	KKPTKAVENKLKQPPGDDDGAGNDEGNDAGNDAGNAAGNAAGNAAGNAAGNAAGNAAGNAAGNAAGNAAGNAAGNAAGNAAGNAAGNAAGNAAGNDAGNAAGNAAGNAAGNAAGNAAGNAAGNAAGNAAGNAAGNAAGNDAGNAAGNAAGNAAGNAAGNATGNAAGNAAGNAAGNAAGNAAGNAAGNAAGNAAGNAAGNAAGNAAGNAAGNAAGNAAGNAAGNAAGNAAGNAAGNAAGNAAGNEKAKNKDNKV	54
circumsporozoite protein, partial [Plasmodium malariae]	Human	ARF20115.1	Emerging Infect. Dis. 23 (4), 601-610 (2017)	45	0	7	0	ARF20115	Plasmodium malariae	28322694	Plasmodium malariae Prevalence and csp Gene Diversity, Kenya, 2014 and 2015	Asia	MKKLSVLAISSFLIVDFLFPGYHHNSNSTKSRNLSELCYNNVDTKLFNELEVRYSTNQDHFYNYNKTIRLLNENNNEKDGNVTNERKKKPTKAVENKLKQPPGNDDGAGNDAGNDAGNDAGNDAGNAAGNAAGNAAGNAAGNAAGNAAGNAAGNAAGNAAGNAAGNDAGNAAGNAAGNAAGNAAGNAAGNDAGNAAGNAAGNAAGNAAGNAAGNAAGNAAGNAAGNAAGNAAGNDAGNAAGNAAGNAAGNAAGNAAGNAAGNAAGNAAGNAAGNAAGNAAGNAAGNAAGNAAGNAAGNAAGNAAGNAAGNAAGNAAGNEKAKNKDNKVDANTNKKDNQEENNDSSNGPSEEHIKNIIESIRNSITEEWSPCSVTCGSGIRARRKVDAKNKKPAELVLSD…	52
circumsporozoite protein, partial [Plasmodium malariae]	Human	ARF20116.1	Emerging Infect. Dis. 23 (4), 601-610 (2017)	44	0	7	0	ARF20116	Plasmodium malariae	28322694	Plasmodium malariae Prevalence and csp Gene Diversity, Kenya, 2014 and 2015	Asia	MKKLSVLAISSFLIVDFLFPGYHHNSNSTKSRNLSELCYNNVDTKLFNELEVRYSTNQDHFYNYNKTIRLLNENNNEKDGNVTNERKKKPTRAVENKLKQPPGDDDGAGNDAGNDAGNDAGNAAGNAAGNAAGNAAGNAAGNAAGNAAGNAAGNAAGNAAGNDAGNAAGNDAGNAAGNAAGNAAGNAAGNAAGNDAGNAAGNAAGNAAGNAAGNAAGNAAGNAAGNAAGNAAGNAAGNDAGNAAGNAAGNAAGNAAGNAAGNAAGNAAGNAAGNAAGNAAGNAAGNAAGNAAGNAAGNAAGNAAGNAAGNAAGNEKAKIKDNKVDANTNKKDNQEENNDSSNGPSEEHIKNYLESIRNSITEEWSPCSVTCGSGIRARRKVDAKNKKPAELVLSDLETE…	51
circumsporozoite protein, partial [Plasmodium malariae]	Human	ARF20117.1	Emerging Infect. Dis. 23 (4), 601-610 (2017)	44	0	7	0	ARF20117	Plasmodium malariae	28322694	Plasmodium malariae Prevalence and csp Gene Diversity, Kenya, 2014 and 2015	Asia	MKKLSVLAISSFLIVDFLFPGYHHNSNSTKSRNLSELCYNNVDTKLFNELEVRYSTNQDHFYNYNKTIRLLNENNNEKDGNVTNERKKKPTRAVENKLKQPPGDDDGAGNDAGNDAGNDAGNAAGNAAGNAAGNAAGNAAGNAAGNAAGNAAGNAAGNAAGNDAGNAAGNDAGNAAGNAAGNAAGNAAGNAAGNDAGNAAGNAAGNAAGNAAGNAAGNAAGNAAGNAAGNAAGNAAGNDAGNAAGNAAGNAAGNAAGNAAGNAAGNAAGNAAGNAAGNAAGNAAGNAAGNAAGNAAGNAAGNAAGNAAGNAAGNEKAKNKDNKVDANTNKKDNQEENNDSSNGPSEEHIKNYLESIRNSITEEWSPCSVTCGSGIRARRKVDAKNKKPAELVLSDLETE…	51
circumsporozoite protein, partial [Plasmodium malariae]	Human	ARF20118.1	Emerging Infect. Dis. 23 (4), 601-610 (2017)	44	0	7	0	ARF20118	Plasmodium malariae	28322694	Plasmodium malariae Prevalence and csp Gene Diversity, Kenya, 2014 and 2015	Asia	MKKLSVLAISSFLIVDFLFPGYHHNSNSTKSRNLSELCYNNVDTKLFNELEVRYSTNQDHFYNYNKTIRLLNENNNEKDGNVTNERKKKPTKAVENKLKQPPGDDDGAGNDAGNDAGNDAGNAAGNAAGNAAGNAAGNAAGNAAGNAAGNAAGNAAGNAAGNDAGNAAGNDAGNAAGNAAGNAAGNAAGNAAGNDAGNAAGNAAGNAAGNAAGNAAGNAAGNAAGNAAGNAAGNAAGNDAGNAAGNAAGNAAGNAAGNAAGNAAGNAAGNAAGNAAGNAAGNAAGNAAGNAAGNAAGNAAGNAAGNAAGNAAGNEKAKNKDNKVDANTNKKDNQEENNDSSNGPSEEHIKNYLESIRNSITEEWSPCSVTCGSGIRARRKVDAKNKKPAELVLSDLETE…	51
circumsporozoite protein, partial [Plasmodium malariae]	Human	ARF20121.1	Emerging Infect. Dis. 23 (4), 601-610 (2017)	44	0	7	0	ARF20121	Plasmodium malariae	28322694	Plasmodium malariae Prevalence and csp Gene Diversity, Kenya, 2014 and 2015	Asia	MKKLSVLAISSFLIVDFLFPGYHHNSNSTKSRNLSELCYNNVDTKLFNELEVRYSTNQDHFYNYNKTIRLLNENNNEKDGNVTNERKKKPTRAVENKLKQPPGDDDGAGNDAGNDAGNDAGNAAGNAAGNAAGNAAGNAAGNAAGNAAGNAAGNAAGNAAGNDAGNAAGNDAGNAAGNAAGNAAGNAAGNAAGNDAGNAAGNAAGNAAGNAAGNAAGNAAGNAAGNAAGNAAGNAAGNDAGNAAGNAAGNAAGNAAGNAAGNAAGNAAGNAAGNAAGNAAGNAAGNAAGNAAGNAAGNAAGNAAGNAAGNAAGNEKAKNKDNKVDANTNKKDNQEENNDSSNGPSEEHIKNYLESIRNSITEEWSPCSVTCGSGIRARRKVDAKNKKPAELVLSDLETE…	51
circumsporozoite protein, partial [Plasmodium malariae]	Human	ARF20122.1	Emerging Infect. Dis. 23 (4), 601-610 (2017)	44	0	6	0	ARF20122	Plasmodium malariae	28322694	Plasmodium malariae Prevalence and csp Gene Diversity, Kenya, 2014 and 2015	Africa	MKKLSVLAISSFLIVDFLFPGYHHNSNSTKSRNLSELCYNNVDTKLFNELEVRYSTNQDHFYNYNKTIRLLNENNNEKDGNVTNERKKKPTKAVENKLKQPPGDDDGAGNDAGNDAGNAAGNAAGNAAGNAAGNAAGNAAGNAAGNAAGNAAGNAAGNDAGNAAGNDAGNAAGNAAGNAAGNAAGNAAGNDAGNAAGNAAGNAAGNAAGNAAGNAAGNAAGNAAGNAAGNAAGNDAGNAAGNAAGNAAGNAAGNAAGNAAGNAAGNAAGNAAGNAAGNAAGNAAGNAAGNAAGNAAGNAAGNAAGNAAGNEKAKNKDNKVDANTNKKDNQEENNDSSNGPSEEHIKNYLESIRNSITEEWSPCSVTCGSGIRARRKDDAKNKKPAELVLSDLETEICSL…	50
circumsporozoite protein, partial [Plasmodium malariae]	Human	ARF20123.1	Emerging Infect. Dis. 23 (4), 601-610 (2017)	44	0	6	0	ARF20123	Plasmodium malariae	28322694	Plasmodium malariae Prevalence and csp Gene Diversity, Kenya, 2014 and 2015	Africa	MKKLSVLAISFFFIVDFLFPGYHHNSNSTKSRNLSELCYNNVDTKLFNELEVRYSTNQDHFYNYNKTIRLLNENNNEKDGNVTNERKKKPTKAVENKLKQPPGDDDGAGNDAGNDAGNAAGNAAGNAAGNAAGNAAGNDAGNAAGNAAGNAAGNAAGNAAGNAAGNDAGNAAGNAAGNAAGNAAGNAAGNDAGNAAGNAAGNAAGNAAGNAAGNAAGNAAGNAAGNAAGNAAGNDAGNAAGNAAGNAAGNAAGNAAGNAAGNAAGNAAGNAAGNAAGNAAGNAAGNAAGNAAGNAAGNAAGNAAGNAAGNEKAKNKDNKVDANTNKKDNQEENNDSSNGPSEEHIKNYLESIRNSITEEWSPCSVTCGSGIRARRKDDAKNKKPAELVLSDLETEICSL…	50
circumsporozoite protein, partial [Plasmodium malariae]	Human	ARF20124.1	Emerging Infect. Dis. 23 (4), 601-610 (2017)	43	0	7	0	ARF20124	Plasmodium malariae	28322694	Plasmodium malariae Prevalence and csp Gene Diversity, Kenya, 2014 and 2015	Africa	MKKLSVLAISFFFIVDFLFPGYHHNSNSTKSRNLSELCYNNVDTKLFNELEVRYSTNQDHFYNYNKTIRLLNENNNEKDGNVTNERKKKPTKAVENKLKQPPGDDDGAGNDAGNDAGNDAGNAAGNAAGNAAGNAAGNAAGNAAGNAAGNAAGNAAGNAAGNDAGNAAGNDAGNAAGNAAGNAAGNAAGNAAGNDAGNAAGNAAGNAAGNAAGNAAGNAAGNAAGXAAGNAAGNAAGNDAGNAAGNAAGNAAGNAAGNAAGNAAGNAAGNAAGNAAGNAAGNAAGNAAGNAAGNAAGNAAGNAAGNAAGNAAGNEKAKNKDNKVDANTNKKDNQEENNDSSNGPSEEHIKNYLESIRNSITEEWSPCSVTCGSGIRARRKDDAKNKKPAELVLSDLETE…	50
circumsporozoite protein, partial [Plasmodium malariae]	Human	ARF20125.1	Emerging Infect. Dis. 23 (4), 601-610 (2017)	46	0	4	0	ARF20125	Plasmodium malariae	28322694	Plasmodium malariae Prevalence and csp Gene Diversity, Kenya, 2014 and 2015	Africa	MKKLSVLAISSFLIVDFLFPGYHHNSNSTKSRNLSELCYNNVDTKLFNELEVRYSTNQDHFYNYNKTIRLLNENNNEKDGNVTNERKKKPTKAVENKLKQPPGDDDAAGNDAGNDAGNAAGNAAGNAAGNAAGNAAGNDAGNAAGNAAGNAAGNAAGNAAGNAAGNAAGNAAGNAAGNAAGNAAGNAAGNAAGNAAGNAAGNAAGNAAGNAAGNAAGNAAGNAAGNAAGNAAGNDAGNAAGNAAGNAAGNAAGNAAGNAAGNAAGNAAGNAAGNAAGNAAGNAAGNAAGNAAGNAAGNAAGNAAGNAAGNEKAKNKDNKVDANTNKKDNQEENNDSSNGPSEEHIKNYLESIRNSITEEWSPCSVTCGSGIRARRKDDAKNKKPAELVLSDLETEICSL…	50
circumsporozoite protein, partial [Plasmodium malariae]	Human	ARF20126.1	Emerging Infect. Dis. 23 (4), 601-610 (2017)	46	0	6	0	ARF20126	Plasmodium malariae	28322694	Plasmodium malariae Prevalence and csp Gene Diversity, Kenya, 2014 and 2015	Africa	MKKLSVLAISSFLIVDFLFPGYHHNSNSTKSRNLSELCYNNVDTKLFNELEVRYSTNQDHFYNYNKTIRLLNENNNEKDGNVTNERKKKPTKAVENKLKQPPGDDDGAGNDAGNDAGNDAGNAAGNAAGNAAGNAAGNAAGNAAGNAAGNAAGNAAGNDAGNAAGNAAGNAAGNAAGNAAGNDAGNAAGNAAGNAAGNAAGNAAGNAAGNAAGNAAGNAAGNAAGNDAGNAAGNAAGNAAGNAAGNAAGNAAGNAAGNAAGNAAGNAAGNAAGNAAGNAAGNAAGNAAGNAAGNAAGNAAGNAAGNAAGNAAGNAAGNEKAKNKDNKVDANTNKKDNQEENNDSSNGPSEEHIKNYLESIRNSITEEWSPCSVTCGSGIRARRKDDAKNKKPAELVLSD…	52
circumsporozoite protein, partial [Plasmodium malariae]	Human	ARF20127.1	Emerging Infect. Dis. 23 (4), 601-610 (2017)	50	0	4	0	ARF20127	Plasmodium malariae	28322694	Plasmodium malariae Prevalence and csp Gene Diversity, Kenya, 2014 and 2015	Africa	MKKLSVLAISSFLIVDFLFPGYHHNSNSTKSRNLSELCYNNVDTKLFNELEVRYSTNQDHFYNYNKTIRLLNENNNEKDGNVTNERKKKPTKAVENKLKQPPGDDDGAGNDAGNDAGNAAGNAAGNAAGNAAGNAAGNDAGNAAGNAAGNAAGNAAGNAARNAAGNDAGNAAGNAAGNAAGNAAGNAAGNAAGNAAGNAAGNAAGNAAGNAAGNAAGNAAGNAAGNAAGNAAGNAAGNAAGNAAGNAAGNAAGNAAGNAAGNAAGNAAGNAAGNAAGNAAGNAAGNAAGNAAGNAAGNAAGNAAGNAAGNAAGNAAGNAAGNAAGNAAGNEKAKNKDNKVDANTNKKDNQEENNDSSNGPSEEHIKNYLESIRNSITEEWSPCSVTCGSGIRARRKDDA…	54
circumsporozoite protein, partial [Plasmodium malariae]	Human	ARF20128.1	Emerging Infect. Dis. 23 (4), 601-610 (2017)	59	0	3	0	ARF20128	Plasmodium malariae	28322694	Plasmodium malariae Prevalence and csp Gene Diversity, Kenya, 2014 and 2015	Africa	MKKLSVLAISSFLIVDFLFPGYHHNSNSTKSRNLSELCYNNVDTKLFNELEVRYSTNQDHFYNYNKTIRLLNENNNEKDGNVTNERKKKPTKAVENKLKQPPGDDDGAGNDAGNDAGNDAGNAAGNAAGNAAGNAAGNAAGNAAGNAAGNAAGNAAGNAAGNAAGNAAGNAAGNAAGNAAGNAAGNAAGNAAGNAAGNAAGNAAGNAAGNAAGNAAGNAAGNAAGNAAGNAAGNAAGNAAGNAAGNAAGNAAGNAAGNAAGNAAGNAAGNAAGNAAGNAAGNAAGNAAGNAAGNAAGNAAGNAAGNAAGNAAGNAAGNAAGNAAGNAAGNAAGNAAGNAAGNAAGNAAGNAAGNAAGNAAEKAKNKDNKVDANTNKKDNQEENNDSSNGPSEEHIKNYL…	62
circumsporozoite protein, partial [Plasmodium malariae]	Human	ARF20129.1	Emerging Infect. Dis. 23 (4), 601-610 (2017)	59	0	3	0	ARF20129	Plasmodium malariae	28322694	Plasmodium malariae Prevalence and csp Gene Diversity, Kenya, 2014 and 2015	Africa	MKKLSVLAISSFLIVDFLFPGYHHNSNSTKSRNLSELCYNNVDTKLFNELEVRYSTNQDHFYNYNKTIRLLNENNNEKDGNVTNERKKKPTKAVENKLKQPPGDDDGAGNDAGNDAGNDAGNAAGNAAGNAAGNAAGNAAGNAAGNAAGNAAGNAAGNAAGNAAGNAAGNAAGNAAGNAAGNAAGNAAGNAAGNAAGNAAGNAAGNAAGNAAGNAAGNAAGNAAGNAAGNAAGNAAGNAAGNAAGNAAGNAAGNAAGNAAGNAAGNAAGNAAGNAAGNAAGNAAGNAAGNAAGNAAGNAAGNAAGNAAGNAAGNAAGNAAGNAAGNAAGNAAGNAAGNAAGNAAGNAAGNAAGNAAGNAAEKAKNKDNKVDANTNKKDNQEENNDSSNGPSEEHIKNYL…	62
circumsporozoite protein, partial [Plasmodium malariae]	Human	ARF20130.1	Emerging Infect. Dis. 23 (4), 601-610 (2017)	45	0	6	0	ARF20130	Plasmodium malariae	28322694	Plasmodium malariae Prevalence and csp Gene Diversity, Kenya, 2014 and 2015	Africa	MKKLSVLAISSFLIVDFLFPGYHHNSNSTKSRNLSELCYNNVDTKLFNELEVRYSTNQDHFYNYNKTIRLLNENNNEKDGNVTNERKKKPTKAVENKLKQPPGDDDGAGNDAGNAAGNAAGNAAGNAAGNAAGNDAGNAAGNAAGNAAGNDAGNAAGNAAGNDAGNAAGNAAGNAAGNAAGNAAGNDAGNAAGNAAGNAAGNAAGNAAGNAAGNAAGNAAGNAAGNAAGNDAGNAAGNAAGNAAGNAAGNAAGNAAGNAAGNAAGNAAGNAAGNAAGNAAGNAAGNAAGNAAGNAAGNAAGNAAGNAAGNAAGNEKAKNKDNKVDANTNKKDNQEENNDSSNGPSEEHIKNYLESIRNSITEEWSPCSVTCGSGIRARRKDDAKNKKPAELVLSDLETE…	51
circumsporozoite protein, partial [Plasmodium malariae]	Human	ARF20131.1	Emerging Infect. Dis. 23 (4), 601-610 (2017)	44	0	6	0	ARF20131	Plasmodium malariae	28322694	Plasmodium malariae Prevalence and csp Gene Diversity, Kenya, 2014 and 2015	Africa	MKKLSVLAISSFLIVDFLFPGYHHNSNSTKSRNLSELCYNNVDTKLFNELEVRYSTNQDHFYNYNKTIRLLNENNNEKDGNVTNERKKKPTKAVENKLKQPPGDDDGAGNDAGNDAGNAAGNAAGNAAGNAAGNAAGNAAGNAAGNAAGNAAGNAAGNDAGNAAGNDAGNAAGNAAGNAAGNAAGNAAGNDAGNAAGNAAGNAAGNAAGNAAGNAAGNAAGNAAGNAAGNAAGNDAGNAAGNAAGNAAGNAAGNAAGNAAGNAAGNAAGNAAGNAAGNAAGNAAGNAAGNAAGNAAGNAAGNAAGNAAGNEKAKNKDNKVDANTNKKDNQEENNDSSNGPSEEHIKNYLESIRNSITEEWSPCSVTCGSGIRARRKDDAKNKKPAELVLSDLETEICSL…	50
circumsporozoite protein, partial [Plasmodium malariae]	Human	ARF20132.1	Emerging Infect. Dis. 23 (4), 601-610 (2017)	44	0	6	0	ARF20132	Plasmodium malariae	28322694	Plasmodium malariae Prevalence and csp Gene Diversity, Kenya, 2014 and 2015	Africa	MKKLSVLAISSFLIVDFLFPGYHHNSNSTKSRNLSELCYNNVDTKLFNELEVRYSTNQDHFYNYNKTIRLLNENNNEKDGNVTNERKKKPTKAVENKLKQPPGDDDGAGNDAGNDAGNDAGNAAGNAAGNAAGNAAGNAAGNAAGNAAGNAAGNAAGNAAGNDAGNAAGNAAGNAAGNAAGNAAGNDAGNAAGNAAGNAAGNAAGNAAGNAAGNAAGNAAGNAAGNAAGNDAGNAAGNAAGNAAGNAAGNAAGNAAGNAAGNAAGNAAGNAAGNAAGNAAGNAAGNAAGNAAGNAAGNAAGNAAGNAAGNDAEKAKNKDNKVDANTNKKDNQEENNDSSNGPSEEHIKNYLESIRNSITEEWSPCSVTCGSGIRARRKVDAKNKKPAELVLSDLETEIC…	50
circumsporozoite protein, partial [Plasmodium malariae]	Human	ARF20133.1	Emerging Infect. Dis. 23 (4), 601-610 (2017)	43	0	7	0	ARF20133	Plasmodium malariae	28322694	Plasmodium malariae Prevalence and csp Gene Diversity, Kenya, 2014 and 2015	Africa	MKKLSVLAISFFFIVDFLFPGYHHNSNSTKSRNLSELCYNNVDTKLFNELEVRYSTNQDHFYNYNKTIRLLNENNNEKDGNVTNERKKKPTKAVENKLKQPPGDDDGAGNDAGNDAGNDAGNAAGNAAGNAAGNAAGNAAGNAAGNAAGNAAGNAAGNAAGNDAGNAAGNDAGNAAGNAAGNAAGNAAGNAAGNDAGNAAGNAAGNAAGNAAGNAAGNAAGNAAGXAAGNAAGNAAGNDAGNAAGNAAGNAAGNAAGNAAGNAAGNAAGNAAGNAAGNAAGNAAGNAAGNAAGNAAGNAAGNAAGNAAGNAAGNEKAKNKDNKVDANTNKKDNQEENNDSSNGPSEEHIKNYLESIRNSITEEWSPCSVTCGSGIRARRKDDAKNKKPAELVLSDLETE…	50
circumsporozoite protein, partial [Plasmodium malariae]	Human	ARF20134.1	Emerging Infect. Dis. 23 (4), 601-610 (2017)	46	0	5	0	ARF20134	Plasmodium malariae	28322694	Plasmodium malariae Prevalence and csp Gene Diversity, Kenya, 2014 and 2015	Africa	MKKLSVLAISSLFIVDFLFPGYHHNSNSTKSRNLSELCYNNVDTKLFNELEVRYSTNQDHFYNYNKTIRLLNENNNEKDGNVTNERKKKPPKAVENKLKQPPGDDDVAGNDAGNAAGNAAGNAAGNAAGNAAGNAAGNAAGNAAGNAAGNAAGNDAGNAAGNDAGNAAGNAAGNAAGNAAGNAAGNDAGNAAGNAAGNAAGNAAGNAAGNAAGNAAGNAAGNAAGNAAGNDAGNAAGNAAGNAAGNAAGNAAGNAAGNAAGNAAGNAAGNAAGNAAGNAAGNAAGNAAGNAAGNAAGNAAGNAAGNAAGNAAGNEKAKNKDNKVDANTNKKDNQEENNDSSNGPSEEHIKNYLESIRNSITEEWSPCSVTCGSGIRARRKDDAKNKKPAELVLSDLETE…	51
circumsporozoite protein, partial [Plasmodium malariae]	Human	ARF20135.1	Emerging Infect. Dis. 23 (4), 601-610 (2017)	44	0	7	0	ARF20135	Plasmodium malariae	28322694	Plasmodium malariae Prevalence and csp Gene Diversity, Kenya, 2014 and 2015	Africa	MKKLSVLAISSFLIVDFLFPGYHHNSNSTKSRNLSELCYNNVDTKLFNELEVRYSTNQDHFYDYNKTVRLLNENNNEKDGNVTNERKKKPPRPVEKKLNHPPGDDDGAGNDAGNDAGNDAGNAAGNAAGNAAGNAAGNAAGNAAGNAAGNAAGNAAGNAAGNDAGNAAGNDAGNAAGNAAGNAAGNAAGNAAGNDAGNAAGNAAGNAAGNAAGNAAGNAAGNAAGNAAGNAAGNAAGNDAGNAAGNAAGNAAGNAAGNAAGNAAGNAAGNAAGNAAGNAAGNAAGNAAGNAAGNAAGNAAGNAAGNAAGNAAGNANEKAKNKDNKVDANTNKKDNQEENNDSSNGPSEEHIKNYLESIRNSITEEWSPCSVTCGSGIRARRKVDAKNKKPAELVLSDLE…	51
circumsporozoite protein, partial [Plasmodium malariae]	Human	ARF20136.1	Emerging Infect. Dis. 23 (4), 601-610 (2017)	70	0	3	0	ARF20136	Plasmodium malariae	28322694	Plasmodium malariae Prevalence and csp Gene Diversity, Kenya, 2014 and 2015	Africa	MKKLSVLAISSFLIVDFLFPGYHHNSNSTKSRNLSELCYNNVDTKLFNELEVRYSTNQDHFYNYNKTIRLLNENNNEKDGNVTNERKKKPTKAVENKLKQPPGNDDGAGNDAGNDAGNAAGNAAGNAAGNAAGNAAGNDAGNAAGNAAGNAAGNAAGNAAGNAAGNAAGNAAGNAAGNAAGNAAGNAAGNAAGNAAGNAAGNAAGNAAGNAAGNAAGNAAGNAAGNAAGNAAGNAAGNAAGNAAGNAAGNAAGNAAGNAAGNAAGNAAGNAAGNAAGNAAGNAAGNAAGNAAGNAAGNAAGNAAGNAAGNAAGNAAGNAAGNAAGNAAGNAAGNAAGNAAGNAAGNAAGNAAGNAAGNAAGNAAGNAAGNAAGNAAGNAAGNAAGNAAGNAAGNAAGNA…	73
circumsporozoite protein, partial [Plasmodium malariae]	Human	ARF20137.1	Emerging Infect. Dis. 23 (4), 601-610 (2017)	42	0	7	0	ARF20137	Plasmodium malariae	28322694	Plasmodium malariae Prevalence and csp Gene Diversity, Kenya, 2014 and 2015	Africa	MKKLSVLAISSFLIVDFLFPGYHHNSNSTKSRNLSELCYNNVDTKLFNELEVRYSTNQDHFYNYNKTIRLLNENNNEKDGNVTNERKKKPTKAVENKLKQPPGDDDGAGNDAGNDAGNDAGNAAGNAAGNAAGNAAGNAAGNAAGNAAGNAAGNAAGNAAGNDAGNAAGNDAGNAAGNAAGNAAGNAAGNAAGNDAGNAAGNAAGNAAGNAAGNAAGNAAGNAAGNAAGNAAGNAAGNDAGNAAGNAAGNAAGNAAGNAAGNAAGNAAGNAAGNAAGNAAGNAAGNAAGNAAGNAAGNAAGNAAGNAAEKAKNKDNKVDANTNKKDNQEENNDSSNGPSEEHIKNYLESIRNSITEEWSPCSVTCGSGIRARRKDDAKNKKPAELVLSDLETEICSLDK…	49
circumsporozoite protein, partial [Plasmodium malariae]	Human	ARF20138.1	Emerging Infect. Dis. 23 (4), 601-610 (2017)	74	0	2	0	ARF20138	Plasmodium malariae	28322694	Plasmodium malariae Prevalence and csp Gene Diversity, Kenya, 2014 and 2015	Africa	MKKLSVLAISSFLIVDFLFPGYHHNSNSTKSRNLSELCYNNVDTKLFNELEVRYSTNQDHFYNYNKTIRLLNENNNEKDGNVTNERKKKPTKAVENKLKQPPGDDDGAGNDAGNDAGNAAGNAAGNAAGNAAGNAAGNAAGNAAGNAAGNAAGNAAGNAAGNAAGNAAGNAAGNAAGNAAGNAAGNAAGNAAGNAAGNAAGNAAGNAAGNAAGNAAGNAAGNAAGNAAGNAAGNAAGNAAGNAAGNAAGNAAGNAAGNAAGNAAGNAAGNAAGNAAGNAAGNAAGNAAGNAAGNAAGNAAGNAAGNAAGNAAGNAAGNAAGNAAGNAAGNAAGNAAGNAAGNAAGNAAGNAAGNAAGNAAGNAAGNAAGNAAGNAAGNAAGNAAGNAAGNAAGNAAGNA…	76
circumsporozoite protein, partial [Plasmodium malariae]	Human	ARF20139.1	Emerging Infect. Dis. 23 (4), 601-610 (2017)	66	0	2	0	ARF20139	Plasmodium malariae	28322694	Plasmodium malariae Prevalence and csp Gene Diversity, Kenya, 2014 and 2015	Africa	MKKLSVLAISSFLIVDFLFPGYHHNSNSTKSRNLSELCYNNVDTKLFNELEVRYSTNQDHFYNYNKTIRLLNENNNEKDGNVTNERKKKPTKAVENKLKQPPGNDDGAGNDAGNDAGNAAGNAAGNAAGNAAGNAAGNAAGNAAGNAAGNAAGNAAGNAAGNAAGNAAGNAAGNAAGNAAGNAAGNAAGNAAGNAAGNAAGNAAGNAAGNAAGNAAGNAAGNAAGNAAGNAAGNAAGNAAGNAAGNAAGNAAGNAAGNAAGNAAGNAAGNAAGNAAGNAAGNAAGNAAGNAAGNAAGNAAGNAAGNAAGNAAGNAAGNAAGNAAGNAAGNAAGNAAGNAAGNAAGNAAGNAAGNAAGNAAGNAAGNAAGNAAGNAAGNAAGNEKAKKLDNKVDANTNKK…	68
circumsporozoite protein, partial [Plasmodium malariae]	Human	ARF20140.1	Emerging Infect. Dis. 23 (4), 601-610 (2017)	71	0	3	0	ARF20140	Plasmodium malariae	28322694	Plasmodium malariae Prevalence and csp Gene Diversity, Kenya, 2014 and 2015	Africa	MKKLSVLAISSFLIVDFLFPGYHHNSNSTKSRNLSELCYNNVDTKLFNELEVRYSTNQDHFYNYNKTIRLLNENNNEKDGNVTNERKKKPTKAVENKLKQPPGNDDGAGNDAGNDAGNDAGNAAGNAAGNAAGNAAGNAAGNAAGNAAGNAAGNAAGNAAGNAAGNAAGNAAGNAAGNAAGNAAGNAAGNAAGNAAGNAAGNAAGNAAGNAAGNAAGNAAGNAAGNAAGNAAGNAAGNAAGNAAGNAAGNAAGNAAGNAAGNAAGNAAGNAAGNAAGNAAGNAAGNAAGNAAGNAAGNAAGNAAGNAAGNAAGNAAGNAAGNAAGNAAGNAAGNAAGNAAGNAAGNAAGNAAGNAAGNAAGNAAGNAAGNAAGNAAGNAAGNAAGNAAGNAGGNAAGNA…	74
circumsporozoite protein, partial [Plasmodium malariae]	Human	ARF20141.1	Emerging Infect. Dis. 23 (4), 601-610 (2017)	46	0	5	0	ARF20141	Plasmodium malariae	28322694	Plasmodium malariae Prevalence and csp Gene Diversity, Kenya, 2014 and 2015	Africa	MKKLSVLAISSFLIVDFLFPGYHHNSNSTKSRNLSELCYNNVDTKLFNELEVRYSTNQDHFYNYNKTIRLLNENNNEKDGNVTNERKKKPTKAVENKLKQPPGNDDGAGNDAGNAAGNAAGNAAGNAAGNAAGNDAGNAAGNAAGNAAGNAAGNAAGNAAGNDAGNAAGNAAGNAAGNAAGNAAGNDAGNAAGNAAGNAAGNAAGNAAGNAAGNAAGNAAGNAAGNAAGNDAGNAAGNAAGNAAGNAAGNAAGNAAGNAAGNAAGNAAGNAAGNAAGNAAGNAAGNAAGNAAGNAAGNAAGNAAGNAAGNAAGNEKAKNKDNKVDANTNKKDNQEENNDSSNGPSEEHIKNYLESIRNSITEEWSPCSVTCGSGIRARRMVDAKNKKPEELVLSDLETE…	51
circumsporozoite protein, partial [Plasmodium malariae]	Human	ARF20142.1	Emerging Infect. Dis. 23 (4), 601-610 (2017)	74	0	2	0	ARF20142	Plasmodium malariae	28322694	Plasmodium malariae Prevalence and csp Gene Diversity, Kenya, 2014 and 2015	Africa	MKKLSVLAISSFLIVDFLFPGYHHNSNSTKSRNLSELCYNNVDTKLFNELEVRYSTNQDHFYNYNKTIRLLNENNNEKDGNVTNERKKKPTKAVENKLKQPPGDDDGAGNDAGNDAGNAAGNAAGNAAGNAAGNAAGNAAGNAAGNAAGNAAGNAAGNAAGNAAGNAAGNAAGNAAGNAAGNAAGNAAGNAAGNAAGNAAGNAAGNAAGNAAGNAAGNAAGNAAGNAAGNAAGNAAGNAAGNAAGNAAGNAAGNAAGNAAGNAAGNAAGNAAGNAAGNAAGNAAGNAAGNAAGNAAGNAAGNAAGNAAGNAAGNAAGNAAGNAAGNAAGNAAGNAAGNAAGNAAGNAAGNAAGNAAGNAAGNAAGNAAGNAAGNAAGNAAGNAAGNAAGNAAGNAAGNA…	76
circumsporozoite protein, partial [Plasmodium malariae]	Human	ARF20143.1	Emerging Infect. Dis. 23 (4), 601-610 (2017)	44	0	7	0	ARF20143	Plasmodium malariae	28322694	Plasmodium malariae Prevalence and csp Gene Diversity, Kenya, 2014 and 2015	Africa	MKKLSVLAISSFLIVDFLFPGYHHNSNSTKSRNLSELCYNNVDTKLFNELEVRYSTNQDHFYNYNKTIRLLNENNNEKDGNVTNERKKKPTKAVENKLKQPPGDDDGAGNDAGNDAGNDAGNAAGNAAGNAAGNAAGNAAGNAAGNAAGNAAGNAAGNAAGNDAGNAAGNDAGNAAGNAAGNAAGNAAGNAAGNDAGNAAGNAAGNAAGNAAGNAAGNAAGNAAGNAAGNAAGNAAGNDAGNAAGNAAGNAAGNAAGNAAGNAAGNAAGNAAGNAAGNAAGNAAGNAAGNAAGNAAGNAAGNAAGNAAGNAAGNEKAKNKDNKVDANTNKKDNQEENNDSSNGPSEEHIKNYLESIRNSITEEWSPCSVTCGSGIRARRKVDAKNKKPAELVLSDLETE…	51
circumsporozoite protein, partial [Plasmodium malariae]	Human	ARF20144.1	Emerging Infect. Dis. 23 (4), 601-610 (2017)	44	0	7	0	ARF20144	Plasmodium malariae	28322694	Plasmodium malariae Prevalence and csp Gene Diversity, Kenya, 2014 and 2015	Africa	MKKLSVLAISSFLIVDFLFPGYHHNSNSTKSRNLSELCYNNVDTKLFNELEVRYSTNQDHFYNYNKTIRLLNENNNEKDGNVTNERKKKPTKAVENKLKHPPGDDDGAGNDAGNDAGNDAGNAAGNAAGNAAGNAAGNAAGNAAGNAAGNAAGNAAGNAAGNDAGNAAGNDAGNAAGNAAGNAAGNAAGNAAGNDAGNAAGNAAGNAAGNAAGNAAGNAAGNAAGNAAGNAAGNAAGNDAGNAAGNAAGNAAGNAAGNAAGNAAGNAAGNAAGNAAGNAAGNAAGNAAGNAAGNAAGNAAGNAAGNAAGNAAGEKAKNKDNKVDANTNKKDNQEENNDSSNGPSEEHIKNYLESIRNSITEEWSPCSVTCGSGIKARRKVDAKNKKPAELVLSDLETEI…	51
circumsporozoite protein, partial [Plasmodium malariae]	Human	ARF20145.1	Emerging Infect. Dis. 23 (4), 601-610 (2017)	46	0	6	0	ARF20145	Plasmodium malariae	28322694	Plasmodium malariae Prevalence and csp Gene Diversity, Kenya, 2014 and 2015	Africa	MKKLSVLAISSFLIVDFLFPGYHHNSNSTKSRNLSELCYNNVDTKLFNELEVRYSTNQDHFYNYNKTIRLLNENNNEKDGNVTNERKKKPTKAVENKLKQPPGDDDGAGNDAGNDAGNAAGNAAGNAAGNAAGNAAGNDAGNAAGNAAGNAAGNAAGNAAGNAAGNDAGNAAGNAAGNAAGNAAGNAAGNDAGNAAGNAAGNAAGNAAGNAAGNAAGNAAGNAAGNAAGNAAGNDAGNAAGNAAGNAAGNAAGNAAGNAAGNAAGNAAGNAAGNAAGNAAGNAAGNAAGNAAGNAAGNAAGNAAGNAAGNAAGNAAGNAAEKAKNKDNKVDANTNKKDNQEENNDSSNGPSEEHIKNYLESIRNSITEEWSPCSVTCGSGIRARRKVDAKNKKPAELVL…	52
circumsporozoite protein, partial [Plasmodium malariae]	Human	ARF20148.1	Emerging Infect. Dis. 23 (4), 601-610 (2017)	47	0	7	0	ARF20148	Plasmodium malariae	28322694	Plasmodium malariae Prevalence and csp Gene Diversity, Kenya, 2014 and 2015	Africa	MKKLSVLAISSFLIVDFLFPGYHHNSNSTKSRNLSELCYNNVDTKLFNELEVRYSTNQDHFYDYNKTIRLLNENNNEKDGNVTNERKKKPPRAVENKLKQPPGDDDGAGNDAGNDAGNDAGNAAGNAAGNAAGNAAGNAAGNAAGNAAGNAAGNAAGNAAGNDAGNAAGNDAGNAAGNAAGNAAGNAAGNAAGNDAGNAAGNAAGNAAGNAAGNAAGNAAGNAAGNAAGNAAGNAAGNDAGNAAGNAAGNAAGNAAGNAAGNAAGNAAGNAAGNAAGNAAGNAAGNAAGNAAGNAAGNAAGNAAGNAAGNAAGNAAGNAAGNAAGNEKAKNKDNKVDANTNKKDNQEENNDSSNGPSEEHIKNYLESIRNSITEEWSPCSVTCGSGIRARRKVDAKNKK…	54
circumsporozoite protein, partial [Plasmodium malariae]	Human	ARF20149.1	Emerging Infect. Dis. 23 (4), 601-610 (2017)	45	0	6	0	ARF20149	Plasmodium malariae	28322694	Plasmodium malariae Prevalence and csp Gene Diversity, Kenya, 2014 and 2015	Africa	MKKLSVLAISSFLIVDFLFPGYHHNSNSTKSRNLSELCYNNVDTKLFNELEVRYSTNQDHFYNYNKTIRLLNENNNEKDGNVTNERKKKPTKAVENKLKQPPGDDDGAGNDAGNDAGNDAGNAAGNAAGNAAGNAAGNAAGNAAGNAAGNAAGNAAGNAAGNDAGNAAGNAAGNAAGNAAGNAAGNDAGNAAGNAAGNAAGNAAGNAAGNAAGNAAGNAAGNAAGNAAGNDAGNAAGNAAGNAAGNAAGNAAGNAAGNAAGNAAGNAAGNAAGNAAGNAAGNAAGNAAGNAAGNAAGNAAGNAAGNAAGNAAGNEKAKNKDNKVDANTNKKDNQEENNDSSNGPSEEHIKNYLESIRNSITEEWSPCSVTCGSGIRARRKVGAKNKKPAELVLSDLETE…	51
circumsporozoite protein, partial [Plasmodium malariae]	Human	ARF20150.1	Emerging Infect. Dis. 23 (4), 601-610 (2017)	46	0	6	0	ARF20150	Plasmodium malariae	28322694	Plasmodium malariae Prevalence and csp Gene Diversity, Kenya, 2014 and 2015	Africa	MKKLSVLAISSFLIVDFLFPGYHHNSNSTKSRNLSELCYNNVDTKLFNELEVRYSTNQDHFYNYNKTIRLLNENNNEKDGNVTNERKKKPTKAVENKLKQPPGDDDGAGNDAGNDAGNAAGNAAGNAAGNAAGNAAGNDAGNAAGNAAGNAAGNAAGNAAGNAAGNDAGNAAGNAAGNAAGNAAGNAAGNDAGNAAGNAAGNAAGNAAGNAAGNAAGNAAGNAAGNAAGNAAGNDAGNAAGNAAGNAAGNAAGNAAGNAAGNAAGNAAGNAAGNAAGNAAGNAAGNAAGNAAGNAAGNAAGNAAGNAAGNAAGNAAGNEKAKNKDNKVDANTNKKDNQEENNDSSNGPSEEHIKNYLESIRNSITEEWSPCSVTCGSGIRARRKVGAKNKKPAELVLSD…	52
circumsporozoite protein, partial [Plasmodium malariae]	Human	ARF20151.1	Emerging Infect. Dis. 23 (4), 601-610 (2017)	45	0	7	0	ARF20151	Plasmodium malariae	28322694	Plasmodium malariae Prevalence and csp Gene Diversity, Kenya, 2014 and 2015	Africa	MKKLSVLAISSFLIVDFLFPGYHHNSNSTKSRNLSELCYNNVDTKLFNELEVRYSTNQDHFYNYNKTIRLLNENNNEKDGNVTNERKKKPTKAVENKLKQPPGDDDGAGNDAGNDAGNDAGNDAGNAAGNAAGNAAGNAAGNAAGNAAGNAAGNAAGNAAGNAAGNDAGNAAGNAAGNAAGNAAGNAAGNDAGNAAGNAAGNAAGNAAGNAAGNAAGNAAGNAAGNAAGNAAGNDAGNAAGNAAGNAAGNAAGNAAGNAAGNAAGNAAGNAAGNAAGNAAGNAAGNAAGNAAGNAAGNAAGNAAGNAAGNAAGNAAGNEKAKNKDNKVDANTNKKDNQEENNDSSNGPSEEHIKNYLESIRNSITEEWSPCSVTCGSGIRARRKVDAKNKKPAELVLSD…	52
circumsporozoite protein, partial [Plasmodium malariae]	Human	ARF20152.1	Emerging Infect. Dis. 23 (4), 601-610 (2017)	45	0	8	0	ARF20152	Plasmodium malariae	28322694	Plasmodium malariae Prevalence and csp Gene Diversity, Kenya, 2014 and 2015	Africa	MKKLSVLAISSFLIVDFLFPGYHHNSNSTKSRNLSELCYNNVDTKLFNELEVRYSTNQDHFYNYNKTIRLLNENNNEKDGNVTNERKKKPTKAVENKLKQPPGDDDGAGNDAGNDAGNDAGNDAGNAAGNAAGNAAGNAAGNAAGNAAGNAAGNAAGNAAGNAAGNDAGNAAGNDAGNAAGNAAGNAAGNAAGNAAGNDAGNAAGNAAGNAAGNAAGNAAGNAAGNAAGNAAGNAAGNAAGNDAGNAAGNAAGNAAGNAAGNAAGNAAGNAAGNAAGNAAGNAAGNAAGNAAGNAAGNAAGNAAGNAAGNAAGNAAGNAAGNEKAKNKDNKVXNAKNKDNKVDANTNKKDNQEENNDSSNGPSEEHIKNYLESIRNSITEEWSPCSVTCGSGIRARRKV…	53
circumsporozoite surface protein, partial [Plasmodium malariae]	Human	AXF50461.1	Malar. J. 17 (1), 269 (2018)	12	23	5	0	AXF50461	Plasmodium malariae	30012172	Genetic polymorphisms in the circumsporozoite protein of Plasmodium malariae show a geographical bias	Asia	SRNLSELCYNNVDTKLFNELEVRYSTNQDHFYNYNKTIRLLNENNNEKDGNVTNERKKKPPKAVENKLKHPPGNDDGPGNDAGNDAGNAPGNAPGNAPGNAPGNAPGNAPGNAAGNAPGNDAGNAAGNDAGNAAGNAPGNAAGNAPGNAPGNAAGNAPGNAAGNAAGNDAGNAPGNAAGNAPGNAAGNAPGNAAGNAPGNAPGNAPGNEPGNEAGNAAGNAPGNDPGNTPGNAPGNAPGNAPGNAPGNAAGNAPGNEKAKNKDNKVDANTNKKDNQEENNDSSNGPSEEHIKNYLESIRNSITEEWSPCSVTCGSGIRARRKVDAKNKKPAELVLSDLETEICSLDKCSSIFNVV	40
circumsporozoite surface protein, partial [Plasmodium malariae]	Human	AXF50462.1	Malar. J. 17 (1), 269 (2018)	18	13	4	0	AXF50462	Plasmodium malariae	30012172	Genetic polymorphisms in the circumsporozoite protein of Plasmodium malariae show a geographical bias	Asia	SRNLSELCYNNVDTKLFNELEVRYSTNQDHFYNYNKTIRLLNENNNEKDGNVTNERKKKPPKAVENKLKQPPGNDDGPGNDAGNDAGNAPGNAAGNAPGNAPGNAPGNAAGNAAGNAAGNDAGNAAGNDAGNAPGNAPGNAAGNAAGNAPGNAAGNAPGNAAGNAAGNEAGNAAGNAPGNAAGNAAGNAAGNAPGNAPGNAAGNAPGNAPGNAAGNAAGNAAGNEKAKNKDNKVDANTNKKDNQEENNDSSNGPSEEHIKNYLESIRNSITEEWSPCSVTCGSGIRARRKVDAKNKKPAELVLSDLETEICSLDKCSSIFNVVSN	35
circumsporozoite surface protein, partial [Plasmodium malariae]	Human	AXF50463.1	Malar. J. 17 (1), 269 (2018)	47	1	7	0	AXF50463	Plasmodium malariae	30012172	Genetic polymorphisms in the circumsporozoite protein of Plasmodium malariae show a geographical bias	Asia	TKSRNLSELCYNNVDTKLFNELEVRYSTNQDHFYNYNKTIRLLNENNNEKDGNVTNERKKKPPKAVENKLKHPPGNDDGAGNDAGNDAGNAAGNAAGNAAGNAAGNAAGNAAGNAAGNAAGNDAGNAAGNDAGNAAGNAAGNAAGNAAGNAAGNAAGNAAGNAAGNDAGNAAGNAAGNAAGNAAGNAAGNAAGNAAGNAAGNAAGNAAGNAAGNDAGNAAGNDAGNAAGNAAGNAAGNAAGNAAGNAAGNAAGNAAGNAAGNAAGNAAGNAAGNAAGNAAGNAAGNAAGNAAGNAAGNAPGNEKAKNKDNQVDANTNKKDNQGENNDSSNGPSEEHIKNYLESIRNSITEEWSPCSVTCGSGIRARRKVDAKNKKPAELVLSDVETEICSLDKCSSIFN…	55
circumsporozoite surface protein, partial [Plasmodium malariae]	Human	AXF50464.1	Malar. J. 17 (1), 269 (2018)	50	0	7	0	AXF50464	Plasmodium malariae	30012172	Genetic polymorphisms in the circumsporozoite protein of Plasmodium malariae show a geographical bias	Asia	MKKLSVLATSSFLIVDFLFPGYHHNSNSTKSRNLSELCYNNVDTKLFNELEVRYSTNQDHFYNYNKTIRLLNENNNEKDGNVTNERKKKPTKAVENKLKQPPGDDDGAGNDAGNDAGNAAGNAAGNAAGNAAGNAAGNAAGNAAGNAAGNDAGNAAGNDAGNAAGNAAGNAAGNAAGNAAGNAAGNAAGNAAGNAAGNDAGNAAGNAAGNAAGNAAGNAAGNAAGNAAGNAAGNAAGNAAGNAAGNDAGNAAGNDAGNAAGNAAGNAAGNAAGNAAGNAAGNAAGNAAGNAAGNAAGNAAGNAAGNAAGNAAGNAAGNAAGNAAGNAAGNAAGNAAGNEKAKNKDNQVDANTNKKDNQGENNDSSNGPSEEHIKNYLESIRNSITEEWSPCSVTCGSGI…	57
circumsporozoite surface protein, partial [Plasmodium malariae]	Human	AXF50465.1	Malar. J. 17 (1), 269 (2018)	45	0	4	0	AXF50465	Plasmodium malariae	30012172	Genetic polymorphisms in the circumsporozoite protein of Plasmodium malariae show a geographical bias	Asia	SRNLSELCYNNVDTKLFNELEVRYSTNQDHFYNYNKTIRLLNENNNEKDGNVTNERKKKPTKAVENKLKQPPGNDDGAGNDAGNDAGNAAGNAAGNDAGNAAGNAAGNAAGNAAGNAAGNAAGNAAGNAAGNAAGNAAGNAAGNAAGNAAGNAAGNAAGNAAGNAAGNAAGNAAGNAAGNAAGNAAGNAAGNAAGNAAGNDAGNAAGNAAGNAAGNAAGNAAGNAAGNAAGNAAGNAAGNAAGNAAGNAAGNAAGNAAGNAAGNAAGNAAGNAAGNEKAKNKDNQVDANTNKKDNQGENNDSSNGPSEEHIKNYLESIRNSITEEWSPCSVTCGSGIRARRKVDAKNKKPAELVLSDLETEICSLDKCSSIFNVVSNS	49
circumsporozoite surface protein, partial [Plasmodium malariae]	Human	AXF50466.1	Malar. J. 17 (1), 269 (2018)	42	8	7	0	AXF50466	Plasmodium malariae	30012172	Genetic polymorphisms in the circumsporozoite protein of Plasmodium malariae show a geographical bias	Asia	SRNLSELCYNNVDTKLFNELEVRYSTNQDHFYNYNKTIRLLNENNNEKDGNVTNERKKKPTKAVENKLKQPPGNDDGAGNDAGNDAGNAAGNAAGNAPGNAPGNAAGNAAGNAAGNAAGNDAGNAAGNDAGNAAGNAAGNAAGNAAGNAAGNAPGNAAGNAAGNAAGNDAGNAAGNAAGNAAGNAAGNAAGNAAGNAAGNAAGNAAGNAAGNAAGNDAGNAAGNDAGNAAGNAAGNAAGNAAGNAAGNAAGNAAGNAAGNAAGNAAGNAAGNAPGNAPGNAPGNAPGNAPGNAAGNAAGNAAGNAAGNEKAKNKDNQVDANTNKKDNQGENNDSSNGPSEEHIKNYLESIRNSITEEWSPCSVTCGSGIRARRKVDAKNKKPAELVLSDLETEICSLDK…	57
circumsporozoite surface protein, partial [Plasmodium malariae]	Human	AXF50467.1	Malar. J. 17 (1), 269 (2018)	45	0	4	0	AXF50467	Plasmodium malariae	30012172	Genetic polymorphisms in the circumsporozoite protein of Plasmodium malariae show a geographical bias	Asia	SRNLSELCYNNVDTKLFNELEVRYSTNQDHFYNYNKTIRLLNENNNEKDGNVTNERKKKPTKAVENKLKQPPGNDDGAGNDAGNDAGNAAGNAAGNDAGNAAGNAAGNAAGNAAGNAAGNAAGNAAGNAAGNAAGNDAGNAAGNAAGNAAGNAAGNAAGNAAGNAAGNAAGNAAGNAAGNAAGNAAGNAAGNAAGNAAGNAAGNAAGNAAGNAAGNAAGNAAGNAAGNAAGNAAGNAAGNAAGNAAGNAAGNAAGNAAGNAAGNAAGNAAGNAAGNEKAKNKDNQVDANTNKKDNQGENNDSSNGPSEEHIKNYLESIRNSITEEWSPCSVTCGSGIRARRKVDAKNKKPAELVLSDLETEICSLDKCSSIFNVVSN	49
circumsporozoite surface protein, partial [Plasmodium malariae]	Human	AXF50468.1	Malar. J. 17 (1), 269 (2018)	45	0	4	0	AXF50468	Plasmodium malariae	30012172	Genetic polymorphisms in the circumsporozoite protein of Plasmodium malariae show a geographical bias	Asia	SRNLSELCYNNVDTKLFNELEVRYSTNQDHFYNYNKTIRLLNENNNEKDGNVTNERKKKPTKAVENKLKQPPGNDDGAGNDAGNDAGNAAGNAAGNDAGNAAGNDAGNAAGNAAGNAAGNAAGNAAGNAAGNAAGNAAGNAAGNAAGNAAGNAAGNAAGNAAGNAAGNAAGNAAGNAAGNAAGNAAGNAAGNAAGNAAGNAAGNAAGNAAGNAAGNAAGNAAGNAAGNAAGNAAGNAAGNAAGNAAGNAAGNAAGNAAGNAAGNAAGNAAGNAAGNEKAKNKDNQVDANTNKKDNQGENNDSSNGPSEEHIKNYLESIRNSITEEWSPCSVTCGSGIRARRKVDAKNKKPAELVLSDLETEICSLDKCSSIFNVVSN	49
circumsporozoite surface protein, partial [Plasmodium malariae]	Human	AXF50469.1	Malar. J. 17 (1), 269 (2018)	49	0	7	0	AXF50469	Plasmodium malariae	30012172	Genetic polymorphisms in the circumsporozoite protein of Plasmodium malariae show a geographical bias	Asia	SRNLSELCYNNVDTKLFNELEVRYSTNQDHFYNYNKTIRLLNENNNEKDGNVTNERKKKPTKAVENKLKQPPGDDDGAGNDAGNDAGNAAGNAAGNAAGNAAGNAAGNAAGNAAGNAAGNDAGNAAGNDAGNAAGNAAGNAAGNAAGNAAGNAAGNAAGNAAGNAAGNDAGNAAGNAAGNAAGNAAGNAAGNAAGNAAGNAAGNAAGNAAGNAAGNDAGNAAGNDAGNAAGNAAGNAAGNAAGNAAGNAAGNAAGNAAGNAAGNAAGNAAGNAAGNAAGNAAGNAAGNAAGNAAGNAAGNAAGNEKAKNKDNQVDANTNKKDNQGENNDSSNGPSEEHIKNYLESIRNSITEEWSPCSVTCGSGIRARRKVDAKNKKPAELVLSDLETEICSLDKCSSI…	56
circumsporozoite surface protein, partial [Plasmodium malariae]	Human	AXF50470.1	Malar. J. 17 (1), 269 (2018)	49	0	7	0	AXF50470	Plasmodium malariae	30012172	Genetic polymorphisms in the circumsporozoite protein of Plasmodium malariae show a geographical bias	Asia	SRNLSELCYNNVDTKLFNELEVRYSTNQDHFYNYNKTIRLLNENNNEKDGNVTNERKKKPTKAVENKLKQPPGNDDGAGNDAGNDAGNAAGNAAGNAAGNAAGNAAGNAAGNAAGNAAGNDAGNAAGNDAGNAAGNAAGNAAGNAAGNAAGNAAGNAAGNAAGNAAGNDAGNAAGNAAGNAAGNAAGNAAGNAAGNAAGNAAGNAAGNAAGNAAGNDAGNAAGNDAGNAAGNAAGNAAGNAAGNAAGNAAGNAAGNAAGNAAGNAAGNAAGNAAGNAAGNAAGNAAGNAAGNAAGNAAGNAAGNEKAKNKDNQVDANTNKKDNQGENNDSSNGPSEEHIKNYLESIRNSITEEWSPCSVTCGSGIRARRKVDAKNKKPAELVLSDLETEICSLDKCSSI…	56
circumsporozoite surface protein, partial [Plasmodium malariae]	Human	AXF50471.1	Malar. J. 17 (1), 269 (2018)	45	0	5	1	AXF50471	Plasmodium malariae	30012172	Genetic polymorphisms in the circumsporozoite protein of Plasmodium malariae show a geographical bias	Asia	RNLSELCYNNVDTKLFNELEVRYSTNQDHFYNYNKTIRLLNENNNEKDGNVTNERKKKPTKAVENKLKQPPGNDDGAGNDEGNDAGNDAGNAAGNAAGNAAGNAAGNAAGNAAGNAAGNAAGNAAGNDAGNAAGNAAGNAAGNAAGNAAGNDAGNAAGNAAGNAAGNAAGNAAGNAAGNAAGNAAGNAAGNAAGNDAGNAAGNAAGNAAGNAAGNAAGNAAGNAAGNAAGNAAGNAAGNAAGNAAGNAAGNAAGNAAGNAAGNAAGNAAGNAAGNAAGNAAGNEKAKNKDNKVDANTNKKDNQEENNDSSNGPSEEHIKNYLESIRNSITEEWSPCSVTCGSGIRARRKVDAKNKKPAELVLSDLETEICSLDKCSSIFNVVSN	51
circumsporozoite surface protein, partial [Plasmodium malariae]	Human	AXF50472.1	Malar. J. 17 (1), 269 (2018)	45	0	5	1	AXF50472	Plasmodium malariae	30012172	Genetic polymorphisms in the circumsporozoite protein of Plasmodium malariae show a geographical bias	Asia	SRNLSELCYNNVDTKLFNELEVRYSTNQDHFYNYNKTIRLLNENNNEKDGNVTNERKKKPTKAVENKLKQPPGNDDGAGNDEGNDAGNDAGNAAGNAAGNAAGNAAGNAAGNAAGNAAGNAAGNAAGNDAGNAAGNAAGNAAGNAAGNAAGNDAGNAAGNAAGNAAGNAAGNAAGNAAGNAAGNAAGNAAGNAAGNDAGNAAGNAAGNAAGNAAGNAAGNAAGNAAGNAAGNAAGNAAGNAAGNAAGNAAGNAAGNAAGNAAGNAAGNAAGNAAGNAAGNAAGNEKAKNKDNKVDANTNKKDNQEENNDSSNGPSEEHIKNYLESIRNSITEEWSPCSVTCGSGIRARRKVDAKNKKPAELVLSDLETEICSLDKCSSIFNVVSN	51
circumsporozoite surface protein, partial [Plasmodium malariae]	Human	AXF50473.1	Malar. J. 17 (1), 269 (2018)	41	0	2	0	AXF50473	Plasmodium malariae	30012172	Genetic polymorphisms in the circumsporozoite protein of Plasmodium malariae show a geographical bias	Asia	SRNLSELCYNNVDTKLFNELEVRYSTNQDHFYNYNKTIRLLNENNNEKDGNVTNERKKKPTKAVENKLKQPPGNDDGAGNDAGNDAGNAAGNAAGNAAGNAAGNAAGNAAGNAAGNAAGNAAGNAAGNAAGNAAGNAAGNAAGNAAGNAAGNAAGNAAGNAAGNAAGNAAGNAAGNAAGNAAGNAAGNAAGNAAGNAAGNAAGNAAGNAAGNAAGNAAGNAAGNAAGNAAGNAAGNAAGNAAGNAAGNAAGNEKAKNKDNQVDANTNKKDNQGENNDSSNGPSEEHIKNYLESIRNSITEEWSPCSVTCGSGIRARRKVDAKNKKPAELVLSDLETEICSLDKCSSIFNVVSN	43
circumsporozoite surface protein, partial [Plasmodium malariae]	Human	AXF50474.1	Malar. J. 17 (1), 269 (2018)	43	0	2	0	AXF50474	Plasmodium malariae	30012172	Genetic polymorphisms in the circumsporozoite protein of Plasmodium malariae show a geographical bias	Asia	SRNLSELCYNNVDTKLFNELEVRYSTNQDHFYNYNKTIRLLNENNNEKDGNVTNERKKKPTKAVENKLKQPPGNDDGAGNDAGNDAGNAAGNAAGNAAGNAAGNAAGNAAGNAAGNAAGNAAGNAAGNAAGNAAGNAAGNAAGNAAGNAAGNAAGNAAGNAAGNAAGNAAGNAAGNAAGNAAGNAAGNAAGNAAGNAAGNAAGNAAGNAAGNAAGNAAGNAAGNAAGNAAGNAAGNAAGNAAGNAAGNAAGNAAGNAAGNEKAKNKDNQVDANTNKKDNQGENNDSSNGPSEEHIKNYLESIRNSITEEWSPCSVTCGSGIRARRKVDAKNKKPAELVLSDLETEICSLDKCSSIFNVVSNSLG	45
circumsporozoite surface protein, partial [Plasmodium malariae]	Human	AXF50475.1	Malar. J. 17 (1), 269 (2018)	41	0	2	0	AXF50475	Plasmodium malariae	30012172	Genetic polymorphisms in the circumsporozoite protein of Plasmodium malariae show a geographical bias	Asia	SRNLSELCYNNVDTKLFNELEVRYSTNQDHFYNYNKTIRLLNENNNEKDGNVTNERKKKPTKAVENKLKQPPGNDDGAGNDAGNDAGNAAGNAAGNAAGNAAGNAAGNAAGNAAGNAAGNAAGNAAGNAAGNAAGNAAGNAAGNAAGNAAGNAAGNAAGNAAGNAAGNAAGNAAGNAAGNAAGNAAGNAAGNAAGNAAGNAAGNAAGNAAGNAAGNAAGNAAGNAAGNAAGNAAGNAAGNAAGNAAGNAAGNEKAKNKDNQVDANTNKKDNQGENNDSSNGPSEEHIKNYLESIRNSITEEWSPCSVTCGSGIRARRKVDAKNKKPAELVLSDLETEICSLDKCSSIFNVVSNSL	43
circumsporozoite surface protein, partial [Plasmodium malariae]	Human	AXF50476.1	Malar. J. 17 (1), 269 (2018)	50	0	7	0	AXF50476	Plasmodium malariae	30012172	Genetic polymorphisms in the circumsporozoite protein of Plasmodium malariae show a geographical bias	Asia	SRNLSELCYNNVDTKLFNELEVRYSTNQDHFYNYNKTIRLLNENNNEKDGNVTNERKKKPTKAVENKLKQPPGNDDGAGNDAGNDAGNAAGNAAGNAAGNAAGNAAGNAAGNAAGNAAGNDAGNAAGNDAGNAAGNAAGNAAGNAAGNAAGNAAGNAAGNAAGNAAGNDAGNAAGNAAGNAAGNAAGNAAGNAAGNAAGNAAGNAAGNAAGNAAGNDAGNAAGNDAGNAAGNAAGNAAGNAAGNAAGNAAGNAAGNAAGNAAGNAAGNAAGNAAGNAAGNAAGNAAGNAAGNAAGNAAGNAAGNAAGNEKAKNKDNQVDANTNKKDNQGENNDSSNGPSEEHIKNYLESIRNSITEEWSPCSVTCGSGIRARRKVDAKNKKPAELVLSDLETEICSLDK…	57
circumsporozoite surface protein, partial [Plasmodium malariae]	Human	AXF50477.1	Malar. J. 17 (1), 269 (2018)	43	6	5	0	AXF50477	Plasmodium malariae	30012172	Genetic polymorphisms in the circumsporozoite protein of Plasmodium malariae show a geographical bias	Asia	NLSELCYNNVDTKLFNELEVRYSTNQDHFYNYNKTIRLLNENNNEKDGNVTNERKKKPTKAVENKLKQPPGNDDGAGNDAGNDAGNAAGNAAGNAPGNAPGNAAGNAAGNAAGNAAGNDAGNAAGNEAGNAAGNAAGNAAGNAAGNAAGNAAGNAAGNAAGNAAGNEAGNAAGNAAGNAAGNAAGNAAGNAAGNAPGNAAGNAAGNAAGNAAGNDAGNAAGNDAGNAAGNAAGNAAGNAAGNAAGNAPGNAAGNAPGNAPGNAAGNAAGNAAGNAAGNAAGNAAGNAAGNAAGNAAGNAAGNEKAKNKDNQVDANTNKKDNQGENNDSSNGPSEEHIKNYLESIRNSITEEWSPCSVTCGSGIRARRKVDAKNKKPAELVLSDLETEICSLDKCSSIFN…	54
circumsporozoite surface protein, partial [Plasmodium malariae]	Human	AXF50478.1	Malar. J. 17 (1), 269 (2018)	49	2	6	0	AXF50478	Plasmodium malariae	30012172	Genetic polymorphisms in the circumsporozoite protein of Plasmodium malariae show a geographical bias	Asia	SRNLSELCYNNVDTKLFNELEVRYSTNQDHFYNYNKTIRLLNENNNEKDGNVTNERKKKPTKAVENKLKQPPGNDDGAGNDAGNAAGNAAGNAAGNAPGNAAGNAAGNAPGNAAGNDAGNAAGNDAGNAAGNAAGNAAGNAAGNAAGNAAGNAAGNAAGNAAGNAAGNAAGNAAGNDAGNAAGNAAGNAAGNAAGNAAGNAAGNAAGNAAGNAAGNAAGNAAGNDAGNAAGNDAGNAAGNAAGNAAGNAAGNAAGNAAGNAAGNAAGNAAGNAAGNAAGNAAGNAAGNAAGNAAGNAAGNAAGNAAGNEKAKNKDNQVDANTNKKDNQGENNDSSNGPSEEHIKNYLESIRNSITEEWSPCSVTCGSGIRARRKVDAKNKKPAELVLSDLETEICSLDK…	57
circumsporozoite surface protein, partial [Plasmodium malariae]	Human	AXF50479.1	Malar. J. 17 (1), 269 (2018)	41	2	7	0	AXF50479	Plasmodium malariae	30012172	Genetic polymorphisms in the circumsporozoite protein of Plasmodium malariae show a geographical bias	Asia	NLSELCYNNVDTKLFNELEVRYSTNQDHFYNYNKTIRLLNENNNEKDGNVTNERKKKPTKAVENKLKQPPGNDDGAGNDAGNDAGNAAGNAAGNAPGNAPGNAAGNAAGNAAGNAAGNDAGNAAGNDAGNAAGNAAGNAAGNAAGNAAGNAAGNAAGNAAGNAAGNDAGNAAGNAAGNAAGNAAGNAAGNAAGNAAGNAAGNAAGNAAGNAAGNDAGNAAGNDAGNAAGNAAGNAAGNAAGNAAGNAAGNAAGNAAGNAAGNAAGNAAGNAAGNAAGNEKAKNKDNQVDANTNKKDNQGENNDSSNGPSEEHIKNYLESIRNSITEEWSPCSVTCGSGIRARRKVDAKNKKPAELVLSDLETEICSLDKCSSIFN	50
circumsporozoite surface protein, partial [Plasmodium malariae]	Human	AXF50480.1	Malar. J. 17 (1), 269 (2018)	48	0	7	0	AXF50480	Plasmodium malariae	30012172	Genetic polymorphisms in the circumsporozoite protein of Plasmodium malariae show a geographical bias	Asia	NLSELCYNNVDTKLFNELEVRYSTNQDHFYNYNKTIRLLNENNNEKDGNVTNERKKKPPKPVENKLKHPPGNDDGPGNDAGNDAGNAAGNAAGNAAGNAAGNAAGNAAGNAAGNAAGNDAGNAAGNDAGNAAGNAAGNAAGNAAGNAAGNAAGNAAGNAAGNDAGNAAGNAAGNAAGNAAGNAAGNAAGNAAGNAAGNAAGNAAGNAAGNDAGNAAGNDAGNAAGNAAGNAAGNAAGNAAGNAAGNAAGNAAGNAAGNAAGNAAGNAAGNAAGNAAGNAAGNAAGNAAGNAAGNAAGNEKAKNKDNQVDANTNKKDNQGENNDSSNGPSEEHIKNYLESIRNSITEEWSPCSVTCGSGIRARRKVDAKNKKPAELVLSDVETEICSLDKCSSIFNVVSN	55
circumsporozoite surface protein, partial [Plasmodium malariae]	Human	AXF50483.1	Malar. J. 17 (1), 269 (2018)	50	0	7	0	AXF50483	Plasmodium malariae	30012172	Genetic polymorphisms in the circumsporozoite protein of Plasmodium malariae show a geographical bias	Asia	NSNSTKSRNLSELCYNNVDTKLFNELEVRYSTNQDHFYNYNKTIRLLNENNNEKDGNVTNERKKKPTKAVENKLKQPPGNDDGAGNDAGNDAGNAAGNAAGNAAGNAAGNAAGNAAGNAAGNAAGNDAGNAAGNDAGNAAGNAAGNAAGNAAGNAAGNAAGNAAGNAAGNAAGNDAGNAAGNAAGNAAGNAAGNAAGNAAGNAAGNAAGNAAGNAAGNAAGNDAGNAAGNDAGNAAGNAAGNAAGNAAGNAAGNAAGNAAGNAAGNAAGNAAGNAAGNAAGNAAGNAAGNAAGNAAGNAAGNAAGNAAGNAAGNEKAKNKDNQVDANTNKKDNQGENNDSSNGPSEEHIKNYLESIRNSITEEWSPCSVTCGSGIRARRKVDAKNKKPAELVLSDLETE…	57
circumsporozoite surface protein, partial [Plasmodium malariae]	Human	AXF50484.1	Malar. J. 17 (1), 269 (2018)	16	29	5	0	AXF50484	Plasmodium malariae	30012172	Genetic polymorphisms in the circumsporozoite protein of Plasmodium malariae show a geographical bias	Asia	NLSELCYNNVDTKLFNELEVRYSTNQDHFYNYNKTIRLLNENNNEKDGNVTNERKKKPPKAVENKLKHPPGNDDGPGNDAGNDAGNDAGNAPGNAPGNAPGNAPGNAPGNAPGNAAGNAPGNAPGNAAGNDAGNAAGNDAGNAAGNAPGNAPGNAAGNAAGNAAGNAAGNAPGNAPGNAAGNAAGNAPGNAPGNAPGNAPGNAAGNAPGNAPGNAPGNAPGNAPGNAPGNAAGNAAGNAPGNAPGNAPGNAAGNAAGNAPGNAPGNAPGNAPGNAAGNEKAKNKDNKVDANTNKKDNQEENNDSSNGPSEEHIKNYLESIRNSITEEWSPCSVTCGSGIRARRKVDAKNKKPAELVLSDLETEICSLDKCSSIFNVVSN	50
circumsporozoite surface protein, partial [Plasmodium malariae]	Human	AXF50485.1	Malar. J. 17 (1), 269 (2018)	50	0	7	0	AXF50485	Plasmodium malariae	30012172	Genetic polymorphisms in the circumsporozoite protein of Plasmodium malariae show a geographical bias	Asia	ATSSFLIVDFLFPGYHHNSNSTKSRNLSELCYNNVDTKLFNELEVRYSTNQDHFYNYNKTIRLLNENNNEKDGNVTNERKKKPTKAVENKLKQPPGDDDGAGNDAGNDAGNAAGNAAGNAAGNAAGNAAGNAAGNAAGNAAGNDAGNAAGNDAGNAAGNAAGNAAGNAAGNAAGNAAGNAAGNAAGNAAGNDAGNAAGNAAGNAAGNAAGNAAGNAAGNAAGNAAGNAAGNAAGNAAGNAAGNAAGNAAGNDAGNAAGNDAGNAAGNAAGNAAGNAAGNAAGNAAGNAAGNAAGNAAGNAAGNAAGNAAGNAAGNAAGNAAGNAAGNAAGNEKAKNKDNQVDANTNKKDNQGENNDSSNGPSEEHIKNYLESIRNSITEEWSPCSVTCGSGIRARRKVD…	57
circumsporozoite surface protein, partial [Plasmodium malariae]	Human	AXF50486.1	Malar. J. 17 (1), 269 (2018)	45	0	3	0	AXF50486	Plasmodium malariae	30012172	Genetic polymorphisms in the circumsporozoite protein of Plasmodium malariae show a geographical bias	Asia	SRNLSELCYNNVDTKLFNELEVRYSTNQDHFYNYNKTIRLLNENNNEKDGNVTNERKKKPTKAVENKLKQPPGNDDGAGNDAGNDAGNAAGNAAGNDAGNAAGNAAGNAAGNAAGNAAGNAAGNAAGNAAGNAAGNAAGNAAGNAAGIAAGNAAGNAAGNAAGNAAGNAAGNAAGNAAGNAAGNAAGNAAGNAAGNAAGNAAGNAAGNAAGNAAGNAAGNAAGNAAGNAAGNAAGNAAGNAAGNAAGNAAGNAAGNAAGNAAGNAAGNAAGNAAGNEKAKNKDNQVDANTNKKDNQGENNDSSNGPSEEHIKNYLESIRNSITEEWSPCSVTCGSGIRARRKVDAKNKKPAELVLSDLETEICSLDKCSSIFNVV	48
circumsporozoite surface protein, partial [Plasmodium malariae]	Human	AXF50487.1	Malar. J. 17 (1), 269 (2018)	43	0	3	0	AXF50487	Plasmodium malariae	30012172	Genetic polymorphisms in the circumsporozoite protein of Plasmodium malariae show a geographical bias	Asia	SRNLSELCYNNVDTKLFNELEVRYSTNQDHFYNYNKTIRLLNENNNEKDGNVTNERKKKPTKAVENKLKQPPGNDDGAGNDAGNDAGNAAGNAAGNDAGNAAGNAAGNAAGNAAGNAAGNAAGNAAGNAAGNAAGNAAGNAAGNAAGNAAGNAAGNAAGNAAGNAAGNAAGNAAGNAAGNAAGNAAGNEAGNAAGNAAGNAAGNAAGNAAGNAAGNAAGNAAGNAAGNAAGNAAGNAAGNAAGNAAGNAAGNAAGNAAGNAAGNAAGNEKAKNKDNQVDANTNKKDNQGENNDSSNGPSEEHIKNYLESIRNSITEEWSPCSVTCGSGIRARRKVDAKNKKPAELVLSDLETEICSLDKCSSIFNVVSNS	46
circumsporozoite surface protein, partial [Plasmodium malariae]	Human	AXF50488.1	Malar. J. 17 (1), 269 (2018)	43	0	6	0	AXF50488	Plasmodium malariae	30012172	Genetic polymorphisms in the circumsporozoite protein of Plasmodium malariae show a geographical bias	Asia	SRNLSELCYNNVDTKLFNELEVRYSTNQDHFYNYNKTIRLLNENNNEKDGNVTNERKKKPTKAVENKLKQPPGNDDGAGNDAGNDAGNAAGNAAGNDAGNAAGNAAGNAAGNAAGNAAGNAAGNAAGNAAGNAAGNDAGNAAGNAAGNAAGNAAGNAAGNAAGNAAGNAAGNAAGNAAGNAAGNDAGNAAGNDAGNAAGNAAGNAAGNAAGNAAGNAAGNAAGNAAGNAAGNAAGNAAGNAAGNAAGNAAGNAAGNAAGNAAGNAAGNAAGNAAGNEKAKNKDNQVDANTNKKDNQGENNDSSNGPSEEHIKNYLESIRNSITEEWSPCSVTCGSGIRARRKVDAKNKKPAELVLSDLETEICSLDKCSSIFNVVSN	49
circumsporozoite surface protein, partial [Plasmodium malariae]	Human	AXF50489.1	Malar. J. 17 (1), 269 (2018)	44	0	3	0	AXF50489	Plasmodium malariae	30012172	Genetic polymorphisms in the circumsporozoite protein of Plasmodium malariae show a geographical bias	Asia	SRNLSELCYNNVDTKLFNELEVRYSTNQDHFYNYNKTIRLLNENNNEKDGNVTNERKKKPTKAVENKLKQPPGNDDGAGNDAGNDAGNAAGNAAGNDAGNAAGNAAGNAAGNAAGNAAGNAAGNAAGNAAGNAAGNAAGNAAGNAAGNAAGNAAGNAAGNAAGNAAGNAAGNAAGNAAGNAAGNAAGNAAGNEAGNAAGNAAGNAAGNAAGNAAGNAAGNAAGNAAGNAAGNAAGNAAGNAAGNAAGNAAGNAAGNAAGNAAGNAAGNAAGNEKAKNKDNQVDANTNKKDNQGENNDSSNGPSEEHIKNYLESIRNSITEEWSPCSVTCGSGIRARRKVDAKNKKPAELVLSDLETEICSLDKCSSIFNVVSN	47
circumsporozoite surface protein, partial [Plasmodium malariae]	Human	AXF50490.1	Malar. J. 17 (1), 269 (2018)	45	0	3	0	AXF50490	Plasmodium malariae	30012172	Genetic polymorphisms in the circumsporozoite protein of Plasmodium malariae show a geographical bias	Asia	SRNLSELCYNNVDTKLFNELEVRYSTNQDHFYNYNKTIRLLNENNNEKDGNVTNERKKKPTKAVENKLKQPPGNDDGAGNDAGNDAGNAAGNAAGNDAGNAAGNAAGNAAGNAAGNAAGNAAGNAAGNAAGNAAGNAAGNAAGNAAGNAAGNAAGNAAGNAAGNAAGNAAGNAAGNAAGNAAGNAAGNAAGNAAGNAAGNAAGNAAGNAAGNAAGNAAGNAAGNAAGNAAGNAAGNAAGNAAGNAAGNAAGNAAGNAAGNAAGNAAGNAAGNEKAKNKDNQVDANTNKKDNQGENNDSSNGPSEEHIKNYLESIRNSITEEWSPCSVTCGSGIRARRKVDAKNKKPAELVLSDLETEICSLDKCSSIFNVVSNS	48
circumsporozoite surface protein, partial [Plasmodium malariae]	Human	AXF50491.1	Malar. J. 17 (1), 269 (2018)	45	0	3	0	AXF50491	Plasmodium malariae	30012172	Genetic polymorphisms in the circumsporozoite protein of Plasmodium malariae show a geographical bias	Asia	SRNLSELCYNNVDTKLFNELEVRYSTNQDHFYNYNKTIRLLNENNNEKDGNVTNERKKKPTKAVENKLKQPPGNDDGAGNDAGNDAGNAAGNAAGNDAGNAAGNAAGNAAGNAAGNAAGNAAGNAAGNAAGNAAGNAAGNAAGNAAGIDAGNAAGNAAGNAAGNAAGNAAGNAAGNAAGNAAGNAAGNAAGNAAGNAAGNAAGNAAGNAAGNAAGNAAGNAAGNAAGNAAGNAAGNAAGNAAGNAAGNAAGNAAGNAAGNAAGNAAGNAAGNAAGNEKAKNKDNQVDANTNKKDNQGENNDSSNGPSEEHIKNYLESIRNSITEEWSPCSVTCGSGIRARRKVDAKNKKPAELVLSDLETEICSLDKCSSIFNVVS	48
circumsporozoite surface protein, partial [Plasmodium malariae]	Human	AXF50492.1	Malar. J. 17 (1), 269 (2018)	12	40	3	0	AXF50492	Plasmodium malariae	30012172	Genetic polymorphisms in the circumsporozoite protein of Plasmodium malariae show a geographical bias	Asia	SRNLSELCYNNVDTKLFNELEVRYSTNQDHFYNYNKTIRLLNENNNEKDGNVTNERKKKPPKAVENNLKQPPGNDDGPGNDPGNDAGNAPGNAPGNAPGNAPGNAPGNAAGNAPGNAAGNAAGNAAGNDAGNAAGNAPGNAPGNAPGNAPGNAPGNAPGNAPGNAPGNAAGNAPGNAPGNAPGNAAGNAAGNAPGNAPGNAPGNAPGNAPGNAPGNDAGNAPGNAAGNAPGNAPGNAPGNAPGNAPGNAPGNAPGNAAGNAPGNAPGNAPGNAPGNAPGNAPGNAPGNAPGNAPGNAAGNAAGNEKAKNKDNQVDANTNKKDNQGENNDSSNGPSEEHIKNYLESIRNSITEEWSPCSVTCGSGIRARRKVDAKNKKPAELVLSDLETEICSLDKCSSIF	55
circumsporozoite surface protein, partial [Plasmodium malariae]	Human	AXF50493.1	Malar. J. 17 (1), 269 (2018)	45	0	4	0	AXF50493	Plasmodium malariae	30012172	Genetic polymorphisms in the circumsporozoite protein of Plasmodium malariae show a geographical bias	Asia	SRNLSELCYNNVDTKLFNELEVRYSTNQDHFYNYNKTIRLLNENNNEKDGNVTNERKKKPTKAVENKLKQPPGNDDGAGNDAGNAAGNAAGNAAGNDAGNAAGNAAGNAAGNAAGNAAGNAAGNAAGNAAGNAAGNDAGNAAGNAAGNAAGNAAGNAAGNAAGNAAGNAAGNAAGNAAGNAAGNDAGNAAGNAAGNAAGNAAGNAAGNAAGNAAGNAAGNAAGNAAGNAAGNAAGNAAGNAAGNAAGNAAGNAAGNAAGNAAGNAAGNAAGNAAGNEKAKNKDNQVDANTNKKDNQGENNDSSNGPSEEHIKNYLESIRNSITEEWSPCSVTCGSGIRARRKVDAKNKKPAELVLSDLETEICSLDKCSSIFNVVSNS	49
circumsporozoite surface protein, partial [Plasmodium malariae]	Human	AXF50494.1	Malar. J. 17 (1), 269 (2018)	45	0	4	0	AXF50494	Plasmodium malariae	30012172	Genetic polymorphisms in the circumsporozoite protein of Plasmodium malariae show a geographical bias	Asia	SRNLSELCYNNVDTKLFNELEVRYSTNQDHFYNYNKTIRLLNENNNEKDGNVTNERKKKPTKAVENKLKQPPGNDDGAGNDAGNAAGNAAGNAAGNDAGNAAGNAAGNAAGNAAGNAAGNAAGNAAGNAAGNAAGNDAGNAAGNAAGNAAGNAAGNAAGNAAGNAAGNAAGNAAGNAAGNAAGNDAGNAAGNAAGNAAGNAAGNAAGNAAGNAAGNAAGNAAGNAAGNAAGNAAGNAAGNAAGNAAGNAAGNAAGNAAGNAAGNAAGNAAGNAAGNEKAKNKDNQVDANTNKKDNQGENNDSSNGPSEEHIKNYLESIRNSITEEWSPCSVTCGSGIRARRKVDAKNKKPAELVLSDLETEICSLDKCSSIFNVV	49
circumsporozoite surface protein, partial [Plasmodium malariae]	Human	AXF50495.1	Malar. J. 17 (1), 269 (2018)	42	8	7	0	AXF50495	Plasmodium malariae	30012172	Genetic polymorphisms in the circumsporozoite protein of Plasmodium malariae show a geographical bias	Asia	RNLSELCYNNVDSKLFYDLEVRYSTNQDHFYNYNKTIRLLNENNNEKDGNVTNERKKKPTKAVENKLKQPPGNDDGAGNDAGNDAGNAAGNAAGNAAGNAAGNAAGNAAGNAAGNAAGNDAGNAAGNDAGNAAGNAAGNAAGNAAGNAAGNAAGNAAGNAAGNAAGNDAGNAAGNAAGNAAGNAAGNAAGNAAGNAAGNAAGNAAGNAAGNAAGNDAGNAAGNDAGNAAGNAAGNAPGNAPGNAAGNAPGNAAGNAAGNAPGNAPGNAPGNAPGNAPGNAAGNAAGNAAGNAAGNAAGNAAGNAAGNEKAKNKDNQVDANTNKKDNQGENNDSSNGPSEEHIKNYLESIRNSITEEWSPCSVTCGSGIRARRKVDAKNKKPAELVLSDLETEICSLDKC…	57
circumsporozoite surface protein, partial [Plasmodium malariae]	Human	AXF50496.1	Malar. J. 17 (1), 269 (2018)	32	13	5	1	AXF50496	Plasmodium malariae	30012172	Genetic polymorphisms in the circumsporozoite protein of Plasmodium malariae show a geographical bias	Asia	RNLSELCYNNVDTKLFNELEVRYSTNQDHFYNYNKTIRLLNENNNEKDGNVTNERKKKPTKAVENKLKQPPGNDDGAGNDEGNDAGNDAGNAAGNAAGNAAGNAPGNAPGNAAGNAAGNAAGNAAGNDAGNAAGNAAGNAAGNAAGNAAGNDAGNAAGNAAGNAAGNAAGNAAGNAAGNAPGNAAGNAAGNAAGNDAGNAPGNAPGNAAGNAAGNAAGNAAGNAPGNAPGNAAGNAAGNAAGNAAGNAPGNAPGNATGNAAGNAPGNAPGNAPGNAPGNAAGNAAGNEKAKNKDNQVDANTNKKDNQGENNDSSNGPSEEHIKNYLESIRNSITEEWSPCSVTCGSGIRARRKVDAKNKKPAELVLSDLETEICSLDKCSSIFNVV	51
circumsporozoite surface protein, partial [Plasmodium malariae]	Human	AXF50497.1	Malar. J. 17 (1), 269 (2018)	28	22	6	0	AXF50497	Plasmodium malariae	30012172	Genetic polymorphisms in the circumsporozoite protein of Plasmodium malariae show a geographical bias	Asia	RNLSELCYNNVDTKLFNELEVRYSTNQDHFYNYNKTIRLLNENNNEKDGNVTNERKKKPPKAVENKLKQPPGNDDGAGNDAGNDAGNAAGNAPGNAPGNAPGNAPGNAAGNAPGNAAGNDAGNAAGNDAGNAAGNAPGNAAGNAAGNAAGNAAGNAAGNAAGNAAGNDAGNAPGNAPGNAAGNAAGNAPGNAPGNAPGNAAGNAAGNAAGNAAGNDAGNAPGNEAGNAPGNAPGNAPGNAPGNAAGNAPGNAAGNAAGNAPGNAPGNAPGNAPGNAPGNAAGNAAGNAAGNAAGNAAGNAAGNAAGNEKAKNKDNQVDANTNKKDNQGENNDSSNGPSEEHIKNYLESIRNSITEEWSPCSVTCGSGIRARRKVDAKNKKPAELVLSDLETEICSLDKC…	56
circumsporozoite surface protein, partial [Plasmodium malariae]	Human	AXF50498.1	Malar. J. 17 (1), 269 (2018)	43	0	6	0	AXF50498	Plasmodium malariae	30012172	Genetic polymorphisms in the circumsporozoite protein of Plasmodium malariae show a geographical bias	Asia	SRNLSELCYNNVDTKLFNELEVRYSTNQDHFYNYNKTIRLLNENNNEKDGNVTNERKKKPTKAVENKLKQPPGNDDGAGNDAGNDAGNAAGNAAGNDAGNAAGNAAGNAAGNAAGNAAGNAAGNAAGNAAGNAAGNDAGNAAGNAAGNAAGNAAGNAAGNAAGNAAGNAAGNAAGNAAGNAAGNDAGNAAGNDAGNAAGNAAGNAAGNAAGNAAGNAAGNAAGNAAGNAAGNAAGNAAGNAAGNAAGNAAGNAAGNAAGNAAGNAAGNAAGNAAGNEKAKNKDNQVDANTNKKDNQGENNDSSNGPSEEHIKNYLESIRNSITEEWSPCSVTCGSGIRARRKVDAKNKKPAELVLSDLETEICSLDKCSSIFNVVSNSL	49
circumsporozoite surface protein, partial [Plasmodium malariae]	Human	AXF50499.1	Malar. J. 17 (1), 269 (2018)	18	27	5	1	AXF50499	Plasmodium malariae	30012172	Genetic polymorphisms in the circumsporozoite protein of Plasmodium malariae show a geographical bias	Asia	RNLSELCYNNVDSKLFFDLEVRYSTNQDHFYNYNKTIRLLNENNNEKDGNVTNERKKKPPKAVENKLKQPPGNDDGPGNDEGNDAGNDAGNAPGNAPGNAPGNAPGNAPGNAPGNAPGNAPGNAPGNDAGNAAGNAPGNAPGNAAGNAAGNDAGNAAGNAAGNAPGNAAGNAAGNAPGNAPGNAAGNAAGNAAGNDAGNAPGNAPGNAAGNAAGNAPGNAPGNAAGNAPGNAPGNAAGNAAGNAAGNAPGNAPGNATGNAPGNAPGNAPGNAPGNAPGNAAGNAAGNEKAKNKDNQVDANTNKKDNQGENNDSSNGPSEEHIKNYLESIRNSITEEWSPCSVTCGSGIRARRKVDAKNKKPAELVLSDLETEICSLDKCSSIFNVV	51
circumsporozoite surface protein, partial [Plasmodium malariae]	Human	AXF50500.1	Malar. J. 17 (1), 269 (2018)	17	28	5	1	AXF50500	Plasmodium malariae	30012172	Genetic polymorphisms in the circumsporozoite protein of Plasmodium malariae show a geographical bias	Asia	RNLSELCYNNVDSKLFFDLEVRYSTNQDHFYNYNKTIRLLNENNNEKDGNVTNERKKKPPKPVENKLKQPPGNDDGPGNDEGNDAGNDAGNAPGNAPGNAPGNAPGNAPGNAPGNAPGNAAGNAPGNDAGNAAGNAPGNAPGNAAGNAAGNDAGNAAGNAAGNAAGNAPGNAAGNAPGNAPGNAPGNAAGNAAGNDAGNAPGNAPGNAAGNAAGNAPGNAPGNAAGNAPGNAPGNAAGNAPGNAAGNAPGNAPGNATGNAPGNAPGNAPGNAPGNAPGNAAGNAAGNEKAKNKDNQVDANTNKKDNQGENNDSSNGPSEEHIKNYLESIRNSITEEWSPCSVTCGSGIRARRKVDAKNKKPAELVLSDLETEICSLDKCSSIFNVV	51
circumsporozoite surface protein, partial [Plasmodium malariae]	Human	AXF50501.1	Malar. J. 17 (1), 269 (2018)	24	21	5	1	AXF50501	Plasmodium malariae	30012172	Genetic polymorphisms in the circumsporozoite protein of Plasmodium malariae show a geographical bias	Asia	RNLSELCYNNVDTKLFNELEVRYSTNQDHFYNYNKTIRLLNENNNEKDGNVTNERKKKPTKAVENKLKQPPGNDDGPGNDEGNDAGNDAGNAAGNAPGNAAGNAPGNAPGNAPGNAAGNAAGNAAGNDAGNAAGNAAGNAPGNAAGNAAGNDAGNAAGNAAGNAAGNAAGNAPGNAPGNAPGNAAGNAAGNAPGNDAGNAPGNAPGNAAGNAPGNAPGNAAGNAAGNAPGNAAGNAAGNAAGNAAGNAPGNAPGNATGNAPGNAPGNAPGNAPGNAPGNAAGNAAGNEKAKNKDNQVDANTNKKDNQGENNDSSNGPSEEHIKNYLESIRNSITEEWSPCSVTCGSGIRARRKVDAKNKKPAELVLSDLETEICSLDKCSSIFNVV	51
circumsporozoite surface protein, partial [Plasmodium malariae]	Human	AXF50502.1	Malar. J. 17 (1), 269 (2018)	45	0	4	0	AXF50502	Plasmodium malariae	30012172	Genetic polymorphisms in the circumsporozoite protein of Plasmodium malariae show a geographical bias	Asia	SRNLSELCYNNVDTKLFNELEVRYSTNQDHFYNYNKTIRLLNENNNEKDGNVTNERKKKPTKAVENKLKQPPGNDDGAGNDAGNDAGNAAGNAAGNDAGNAAGNAAGNAAGNAAGNAAGNAAGNAAGNAAGNAAGNDAGNAAGNAAGNAAGNAAGNAAGNAAGNAAGNAAGNAAGNAAGNAAGNAAGNAAGNAAGNAAGNAAGNAAGNAAGNAAGNAAGNAAGNAAGNAAGNAAGNAAGNAAGNAAGNAAGNAAGNAAGNAAGNAAGNAAGNAAGNEKAKNKDNQVDANTNKKDNQGENNDSSNGPSEEHIKNYLESIRNSITEEWSPCSVTCGSGIRARRKVDAKNKKPAELVLSDLETEICSLDKCSSIFNVV	49
circumsporozoite surface protein, partial [Plasmodium malariae]	Human	AXF50503.1	Malar. J. 17 (1), 269 (2018)	36	14	7	0	AXF50503	Plasmodium malariae	30012172	Genetic polymorphisms in the circumsporozoite protein of Plasmodium malariae show a geographical bias	Asia	RNLSELCYNNVDSKLFFDLEVRYSTNQDHFYNYNKTIRLLNENNNEKDGNVTNERKKKPTKAVENKLKQPPGNDDGPGNDAGNDAGNAAGNAAGNAPGNAPGNAPGNAAGNAAGNAAGNDAGNAAGNDAGNAAGNAAGNAAGNAAGNAAGNAAGNAAGNAAGNAAGNDAGNAPGNAPGNAAGNAAGNAAGNAAGNAPGNAAGNAAGNAPGNAPGNDAGNAPGNDAGNAAGNAAGNAAGNAAGNAAGNAAGNAAGNAAGNAPGNAPGNAPGNAPGNAPGNAAGNAAGNAAGNAAGNAAGNAAGNAAGNEKAKNKDNQVDANTNKKDNQGENNDSSNGPSEEHIKNYLESIRNSITEEWSPCSVTCGSGIRARRKVDAKNKKPAELVLSDLETEICSLDKC…	57
circumsporozoite surface protein, partial [Plasmodium malariae]	Human	AXF50504.1	Malar. J. 17 (1), 269 (2018)	31	13	3	0	AXF50504	Plasmodium malariae	30012172	Genetic polymorphisms in the circumsporozoite protein of Plasmodium malariae show a geographical bias	Asia	RNLSELCYNNVDTKLFNELEVRYSTNQDHFYNYNKTIRLLNENNNEKDGNVTNERKKKPPKAVENKLKHPPGNDDGPGNDAGNDAGNAAGNAPGNAPGNAPGNAAGNAAGNAPGNAPGNDAGNAPGNAAGNAAGNAAGNAAGNAAGNAAGNAPGNAAGNAAGNAAGNAAGNAAGNAAGNAPGNAAGNAPGNAPGNAAGNAPGNEPGNAPGNAAGNAAGNAAGNAPGNAAGNAAGNAAGNAAGNAAGNAAGNAAGNAAGNAAGNAAGNAAGNAAEKAKNKDNQVDANTNKKDNQGENNDSSNGPSEEHIKNYLESIRNSITEEWSPCSVTCGSGIRARRKVDAKNKKPAELVLSDLETEICSLDKCSSIFNVVS	47
circumsporozoite surface protein, partial [Plasmodium malariae]	Human	AXF50505.1	Malar. J. 17 (1), 269 (2018)	22	15	5	0	AXF50505	Plasmodium malariae	30012172	Genetic polymorphisms in the circumsporozoite protein of Plasmodium malariae show a geographical bias	Asia	ELCYNNVDTKLFNELEVRYSTNQDHFYNYNKTIRLLNENNNEKDGNVTNERKKKPPKAVENKLKHPPGNDDGPGNDAGNDAGNAAGNAPGNAPGNAPGNAAGNAPGNAPGNAAGNAAGNAPGNAAGNDAGNAAGNDAGNAAGNAPGNAPGNAAGNAAGNDAGNAAGNAPGNAPGNAAGNAPGNAPGNAAGNAPGNEPGNAPGNAPGNAAGNAAGNAAGNAAGNAAGNAAGNAAGNAAGNAAGNAAGNEKAKNKDNKVDANTNKKDNQEENNDSSNGPSEEHIKNYLESIRNSITEEWSPCSVTCGSGIRARRKVDAKNKKPAELVLSDLETEICSLDKCSSIFNV	42
circumsporozoite surface protein, partial [Plasmodium malariae]	Human	AXF50506.1	Malar. J. 17 (1), 269 (2018)	37	11	3	0	AXF50506	Plasmodium malariae	30012172	Genetic polymorphisms in the circumsporozoite protein of Plasmodium malariae show a geographical bias	Asia	LSELCYNNVDTKLFNELEVRYSTNQDHFYNYNKTIRLLNENNNEKDGNVTNERKKKPTKAVENKLKQPPGNDDGAGNDAGNDAGNAAGNAAGNAAGNAPGNAAGNAAGNAAGNAAGNDAGNAAGNAAGNAAGNAAGNAAGNAAGNAAGNAAGNAAGNAAGNAAGNAAGNAAGNAAGNAAGNAAGNAAGNAAGNAAGNAPGNAPGNAAGNAAGNAAGNAPGNAAGNAAGNAAGNAPGNAPGNAAGNAAGNAAGNAAGNAAGNAPGNAPGNAPGNAPGNAPGNEKAKNKDNQVDANTNKKDNQGENNDSSNGPSEEHIKNYLESIRNSITEEWSPCSVTCGSGIRARRKVDAKNKKPAELVLSDLETEICSLDKCSSIFNVV	51
circumsporozoite surface protein, partial [Plasmodium malariae]	Human	AXF50507.1	Malar. J. 17 (1), 269 (2018)	24	15	3	0	AXF50507	Plasmodium malariae	30012172	Genetic polymorphisms in the circumsporozoite protein of Plasmodium malariae show a geographical bias	Asia	SELCYNNVDTKLFNELEVRYSTNQDHFYNYNKTIRLLNENNNEKDGNVTNERKKKPPKAVENKLKQPPGNDDGPGNDAGNDAGNAAGNAAGNAPGNAPGNAAGNAAGNAPGNAPGNDAGNAPGNAAGNAAGNAAGNAAGNAAGNAPGNAPGNAAGNAPGNAPGNAAGNAPGNAPGNAAGNAPGNAPGNAAGNAPGNEPGNAPGNAAGNAAGNAAGNAAGNAAGNAAGNAAGNAAGNAAGNAAGNAAGNEKAKNKDNQVDANTNKKDNQGENNDSSNGPSEEHIKNYLESIRNSITEEWSPCSVTCGSGIRARRKVDAKNKKPAELVLSDLETEICSLDKCSSIF	42
circumsporozoite surface protein, partial [Plasmodium malariae]	Human	AXF50510.1	Malar. J. 17 (1), 269 (2018)	18	29	6	0	AXF50510	Plasmodium malariae	30012172	Genetic polymorphisms in the circumsporozoite protein of Plasmodium malariae show a geographical bias	Asia	NLSELCYNNVDTKLFNELEVRYSTNQDHFYNYNKTIRLLNENNNEKDGNVTNERKKKPTKAVENKLKQPPGNDDGAGNDAGNDAGNAAGNAAGNAPGNAAGNAAGNAAGNAAGNAAGNDAGNAAGNDAGNAAGNAAGNAAGNAAGNAAGNAAGNAAGNAAGNAAGNDAGNAAGNAPGNAPGNAPGNAPGNAPGNAPGNAPGNAPGNEAGNAPGNDAGNAPGNAPGNAPGNAPGNAPGNAPGNAPGNAPGNAPGNAPGNAPGNAPGNAPGNAPGNAPGNAPGNAPGNAPGNAPGNEKAKIKDNQVDAIPNKKGHPGENNDPSKGPSEELLKNFLESIRNSITEKWSPCSVTCGSGIRARRKVDAKNKKPAELVLSDVETEICSLDKCSSIFNVV	53
circumsporozoite surface protein, partial [Plasmodium malariae]	Human	AXF50511.1	Malar. J. 17 (1), 269 (2018)	25	21	5	0	AXF50511	Plasmodium malariae	30012172	Genetic polymorphisms in the circumsporozoite protein of Plasmodium malariae show a geographical bias	Asia	DTKLFNELEVRYSTNQDHFYNYNKTIRLLNENNNEKDGNVTNERKKKPPKAVENKLKQPPGNDDGPGNDAGNDAGNAPGNAPGNAPGNAPGNAPGNAPGNAPGNDAGNAPGNDAGNAAGNAAGNAAGNAAGNAPGNAPGNAPGNAAGNAAGNDAGNAPGNAPGNAPGNAPGNAAGNAPGNAPGNAAGNAPGNAPGNAAGNAPGNAAGNAAGNAAGNAAGNAAGNAAGNAAGNAAGNAAGNAAGNAAGNAAGNAAGNAAGNAAGNAPGNAAGNEKAKNKDNKVDANTNKKDNQGENNDSSNGPSEEHIKNYLESIRNSITEEWSPCSVTCGSGIRARRKVDAKNKKPAELVLSDLETEICSLDKCSSIF	51
circumsporozoite surface protein, partial [Plasmodium malariae]	Human	AXF50512.1	Malar. J. 17 (1), 269 (2018)	16	30	6	0	AXF50512	Plasmodium malariae	30012172	Genetic polymorphisms in the circumsporozoite protein of Plasmodium malariae show a geographical bias	Asia	DTKLFYELEVRYSTNQDHFYNYNKTIRLLNENNNEKDGNVTNERKKKPPKAVENKLKQPPGNDDGAGNDAGNDAGNAPGNAPGNAPGNAPGNAAGNDAGNAPGNAPGNAAGNAPGNAAGNAAGNDAGNAAGNAPGNAPGNAAGNAAGNDAGNAAGNAPGNAPGNAPGNAPGNAPGNAPGNAPGNAPGNAPGNDAGNAPGNAPGNAAGNAPGNAPGNAPGNAPGNAPGNAPGNAPGNAAGNAPGNAAGNAPGNAAGNAPGNAAGNAAGNAAGNAAGNEKAKNKDNQVDANTNKKDNQGENNDSSNGPSEELIKNFLESIRNSITEEWPPCSVTCGSGIRARRKVDAKNKKPAELVLSDLETEICSLDKCSSIFNVVS	52
circumsporozoite surface protein, partial [Plasmodium malariae]	Human	AXF50513.1	Malar. J. 17 (1), 269 (2018)	50	0	6	0	AXF50513	Plasmodium malariae	30012172	Genetic polymorphisms in the circumsporozoite protein of Plasmodium malariae show a geographical bias	Asia	CYNNVDTKLFNELEVRYSTNQDHFYNYNKTIRLLNENNNEKDGNVTNERKKKPPKAVENKLKQPPGDDDGAGNDAGNDAGNAAGNAAGNAAGNAAGNAAGNAAGNAAGNAAGNDAGNAAGNDAGNAAGNAAGNAAGNAAGNAAGNAAGNAAGNAAGNAAGNDAGNAAGNAAGNAAGNAAGNAAGNAAGNAAGNAAGNAAGNAAGNAAGNDAGNAAGNAAGNAAGNAAGNAAGNAAGNAAGNAAGNAAGNAAGNAAGNAAGNAAGNAAGNAAGNAAGNAAGNAAGNAAGNAAGNAAGNEKAKNKDNQVDANTNKKDNQGENNDSSNGPSEEHIKNYLESIRNSITEEWSPCSVTCGSGIRARRKVDAKNKKPAELVLSDLETEICSLDKCSSIFNVVSN	56
circumsporozoite surface protein, partial [Plasmodium malariae]	Human	AXF50514.1	Malar. J. 17 (1), 269 (2018)	40	8	5	0	AXF50514	Plasmodium malariae	30012172	Genetic polymorphisms in the circumsporozoite protein of Plasmodium malariae show a geographical bias	Asia	DTKLFNELEVRYSTNQDHFYNYNKTIRLLNENNNEKDGNVTNERKKKPPKAVENKLKQPPGNDDGAGNDAGNDAGNAAGNAAGNAPGNAPGNAPGNAAGNAPGNAAGNDAGNAAGNAAGNAAGNAAGNAAGNAPGNAPGNAAGNAAGNDAGNAAGNAAGNAAGNAAGNAAGNAAGNAAGNAAGNAAGNAAGNAAGNDAGNAAGNAAGNAAGNAAGNAAGNAAGNAAGNAAGNAAGNAAGNAAGNAAGNAAGNAAGNAAGNAAGNAAGNAAGNAPGNAPGNEKAKNKDNQVDANTNKRDNQGENNDSSNGPSEEHIKNYLESIRNSITEEWSPCSVTCGSGIRARRKVDAKNKKPAELVLSDLETEICSLDKCSSIFNV	53
circumsporozoite surface protein, partial [Plasmodium malariae]	Human	AXF50515.1	Malar. J. 17 (1), 269 (2018)	29	22	5	0	AXF50515	Plasmodium malariae	30012172	Genetic polymorphisms in the circumsporozoite protein of Plasmodium malariae show a geographical bias	Asia	DTKLFNELEVRYSTNQDHFYNYNKTIRLLNENNNEKDGNVTNERKKKPPKAVENKLKQPPGNDDGAGNDAGNDAGNAPGNAPGNAPGNAPGNAPGNAPGNAPGNAPGNDAGNAAGNDAGNAAGNAAGNAAGNAAGNAPGNAPGNAPGNAAGNAAGNDAGNAPGNAAGNAPGNAPGNAAGNAAGNAAGNAAGNAAGNAAGNAAGNAAGNAAGNAAGNAAGNAAGNAPGNAAGNAAGNAPGNAPGNAAGNAAGNAAGNAAGNAAGNAAGNAAGNAPGNAPGNAPGNAPGNAPGNEKAKNKDNKVDANTNKRDNQGENNDSSNGPSEEHIKNYLESIRNSITEEWSPCSVTCGSGIRARRKVDAKNKKPAELVLSDLETEICSLDKCSSIFNVV	56
circumsporozoite surface protein, partial [Plasmodium malariae]	Human	AXF50516.1	Malar. J. 17 (1), 269 (2018)	34	14	9	0	AXF50516	Plasmodium malariae	30012172	Genetic polymorphisms in the circumsporozoite protein of Plasmodium malariae show a geographical bias	Asia	ELCYNNVDTKLFNELEVRYSTNQDHFYNYNKTIRLLNENNNEKDGNVTNERKKKPTKAVENKLKQPPGNDDGAGNDAGNDAGNDAGNAAGNAAGNAAGNAAGNAAGNAAGNAAGNAAGNDAGNAAGNDAGNAAGNAAGNAAGNAAGNAAGNAAGNAAGNAAGNAAGNDAGNAAGNAAGNAAGNAAGNAPGNAPGNAPGNAPGNAPGNAPGNAAGNAAGNDAGNAPGNAPGNAAGNDAGNDAGNAPGNAAGNAPGNAPGNAAGNAAGNAPGNAAGNAAGNAPGNAAGNAAGNAPGNAAGNAAGNEKAKNKDNQVDANTNKKDNQGENNDSSKGPSEEHIKNYLKSIRNSITEEWSPCSVTCGSGIRAKKKVDAKNKKPAKLVLSDLETEICSLNKCSSIF…	57
circumsporozoite surface protein, partial [Plasmodium malariae]	Human	AXF50517.1	Malar. J. 17 (1), 269 (2018)	19	27	6	0	AXF50517	Plasmodium malariae	30012172	Genetic polymorphisms in the circumsporozoite protein of Plasmodium malariae show a geographical bias	Asia	VDTKLFNELEVRYSTNQDHFYNYNKTIRLLNENNNEKDGNVTNERKKKPPKAVENKLKQPPGNDDGAGNDAGNDAGNAAGNAAGNAPGNAPGNAPGNDAGNAAGNAAGNAAGNAPGNAAGNAAGNDAGNAAGNAPGNAPGNAAGNAAGNDAGNAPGNAPGNAPGNAPGNAPGNAPGNAPGNAPGNAPGNAPGNDAGNAPGNAPGNAAGNAPGNAPGNAPGNAPGNAPGNAPGNAPGNAAGNAPGNAAGNAAGNAAGNAPGNAAGNAAGNAAGNAAGNEKAKNKDNQVDANTNKKDNQGENNDSSNGPSEELIKNFLESIRNSITEEWPPCSVTCGSGIRARRKVDAKNKKPAELVLSDVETEICSLDKCSSIFNV	52
circumsporozoite surface protein, partial [Plasmodium malariae]	Human	AXF50518.1	Malar. J. 17 (1), 269 (2018)	41	10	4	0	AXF50518	Plasmodium malariae	30012172	Genetic polymorphisms in the circumsporozoite protein of Plasmodium malariae show a geographical bias	Asia	EDTKLFNELEVRYSTNQDHFYNYNKTIRLLNENNNEKDGNVTNERKKKPTKAVENKLKQPPGNDDGAGNDAGNDAGNAAGNAAGNAAGNAPGNAAGNAAGNAPGNAAGNAAGNAPGNAAGNAAGNDAGNAAGNAAGNAAGNAAGNAAGNDAGNAAGNAPGNAPGNAPGNAPGNAPGNAAGNAPGNAPGNAAGNAAGNAAGNAAGNAAGNAAGNAAGNAAGNAAGNAAGNAAGNAAGNAAGNAAGNAAGNAAGNAAGNAAGNAAGNAAGNAAGNAAGNAAGNAAGNAAGNEKAKNKDNQVDANTNKKDNQGENNDSSNGPSEEHIKNYLESIRNSITEEWSPCSVTCGSGIRARRKVDAKNKKPAELVLSDLETEICSLDKCSSIFNVV	55
circumsporozoite surface protein, partial [Plasmodium malariae]	Human	AXF50519.1	Malar. J. 17 (1), 269 (2018)	50	0	6	0	AXF50519	Plasmodium malariae	30012172	Genetic polymorphisms in the circumsporozoite protein of Plasmodium malariae show a geographical bias	Asia	LFNELEVRYSTNQDHFYNYNKTIRLLNENNNEKDGNVTNERKKKPPKAVENKLKQPPGNDDGAGNDAGNDAGNAAGNAAGNAAGNAAGNAAGNAAGNAAGNAAGNDAGNAAGNDAGNAAGNAAGNAAGNAAGNAAGNAAGNAAGNAAGNAAGNDAGNAAGNAAGNAAGNAAGNAAGNAAGNAAGNAAGNAAGNAAGNAAGNDAGNAAGNAAGNAAGNAAGNAAGNAAGNAAGNAAGNAAGNAAGNAAGNAAGNAAGNAAGNAAGNAAGNAAGNAAGNAAGNAAGNAAGNEKANDTDNQVDADTNNKDNHGENNDSSNGPSEEHIKNYLESIRNSITEEWSPCSVTCGSGIRARRKVDAKNKKPAELVLSDLETEICSLDKCS	56
circumsporozoite surface protein, partial [Plasmodium malariae]	Human	AXF50520.1	Malar. J. 17 (1), 269 (2018)	30	18	4	0	AXF50520	Plasmodium malariae	30012172	Genetic polymorphisms in the circumsporozoite protein of Plasmodium malariae show a geographical bias	Asia	DTKLFNELEVRYSTNQDHFYNYNKTIRLLNENNNEKDGNVTNERKKKPPKAVENKLKQPPGNDDGAGNDAGNDAGNAAGNAPGNAPGNAPGNAPGNAAGNAPGNAAGNAAGNAPGNAAGNAAGNDAGNAAGNAAGNAAGNAAGNAAGNDAGNAAGNAPGNAPGNAPGNAPGNAPGNAAGNAPGNAPGNAAGNAAGNAPGNAAGNAAGNAPGNAAGNAPGNAPGNAAGNAAGNAAGNAAGNAAGNAAGNAAGNAAGNAPGNAAGNAAGNAAGNAAGNEKAKNKDNQVDANTNKKDNQGENNDSSNGPSEEHIKNYLESIRNSITEEWSPCSVTCGSGIRARRKVDAKNKKPAELVLSDLETEICSLDKCSSIFNV	52
circumsporozoite surface protein, partial [Plasmodium malariae]	Human	AXF50521.1	Malar. J. 17 (1), 269 (2018)	31	11	4	0	AXF50521	Plasmodium malariae	30012172	Genetic polymorphisms in the circumsporozoite protein of Plasmodium malariae show a geographical bias	Asia	SRNLSELCYNNVDTKLFNELEVRYSTNQDHFYNYNKTIRLLNENNNEKDGNVTNERKKKPTKAVENKLKQPPGDDDGAGNDAGNDAGNAAGNAAGNAPGNAPGNAAGNAAGNAAGNAAGNDAGNAAGNAAGNAAGNAAGNAAGNAAGNAAGNAAGNAAGNAAGNAAGNDAGNAAGNAAGNAPGNAPGNAAGNAAGNAAGNAPGNAAGNAAGNAAGNAAGNAAGNAAGNAAGNAPGNAAGNAAGNAPGNAPGNAPGNAPGNAPGNEKAKNKDNQVDANTNKRDNQGENNDSSNGPSEEHIKNYLESIRNSITEEWSPCSVTCGSGIRARRKVDAKNKKPAELVLSDLETEICSLDKCSSIFNVV	46
circumsporozoite surface protein, partial [Plasmodium malariae]	Human	AXF50522.1	Malar. J. 17 (1), 269 (2018)	28	17	6	0	AXF50522	Plasmodium malariae	30012172	Genetic polymorphisms in the circumsporozoite protein of Plasmodium malariae show a geographical bias	Asia	LCYNNVDTKLFNELEVRYSTNQDHFYNYNKTIRLLNENNNEKDGNVTNERKKKPPKAVENKLKHPPGNDDGPGNDAGNDAGNAPGNAPGNAAGNPPGNAAGNAAGNPPGNAPGNDAGNAPGNDAGNAAGNAAGNAAGNDAGNAAGNAAGNAAGNDAGNAAGNAPGNAPGNAAGNAPGNAPGNAAGNAPGNAPGNAPGNAAGNAAGNAPGNAPGNAAGNAAGNAAGNAPGNAPGNAAGNAAGNAAGNAPGNAAGNAAGNAPGNAAGNAAGNAAGNAAGNAAGNAAGNEKAKNKDNQVDANTNKKDNQGENNDSSNGPSEEHIKNYLESIRNSITEEWSPCSVTCGSGIRARRKVDAKNKKPAELVLSDLETEICSLDKCSSIFNVVSNSLGIVLVL	51
circumsporozoite surface protein, partial [Plasmodium malariae]	Human	AXF50523.1	Malar. J. 17 (1), 269 (2018)	36	7	6	0	AXF50523	Plasmodium malariae	30012172	Genetic polymorphisms in the circumsporozoite protein of Plasmodium malariae show a geographical bias	Asia	NLSELCYNNVDTKLFNELEVRYSTNQDHFYNYNKTIRLLNENNNEKDGNVTNERKKKPTKAVENKLKQPPGNDDGAGNDAGNDAGNAAGNAAGNAAGNAAGNAAGNAAGNAAGNAAGNDAGNAAGNDAGNAAGNAAGNAAGNAAGNAAGNAAGNAAGNAAGNAAGNDAGNAAGNAAGNAAGNAAGNAAGNAAGNAAGNAAGNDAGNAAGNAPGNAAGNAAGNAPGNAAGNAAGNAAGNAAGNAAGNAAGNAPGNAPGNAPGNAPGNAPGNAAGNEKAKNKGNQVDANTNKKDNQGENNDSSNGPSEEHIKNYLESIRNSITEEWSPCSVTCGSGIRARRKVDAKNKKPAELVLSDVETEICSLDKCSSIFNVV	49
circumsporozoite surface protein, partial [Plasmodium malariae]	Human	AXF50524.1	Malar. J. 17 (1), 269 (2018)	31	19	6	0	AXF50524	Plasmodium malariae	30012172	Genetic polymorphisms in the circumsporozoite protein of Plasmodium malariae show a geographical bias	Asia	DTKLFNELEVRYSTNQDHFYNYNKTIRLLNENNNEKDGNVTNERKKKPPKAVENKLKHPPGNDDGPGNDAGNDAGNAPGNAPGNAPGNAPGNAPGNAPGNAPGNAPGNDAGNAPGNDAGNAAGNAAGNAPGNAAGNAPGNAPGNAPGNAAGNAAGNDAGNAPGNAPGNAAGNAPGNAAGNAAGNAAGNAAGNAAGNAAGNAAGNDAGNAAGNAAGNAAGNAAGNAAGNAAGNAAGNAAGNAAGNAAGNAAGNAAGNAAGNAAGNAAGNAAGNAPGNAPGNAPGNAAGNAAGNEKAKNKDNKVDANTNKRDNQEENNDSSNGPSEEHIKNYLESIRNSITEEWSPCSVTCGSGIRARRKVDAKNKKPAELVLSDLETEICSLDKCSSIFNVV	56
circumsporozoite surface protein, partial [Plasmodium malariae]	Human	AXF50525.1	Malar. J. 17 (1), 269 (2018)	35	12	5	0	AXF50525	Plasmodium malariae	30012172	Genetic polymorphisms in the circumsporozoite protein of Plasmodium malariae show a geographical bias	Asia	KSRNLSELCYNNVDTKLFNELLVRYSTNQDHFYNYNKTIRLLNENNNEKDGNVTNERKKKPPKAVENKLKHPPGNDDGAGNDAGNDAGNAAGNAAGNAAGNAPGNAPGNAAGNAAGNAAGNAAGNAAGNAAGNAAGNDAGNAAGNAPGNAAGNAAGNAAGNDAGNAAGNAAGNAAGNAPGNAAGNAAGNAPGNAAGNAAGNAAGNDAGNAPGNAPGNAAGNAAGNAAGNAAGNAPGNAPGNAAGNAAGNAAGNAAGNAAGNAPGNAPGNAAGNAAGNAPGNAAGNAAGNGKAKNKDNKVDANTNKRDNPEENNDSSNGPSEELIKNFLESIRNSITEEWPPCSVTCGSGIRARRKVDAKNKKPAELVLSDVETEICSLDKCSSIFNVVSS	52
circumsporozoite surface protein, partial [Plasmodium malariae]	Human	AXF50526.1	Malar. J. 17 (1), 269 (2018)	47	0	5	0	AXF50526	Plasmodium malariae	30012172	Genetic polymorphisms in the circumsporozoite protein of Plasmodium malariae show a geographical bias	Asia	LFNELEVRYSTNQDHFYNYNKTIRLLNENNNEKDGNVTNERKKKPPKAVENKLKHPPGNDDGPGNGAGNDAGNDAGNAAGNAAGNAAGNAAGNAAGNAAGNAAGNAAGNAAGNDAGNAAGNAAGNAAGNAAGNAAGNAAGNAAGNAAGNDAGNAAGNAAGNAAGNAAGNAAGNAAGNAAGNAAGNAAGNAAGNDAGNAAGNAAGNAAGNAAGNAAGNAAGNAAGNAAGNAAGNAAGNAAGNAAGNAAGNAAGNAAGNAAGNAAGNAAGNAAGNAAGNETAKNTDNKVDANTNNEDNHDENNDSSNGPSEEHIKNYLESIRNSITEEWSPCSVTCGSGIRARRKVDAKNKKPAELVLSDLETEICSLDKCS	52
circumsporozoite surface protein, partial [Plasmodium malariae]	Human	AXF50527.1	Malar. J. 17 (1), 269 (2018)	50	0	7	0	AXF50527	Plasmodium malariae	30012172	Genetic polymorphisms in the circumsporozoite protein of Plasmodium malariae show a geographical bias	Asia	LFNELEVRYSTNQDHFYNYNKTIRLLNENNNEKDGNVTNERKKKPPKAVENKLKHPPGNDDGAGNDAGNDAGNAAGNAAGNAAGNAAGNAAGNAAGNAAGNAAGNDAGNAAGNDAGNAAGNAAGNAAGNAAGNAAGNAAGNAAGNAAGNAAGNDAGNAAGNAAGNAAGNAAGNAAGNAAGNAAGNAAGNAAGNAAGNAAGNDAGNAAGNDAGNAAGNAAGNAAGNAAGNAAGNAAGNAAGNAAGNAAGNAAGNAAGNAAGNAAGNAAGNAAGNAAGNAAGNAAGNAAGNAAGNEKAKNKDNQVDANTNNEDNHGENNDSSNGPSEEHIKNYLESIRNSITEEWSPCSVTCGSGIRARRKVDAKNKKPAELVLSDLETEICSLDKCS	57
circumsporozoite surface protein, partial [Plasmodium malariae]	Human	AXF50528.1	Malar. J. 17 (1), 269 (2018)	49	0	7	0	AXF50528	Plasmodium malariae	30012172	Genetic polymorphisms in the circumsporozoite protein of Plasmodium malariae show a geographical bias	Asia	LFNELEVRYSTNQDHFYNYNKTIRLLNENNNEKDGNVTNERKKKPPKAVENKLKQPPGNDDGAGNDAGNDAGNAAGNAAGNAAGNAAGNAAGNAAGNAAGNAAGNDAGNAAGNDAGNAAGNAAGNAAGNAAGNAAGNAAGNAAGNAAGNAAGNDAGNAAGNAAGNAAGNAAGNAAGNAAGNAAGNAAGNAAGNAAGNAAGNDAGNAAGNDAGNAAGNAAGNAAGNAAGNAAGNAAGNAAGNAAGNAAGNAAGNAAGNAAGNAAGNAAGNAAGNAAGNAAGNAAGNAAGNEKAKNKDNQVDANTNKKDNQGENNDSSNGPSEEHIKNYLESIRNSITEEWSPCSVTCGSGIRARRKVDAKNKKPAELVLSDLETEICSLDKCS	56
circumsporozoite surface protein, partial [Plasmodium malariae]	Human	AXF50529.1	Malar. J. 17 (1), 269 (2018)	36	11	5	0	AXF50529	Plasmodium malariae	30012172	Genetic polymorphisms in the circumsporozoite protein of Plasmodium malariae show a geographical bias	Asia	DTKFFNELEVRYSTNQDHFYNYNKTIRLLNENNNEKDGNVTNERKKKPTKAVENKLKQPPGNDDGAGNDAGNDAGNAPGNAPGNAAGNAAGNAPGNDAGNAPGNAAGNAAGNAAGNAAGNAAGNDAGNAAGNAAGNAAGNAAGNAAGNAAGNAAGNAAGNAAGNAAGNAAGNAAGNAAGNAAGNAAGNAAGNDAGNAPGNAPGNAAGNAAGNAAGNAAGNAPGNAPGNAAGNAAGNAAGNAAGNAAGNAPGNAPGNAAGNAAGNAPGNAAGNAAGNGKAKNKDNKVDANTNKRDNPEENNDSSNGPSEELIKNFLESIRNSITEEWPPCSVTCGSGIRARRKVDAKNKKPAELVLSDVETEICSLDKCSSIFNVVS	52
circumsporozoite surface protein, partial [Plasmodium malariae]	Human	AXF50530.1	Malar. J. 17 (1), 269 (2018)	48	1	7	0	AXF50530	Plasmodium malariae	30012172	Genetic polymorphisms in the circumsporozoite protein of Plasmodium malariae show a geographical bias	Asia	KSRNLSELCYNNVDTKLFNELLVRYSTNQDHFYNYNKTIRLLNENNNEKDGNVTNERKKKPTKAVENKLKQPPGDDDGAGNDAGNDAGNAAGNAAGNAAGNAAGNAAGNAAGNAAGNAAGNDAGNAAGNDAGNAAGNAAGNAAGNAAGNAAGNAAGNAAGNAAGNAAGNDAGNAAGNAAGNAAGNAAGNAAGNAAGNAAGNAAGNAAGNAAGNAPGNDAGNAAGNDAGNAAGNAAGNAAGNAAGNAAGNAAGNAAGNAAGNAAGNAAGNAAGNAAGNAAGNAAGNAAGNAAGNAAGNAAGNAAGNEKAKNKDNQVDANTNKKDNQGENNDSSNGPSEEHIKNYLESIRNSITEEWSPCSVTCGSGIRARRKVDAKNKKPAELVLSDVETEICSLDKCSS…	56
circumsporozoite surface protein, partial [Plasmodium malariae]	Human	AXF50531.1	Malar. J. 17 (1), 269 (2018)	47	0	7	0	AXF50531	Plasmodium malariae	30012172	Genetic polymorphisms in the circumsporozoite protein of Plasmodium malariae show a geographical bias	Asia	LFNELEVRYSTNQDHFYNYNKTIRLLNENNNEKDGNVTNERKKKPPKAVENKLKHPPGNDDGAGNDAGNDAGNAAGNAAGNAAGNAAGNAAGNAAGNAAGNAAGNDAGNAAGNDAGNAAGNAAGNAAGNAAGNAAGNAAGNAAGNAAGNAAGNDAGNAAGNAAGNAAGNAAGNAAGNAAGNAAGNAAGNAAGNAAGNDAGNAAGNAAGNDAGNAAGNAAGNAAGNAAGNAAGNAAGNAAGNAAGNAAGNAAGNAAGNAAGNAAGNAAGNAAGNAAGNAAGNEKAKNKDNQVDANTNKKDNQGENNDSSNGPSEEHIKNYLESIRNSITEEWSPCSVTCGSGIRARRKVDAKNKKPAELVLSDLETEICSLDKCS	54
circumsporozoite surface protein, partial [Plasmodium malariae]	Human	AXF50532.1	Malar. J. 17 (1), 269 (2018)	49	1	6	0	AXF50532	Plasmodium malariae	30012172	Genetic polymorphisms in the circumsporozoite protein of Plasmodium malariae show a geographical bias	Asia	YNNVDTKLFNELEVRYSTNQDHFYNYNKTIRLLNENNNEKDGNVTNERKKKPPKAVENKLKQPPGDDDGAGNDAGNDAGNAAGNAAGNAAGNAAGNAAGNAAGNAAGNAAGNDAGNAPGNDAGNAAGNAAGNAAGNAAGNAAGNAAGNAAGNAAGNAAGNDAGNAAGNAAGNAAGNAAGNAAGNAAGNAAGNAAGNAAGNAAGNAAGNDAGNAAGNAAGNAAGNAAGNAAGNAAGNAAGNAAGNAAGNAAGNAAGNAAGNAAGNAAGNAAGNAAGNAAGNAAGNAAGNAAGNAAGNEKAKNKDNQVDANTNKKDNQGENNDSSNGPSEEHIKNYLESIRNSITEEWSPCSVTCGSGIRARRKVDAKNKKPAELVLSDLETEICSLDKCSSIF	56
circumsporozoite surface protein, partial [Plasmodium malariae]	Human	AXF50533.1	Malar. J. 17 (1), 269 (2018)	41	10	5	0	AXF50533	Plasmodium malariae	30012172	Genetic polymorphisms in the circumsporozoite protein of Plasmodium malariae show a geographical bias	Asia	RNLSELCYNNVDTKLFNELEVRYSTNQDHFYNYNKTIRLLNENNNEKDGNVTNERKKKPTKAVENKLKQPPGNDDGAGNDAGNDAGNDAGNAAGNAAGNAAGNAAGNAAGNAAGNAAGNAAGNAAGNAAGNDAGNAAGNAAGNAAGNAAGNAAGNAAGNAAGNAAGNAAGNDAGNAAGNAAGNAAGNAAGNAPGNAPGNAPGNAPGNAPGNAPGNAAGNAAGNAAGNAAGNAAGNAAGNAAGNAAGNAAGNAAGNAPGNAPGNAPGNAPGNAAGNAAGNAAGNAAGNAAGNAAGNAAGNAAGNEKAKNKDNQVDANTNKKDNQGENNDSSNGPSEEHIKNYLESIRNSITEEWSPCSVTCGSGIRARRKVDAKNKKPAELVLSDVETEICSLDKCSSIF…	56
circumsporozoite surface protein, partial [Plasmodium malariae]	Human	AXF50534.1	Malar. J. 17 (1), 269 (2018)	35	12	5	0	AXF50534	Plasmodium malariae	30012172	Genetic polymorphisms in the circumsporozoite protein of Plasmodium malariae show a geographical bias	Asia	DTKLFNELEVRYSTNQDHFYNYNKTIRLLNENNNEKDGNVTNERKKKPPKAVENKLKQPPGNDDGPGNDAGNDAGNAPGNAPGNPPGNPPGNAPGNAPGNAPGNAAGNDAGNAAGNDAGNAAGNAPGNAAGNAPGNAAGNAPGNAAGNDAGNAAGNAAGNAPGNAAGNAPGNAPGNAAGNAAGNAAGNAAGNAAGNAAGNAAGNAAGNAAGNAAGNAAGNAAGNAAGNAAGNAPGNAAGNAAGNAAGNAAGNAAGNAAGNAAGNAAGNAAGNAAGNAAGNAAGNEKAKNKDNQVDANTNKKDNQGENNDSSNGPSEEHIKNYLESIRNSITEEWSPCSVTCGSGIRARRKVDAKNKKPAELVLSDLETEICSLDKCSSIFNVV	52
circumsporozoite surface protein, partial [Plasmodium malariae]	Human	AXF50537.1	Malar. J. 17 (1), 269 (2018)	32	11	9	0	AXF50537	Plasmodium malariae	30012172	Genetic polymorphisms in the circumsporozoite protein of Plasmodium malariae show a geographical bias	Asia	YNNVDTKLFNELEVRYSTNQDHFYNYNKTIRLLNENNNEKDGNVTNERKKKPPKAVENKLKQPPGDDDGAGNDAGNDAGNAPGNAPGNAPGNAAGNAAGNAAGNAAGNAAGNDAGNAAGNDAGNAAGNAAGNAAGNAAGNAAGNAAGNAAGNDAGNAAGNAAGNAAGNAAGNAPGNAPGNAPGNAPGNAPGNAPGNAAGNAAGNDAGNAPGNAPGNAAGNDAGNDAGNAAGNAAGNAAGNAAGNAAGNDAGNAAGNAAGNAAGNAAGNAAGNAAGNAAGNEKAKNKDNQVDANTNKKDNQGENNDSSNGPSEEHIKNYLESIRNSITEEWSPCSVTCGSGIRARRKVDAKNKKPAELVLSDLETEICSLDKCSSIFNVVS	52
circumsporozoite surface protein, partial [Plasmodium malariae]	Human	AXF50538.1	Malar. J. 17 (1), 269 (2018)	51	0	4	0	AXF50538	Plasmodium malariae	30012172	Genetic polymorphisms in the circumsporozoite protein of Plasmodium malariae show a geographical bias	Asia	LFNELEVRYSTNQDHFYNYNKTIRLLNENNNEKDGNVTNERKKKPPKAVENKLKHPPGNDDGPGNGAGNDAGNAAGNAAGNAAGNAAGNAAGNAAGNAAGNAAGNDAGNAAGNDAGNAAGNAAGNAAGNAAGNAAGNAAGNAAGNAAGNAAGNDAGNAAGNAAGNAAGNAAGNAAGNAAGNAAGNAAGNAAGNAAGNAAGNAAGNAAGNAAGNAAGNAAGNAAGNAAGNAAGNAAGNAAGNAAGNAAGNAAGNAAGNAAGNAAGNAAGNAAGNAAGNAAGNAAGNAAGNETANDKDNEVDADTNNEDNNGENNDSSNGPSEEHIKNYLESIRNSITEEWSPCSVTCGSGIRARRKVDAKNKKPAELVLSDLETEICSLDKCS	55
circumsporozoite surface protein, partial [Plasmodium malariae]	Human	AXF50539.1	Malar. J. 17 (1), 269 (2018)	42	3	6	0	AXF50539	Plasmodium malariae	30012172	Genetic polymorphisms in the circumsporozoite protein of Plasmodium malariae show a geographical bias	Asia	NLSELCYNNVDTKLFNELEVRYSTNQDHFYNYNKTIRLLNENNNEKDGNVTNERKKKPTKAVENKLKQPPGDDDGAGNDAGNDAGNAAGNAAGNAAGNAAGNAAGNAAGNAAGNAAGNDAGNAAGNDAGNAAGNAAGNAAGNAAGNAAGNAAGNAAGNAAGNAAGNDAGNAAGNAAGNAAGNAAGNAAGNAAGNAAGNAAGNAAGNAAGNAPGNDAGNAAGNAAGNAAGNAAGNAAGNAAGNAAGNAAGNAAGNAAGNAAGNAAGNAAGNAAGNAPGNAPGNEQAKNKDNQVDANTNKKDNQGENNDSSNGPSEEHIKNYLESIRNSITEEWSPCSVTCGSGIRARRKVDAKNKKPAELVLSDVETEICSLDKCSSIF	51
circumsporozoite surface protein, partial [Plasmodium malariae]	Human	AXF50540.1	Malar. J. 17 (1), 269 (2018)	32	10	6	0	AXF50540	Plasmodium malariae	30012172	Genetic polymorphisms in the circumsporozoite protein of Plasmodium malariae show a geographical bias	Asia	DTKLFNELEVRYSTNQDHFYNYNKTIRLLNENNNEKDGNVTNERKKKPTKAVENKLKQPPGNDDGAGNDAGNDAGNAAGNAPGNPPGNAPGNAAGNAAGNAPGNAAGNDAGNAAGNDAGNAAGNAAGNAAGNAAGNAAGNAAGNAAGNAAGNAAGNDAGNAAGNAAGNAAGNAAGNAAGNAAGNAAGNAAGNDAGNAAGNAPGNAAGNAAGNAPGNAAGNAAGNAAGNAAGNAAGNAAGNAPGNAPGNAPGNAPGNAPGNAAGNEKAKNKGNQVDANTNKKDNQGENNDSSNGPSEEHIKNYLESIRNSITEEWSPCSVTCGSGIRARRKVDAKNKKPAELVLSDVETEICSLDKCSSIFNVV	48
circumsporozoite surface protein, partial [Plasmodium malariae]	Human	AXF50541.1	Malar. J. 17 (1), 269 (2018)	49	0	6	0	AXF50541	Plasmodium malariae	30012172	Genetic polymorphisms in the circumsporozoite protein of Plasmodium malariae show a geographical bias	Asia	VDTKLFNELEVRYSTNQDHFYNYNKTIRLLNENNNEKDGNVTNERKKKPPKAVENKLKQPPGDDDGAGNDAGNDAGNAAGNAAGNAAGNAAGNAAGNAAGNAAGNAAGNDAGNAAGNDAGNAAGNAAGNAAGNAAGNAAGNAAGNAAGNAAGNAAGNDAGNAAGNAAGNAAGNAAGNAAGNAAGNAAGNAAGNAAGNAAGNAAGNDAGNAAGNAAGNAAGNAAGNAAGNAAGNAAGNAAGNAAGNAAGNAAGNAAGNAAGNAAGNAAGNAAGNAAGNAAGNAAGNAAGNEKAKNKDNQVDANTNKKDNQGENNDSSNGPSEEHIKNYLESIRNSITEEWSPCSVTCGSGIRARRKVDAKNKKPAELVLSDLETEICSLDKCSSIFNVV	55
circumsporozoite surface protein, partial [Plasmodium malariae]	Human	AXF50542.1	Malar. J. 17 (1), 269 (2018)	47	0	7	0	AXF50542	Plasmodium malariae	30012172	Genetic polymorphisms in the circumsporozoite protein of Plasmodium malariae show a geographical bias	Asia	DTKLFNELEVRYSTNQDHFYNYNKTIRLLNENNNEKDGNVTNERKKKPPKAVENKLKQPPGDDDGAGNDAGNDAGNAAGNAAGNAAGNAAGNAAGNAAGNAAGNAAGNDAGNAAGNDAGNAAGNAAGNAAGNAAGNAAGNAAGNAAGNAAGNAAGNDAGNAAGNAAGNAAGNAAGNAAGNAAGNAAGNAAGNAAGNAAGNAAGNDAGNAAGNDAGNAAGNAAGNAAGNAAGNAAGNAAGNAAGNAAGNAAGNAAGNAAGNAAGNAAGNAAGNAAGNAAGNAAGNEKAKNKDNQVDANTNKKDNQGENNDSSNGPSEEHIKNYLESIRNSITEEWSPCSVTCGSGIRARRKVDAKNKKPAELVLSDLETEICSLYKCSSIFKMVS	54
circumsporozoite surface protein, partial [Plasmodium malariae]	Human	AXF50543.1	Malar. J. 17 (1), 269 (2018)	35	13	6	0	AXF50543	Plasmodium malariae	30012172	Genetic polymorphisms in the circumsporozoite protein of Plasmodium malariae show a geographical bias	Asia	DTKLFNELEVRYSTNQDHFYNYNKTIRLLNENNNEKDGNVTNERKKKPTKAVENKLKQPPGNDDGAGNDAGNDAGNAAGNAPGNPPGNAPGNAAGNAAGNPPGNAAGNDAGNAAGNDAGNAAGNDAGNAAGNAAGNAAGNAAGNAAGNAAGNAAGNDAGNAPGNAAGNAPGNAPGNAAGNAAGNAPGNAPGNAPGNAAGNAAGNAAGNAAGNAAGNAAGNAAGNAAGNAAGNAAGNAAGNAAGNAAGNAAGNAAGNAAGNAAGNAPGNAPGNAAGNAAGNAPGNAPGNAPGNEKAKIKDNQVDANTNKRDNPEENNDSSNGPSEELIKNFLESIRNSITEEWPPCSVTCGSGIRARRKVDAKNKKPAELVLSDVETEICSLDKCSSIFNV	54
circumsporozoite surface protein, partial [Plasmodium malariae]	Human	AXF50544.1	Malar. J. 17 (1), 269 (2018)	1	51	5	0	AXF50544	Plasmodium malariae	30012172	Genetic polymorphisms in the circumsporozoite protein of Plasmodium malariae show a geographical bias	Asia	SRNLSNYSFTNMDTKLFNELEVRYSTNQDHFYNYNKTIRLLNENNNEKDGNVTNERKKNPPKPFENNLNHPPGNDDGPGNDPGNDAGNAPGNAPGNAPGNAPGNAPGNAPGNAPGNAPGNDAGNAPGNDAGNAPGNAPGNAPGNAPGNAPGNAPGNAPGNAPGNAPGNDAGNAPGNAPGNAPGNAPGNAPGNAPGNAPGNAPGNAPGNAPGNAPGNDAGNAPGNAPGNAPGNAPGNAPGNAPGNAPGNAPGNAAGNAPGNAPGNAPGNAPGNAPGNAPGNAPGNAPGNAPGNAPGNAPGNAPGNAPGNAPGNETAKNKGNQVDAIPNKRDHQGKNNDPSKGPSEELIKNFLESIRNSITEEWSPCTVTCGSGIRARRKVDAKNKKPAELVLSDLETEIC…	57
circumsporozoite surface protein, partial [Plasmodium malariae]	Human	AXF50545.1	Malar. J. 17 (1), 269 (2018)	38	0	3	1	AXF50545	Plasmodium malariae	30012172	Genetic polymorphisms in the circumsporozoite protein of Plasmodium malariae show a geographical bias	Asia	SRNLSELCYNNVDTKLFNELEVRYSTNQDHFYNYNKTIRLLNENNNEKDGNVTNERKKKPTKAVENKLKQPPGNDDGAGNDEGNDAGNDAGNAAGNAAGNAAGNAAGNAAGNAAGNAAGNAAGNAAGNAAGNAAGNAAGNAAGNAAGNAAGNAAGNAAGNAAGNAAGNDAGNAAGNAAGNAAGNAAGNAAGNAAGNAAGNAAGNAAGNAAGNAAGNAAGNAAGNAAGNAAGNAAGNAAGNAAGNAAGNEKAKNKDNQVDANTNKKDNQGENNDSSNGPSEEHIKNYLESIRNSITEEWSPCSVTCGSGIRARRKVDAKNKKPAELVLSDLETEICSLDKCSSIFNVVSN	42
circumsporozoite surface protein, partial [Plasmodium malariae]	Human	AXF50546.1	Malar. J. 17 (1), 269 (2018)	0	49	7	0	AXF50546	Plasmodium malariae	30012172	Genetic polymorphisms in the circumsporozoite protein of Plasmodium malariae show a geographical bias	Asia	NLSNYSFTNMDSKLFNSLEVRYSTNQDHFYNYNKTIRLLNENNNEKDGNVTNERKKKPPKAVENKLKHPPGNDDGPGNDAGNDAGNAPGNAPGNAPGNAPGNAPGNAPGNAPGNAPGNDAGNAPGNDAGNAPGNAPGNAPGNAPGNAPGNAPGNAPGNAPGNAPGNDAGNAPGNAPGNAPGNAPGNAPGNAPGNAPGNAPGNAPGNAPGNAPGNDAGNAPGNDAGNAPGNAPGNAPGNAPGNAPGNAPGNAPGNAPGNAPGNAPGNAPGNAPGNAPGNAPGNAPGNAPGNAPGNAPGNAPGNEKAKIKDNQVDAIPNKKGHPGENNDPSKGPSEELLKNFLESIRNSITEKWSPCSVTCGSGIRARRKVDAKNKKPAELVLSDVETEICSLDKCSSIFN…	56
circumsporozoite surface protein, partial [Plasmodium malariae]	Human	AXF50547.1	Malar. J. 17 (1), 269 (2018)	4	45	7	0	AXF50547	Plasmodium malariae	30012172	Genetic polymorphisms in the circumsporozoite protein of Plasmodium malariae show a geographical bias	Asia	SRNLSELCYNNVDTKLFNELEVRYSTNQDHFYNYNKTIRLLNENNNEKDGNVTNERKKKPPKAVENKLKHPPGNDDGPGNDAGNDAGNAPGNAPGNAPGNAPGNAPGNAPGNAPGNAPGNDAGNAPGNDAGNAPGNAPGNAAGNAPGNAPGNAPGNAPGNAAGNAAGNDAGNAPGNAPGNAPGNAPGNAPGNAPGNAPGNAPGNAPGNAPGNAPGNDAGNAPGNDAGNAPGNAPGNAPGNAPGNAPGNAPGNAPGNAPGNAPGNAPGNAPGNAPGNAPGNAPGNAPGNAPGNAPGNAPGNAAGNEKAKNKGNQVDANPNKKANQGENNDSSNGPSEEHIKNYLESIRNSITEEWSPCSVTCGSGIRARRKVDAKNKKPAELVLSDVETEICSLDKCSSI…	56
circumsporozoite surface protein, partial [Plasmodium malariae]	Human	AXF50548.1	Malar. J. 17 (1), 269 (2018)	48	0	2	0	AXF50548	Plasmodium malariae	30012172	Genetic polymorphisms in the circumsporozoite protein of Plasmodium malariae show a geographical bias	Asia	NLSNYSFTNMDSKLFNSLEVRYSTNQDHFYNYNKTIRLLNENNNEKDGNVTNERKKKPPKAVENKLKHPPGNGNAAGNAAGNAAGNAAGNAAGNDAGNAAGNAAGNAAGNAAGNAAGNAAGNAAGNAAGNAAGNAAGNAAGNAAGNAAGNAAGNAAGNAAGNAAGNAAGNAAGNAAGNAAGNAAGNAAGNAAGNDAGNAAGNAAGNAAGNAAGNAAGNAAGNAAGNAAGNAAGNAAGNAAGNAAGNAAGNAAGNAAGNAAGNAAGNAAGNAAGNEKAKNKDNQVDANTNKKDNQGENNDSSNGPSEEHIKNYLESIRNSITEEWSPCSVTCGSGIRARRKVDAKNKKPAELVLSDLETEICSLDKCSSIFNVV	50
circumsporozoite surface protein, partial [Plasmodium malariae]	Human	AXF50549.1	Malar. J. 17 (1), 269 (2018)	46	3	6	0	AXF50549	Plasmodium malariae	30012172	Genetic polymorphisms in the circumsporozoite protein of Plasmodium malariae show a geographical bias	Asia	SRNLSELCYNNVDTKLFNELEVRYSTNQDHFYNYNKTIRLLNENNNEKDGNVTNERKKKPTKAVENKLKQPPGNDDGAGNDAGNDAGNAAGNAAGNAAGNAAGNAAGNAAGNAAGNAAGNDAGNAAGNDAGNAAGNAAGNAAGNAAGNAAGNAAGNAAGNAAGNAAGNDAGNAAGNAAGNAAGNAAGNAAGNAAGNAAGNAAGNAAGNAAGNAAGNDAGNAAGNAAGNAAGNAAGNAAGNAAGNAAGNAAGNAAGNAAGNAAGNAAGNAAGNAAGNAAGNAPGNAPGNAPGNAAGNAAGNEKAKNKDNQVDANTNKKDNQGENNDSSNGPSEEHIKNYLESIRNSITEEWSPCSVTCGSGIRARRKVDAKNKKPAELVLSDLETEICSLDKCSSIFNVV…	55
circumsporozoite [Plasmodium malariae]	Human	CAA04809.1	Mol. Biochem. Parasitol. 92 (1), 71-78 (1998)	44	0	7	0	CAA04809	Plasmodium malariae	9574911	Heterogeneity in the circumsporozoite protein gene of Plasmodium malariae isolates from sub-Saharan Africa	Africa	MKKLSVLAISSFLIVDFLFPGYHHNSNSTKSRNLSELCYNNVDTKLFNELEVRYSTNQDHFYNYNKTIRLLNENNNEKDGNVTNERKKKPTKAVENKLKQPPGDDDGAGNDAGNDAGNDAGNAAGNAAGNAAGNAAGNAAGNAAGNAAGNAAGNAAGNAAGNDAGNAAGNDAGNAAGNAAGNAAGNAAGNAAGNDAGNAAGNAAGNAAGNAAGNAAGNAAGNAAGNAAGNAAGNAAGNDAGNAAGNAAGNAAGNAAGNAAGNAAGNAAGNAAGNAAGNAAGNAAGNAAGNAAGNAAGNAAGNAAGNAAGNAAGNEKAKNKDNKVDANTNKKDNQEENNDSSNGPSEEHIKNYLESIRNSITEEWSPCSVTCGSGIRARRKVGAKNKKPAELVLSDLETE…	51
circumsporozoite [Plasmodium malariae]	Human	CAA04810.1	Mol. Biochem. Parasitol. 92 (1), 71-78 (1998)	44	0	7	0	CAA04810	Plasmodium malariae	9574911	Heterogeneity in the circumsporozoite protein gene of Plasmodium malariae isolates from sub-Saharan Africa	Africa	MKKLSVLAISSFLIVDFLFPGYHHNSNSTKSRNLSELCYNNVDTKLFNELEVRYSTNQDHFYNYNKTIRLLNENNNEKDGNVTNERKKKPTKAVENKLKQPPGDDDGAGNDAGNDAGNDAGNAAGNAAGNAAGNAAGNAAGNAAGNAAGNAAGNAAGNAAGNDAGNAAGNDAGNAAGNAAGNAAGNAAGNAAGNDAGNAAGNAAGNAAGNAAGNAAGNAAGNAAGNAAGNAAGNAAGNDAGNAAGNAAGNAAGNAAGNAAGNAAGNAAGNAAGNAAGNAAGNAAGNAAGNAAGNAAGNAAGNAAGNAAGNAAGNEKAKNKDNKVDANTNKKDNQEENNDSSNGPSEEHIKNYLESIRNSITEEWSPCSVTCGSGIRARRKVDAKNKKPAELVLSDLETE…	51
circumsporozoite [Plasmodium malariae]	Human	CAA04811.1	Mol. Biochem. Parasitol. 92 (1), 71-78 (1998)	42	0	6	0	CAA04811	Plasmodium malariae	9574911	Heterogeneity in the circumsporozoite protein gene of Plasmodium malariae isolates from sub-Saharan Africa	Africa	MKKLSVLAISSFLIVDFLFPGYHHNSNSTKSRNLSELCYNNVDTKLFNELEVRYSTNQDHFYNYNKTIRLLNENNNEKDGNVTNERKKKPTKAVENKLKQPPGDDDGAGNDAGNDAGNAAGNAAGNAAGNAAGNAAGNAAGNDAGNAAGNAAGNAAGNAAGNAAGNAAGNDAGNAAGNAAGNAAGNAAGNDAGNAAGNAAGNAAGNAAGNAAGNAAGNAAGNAAGNAAGNAAGNDAGNAAGNAAGNAAGNAAGNAAGNAAGNAAGNAAGNAAGNAVGNAAGNAAGNAAGNAAGNAAGNAAGNAAGNEKAKNKDNKVDANTNKKDNQEENNDSSNGPSEEHIKNYLESIRNSITEEWSPCSVTCGSGIRARRKVDAKNKKPAELVLSDLETEICSLDKCS…	48
circumsporozoite [Plasmodium malariae]	Human	CAA04812.1	Mol. Biochem. Parasitol. 92 (1), 71-78 (1998)	46	0	6	0	CAA04812	Plasmodium malariae	9574911	Heterogeneity in the circumsporozoite protein gene of Plasmodium malariae isolates from sub-Saharan Africa	Africa	MKKLSVLAISSFLIVDFLFPGYHHNSNSTKSRNLSELCYNNVDTKLFNELEVRYSTNQDHFYNYNKTIRLLNENNNEKDGNVTNERKKKPTKAVENKLKQPPGDDDGAGNDAGNDAGNAAGNAAGNAAGNAAGNAAGNDAGNAAGNAAGNAAGNAAGNAAGNAAGNDAGNAAGNAAGNAAGNAAGNAAGNDAGNAAGNAAGNAAGNAAGNAAGNAAGNAAGNAAGNAAGNAAGNDAGNAAGNAAGNAAGNAAGNAAGNAAGNAAGNAAGNAAGNAAGNAAGNAAGNAAGNAAGNAAGNAAGNAAGNAAGNAAGNAAGNEKAKNKDNKVDANTNKKDNQEENNDSSNGPSEEHIKNYLESIRNSITEEWSPCSVTCGSGIRARRKVDAKNKKPAELVLSD…	52
circumsporozoite protein [Plasmodium malariae]	Human	CAA05616.1	Mol. Biochem. Parasitol. 92 (1), 71-78 (1998)	44	0	7	0	CAA05616	Plasmodium malariae	9574911	Heterogeneity in the circumsporozoite protein gene of Plasmodium malariae isolates from sub-Saharan Africa	Africa	MKKLSVLAISSFLIVDFLFPGYHHNSNSTKSRNLSELCYNNVDTKLFNELEVRYSTNQDHFYNYNKTIRLLNENNNEKDGNVTNERKKKPTKAVENKLKQPPGDDDGAGNDAGNDAGNDAGNAAGNAAGNAAGNAAGNAAGNAAGNAAGNAAGNAAGNAAGNDAGNAAGNDAGNAAGNAAGNAAGNAAGNAAGNDAGNAAGNAAGNAAGNAAGNAAGNAAGNAAGNAAGNAAGNAAGNDAGNAAGNAAGNAAGNAAGNAAGNAAGNAAGNAAGNAAGNAAGNAAGNAAGNAAGNAAGNAAGNAAGNAAGNAAGNEKAKNKDNKVDANTNKKDNQEENNDSSNGPSEEHIKNYLESIRNSITEEWSPCSVTCGSGIRARRKVDAKNKKPAELVLSDLETE…	51
circumsporozoite protein [Plasmodium malariae]	Human	CAA05617.1	Mol. Biochem. Parasitol. 92 (1), 71-78 (1998)	44	0	6	0	CAA05617	Plasmodium malariae	9574911	Heterogeneity in the circumsporozoite protein gene of Plasmodium malariae isolates from sub-Saharan Africa	Africa	MKKLSVLAISSFLIVDFLFPGYHHNSNSTKSRNLSELCYNNVDTKLFNELEVRYSTNQDHFYNYNKTIRLLNENNNEKDGNVTNERKKKPTKAVENKLKQPPGDDDGAGNDAGNDAGNAAGNAAGNAAGNAAGNAAGNDAGNAAGNAAGNAAGNAAGNAAGNAAGNDAGNAAGNAAGNAAGNAAGNAAGNDAGNAAGNAAGNAAGNAAGNAAGNAAGNAAGNAAGNAAGNAAGNDAGNAAGNAAGNAAGNAAGNAAGNAAGNAAGNAAGNAAGNAAGNAAGNAAGNAAGNAAGNAAGNAAGNAAGNAAGNEKAKNKDNKVDANTNKKDNQGENNDSSNGPSEEHIKNYLESIRNSITEEWSPCSVTCGSGIRARRKVDAKNKKPAELVLSDLETEICSL…	50
circumsporozoite protein [Plasmodium malariae]	Human	CAA05618.1	Mol. Biochem. Parasitol. 92 (1), 71-78 (1998)	44	0	6	0	CAA05618	Plasmodium malariae	9574911	Heterogeneity in the circumsporozoite protein gene of Plasmodium malariae isolates from sub-Saharan Africa	Africa	MKKLSVLAISSFLIVDFLFPGYHHNSNSTKSRNLSELCYNNVDTKLFNELEVRYSTNQDHFYNYNKTIRLLNENNNEKDGNVTNERKKKPTKAVENKLKQPPGDDDGAGNDAGNDAGNAAGNAAGNAAGNAAGNAAGNAAGNAAGNAAGNAAGNAAGNDAGNAAGNDAGNAAGNAAGNAAGNAAGNAAGNDAGNAAGNAAGNAAGNAAGNAAGNAAGNAAGNAAGNAAGNAAGNDAGNAAGNAAGNAAGNAAGNAAGNAAGNAAGNAAGNAAGNAAGNAAGNAAGNAAGNAAGNAAGNAAGNAAGNAAGNEKAKNKDNKVDANTNKKDNQEENNDSSNGPYEEHIKNYLESIRNSITEEWSPCSVTCGSGIRARRKVDAKNKKPAELVLSDLETEICSL…	50
circumsporozoite protein [Plasmodium malariae]	Human	CAA05619.1	Mol. Biochem. Parasitol. 92 (1), 71-78 (1998)	44	0	7	0	CAA05619	Plasmodium malariae	9574911	Heterogeneity in the circumsporozoite protein gene of Plasmodium malariae isolates from sub-Saharan Africa	Africa	MKKLSVLAISSFLIVDFLFPGYHHNSNSTKSRNLSELCYNNVDTKLFNELEVRYSTNQDHFYNYNKTIRLLNENNNEKDGNVTNERKKKPTKAVENKLKQPPGDDDGAGNDAGNDAGNDAGNAAGNAAGNAAGNAAGNAAGNAAGNAAGNAAGNAAGNAAGNDAGNAAGNDAGNAAGNAAGNAAGNAAGNAAGNDAGNAAGNAAGNAAGNAAGNAAGNAAGNAAGNAAGNAAGNAAGNDAGNAAGNAAGNAAGNAAGNAAGNAAGNAAGNAAGNAAGNAAGNAAGNAAGNAAGNAAGNAAGNAAGNAAGNAAGNEKAKNKDNKVDANTNKKDNQEENNDSSNGPSEEHIKNYLESIRNSITEEWSPCSVTCGSGIRARRKVDAKNKKPAELVLSDLETE…	51
circumsporozoite protein [Plasmodium malariae]	Human	CAA05620.1	Mol. Biochem. Parasitol. 92 (1), 71-78 (1998)	44	0	7	0	CAA05620	Plasmodium malariae	9574911	Heterogeneity in the circumsporozoite protein gene of Plasmodium malariae isolates from sub-Saharan Africa	Africa	MKKLSVLAISSFLIVDFLFPGYHHNSNSTKSRNLSELCYNNVDTKLFNELEVRYSTNQDHFYNYNKTIRLLNENNNEKDGNVTNERKKKPTKAVENKLKQPPGDDDGAGNDAGNDAGNDAGNAAGNAAGNAAGNAAGNAAGNAAGNAAGNAAGNAAGNAAGNDAGNAAGNDAGNAAGNAAGNAAGNAAGNAAGNDAGNAAGNAAGNAAGNAAGNAAGNAAGNAAGNAAGNAAGNAAGNDAGNAAGNAAGNAAGNAAGNAAGNAAGNAAGNAAGNAAGNAAGNAAGNAAGNAAGNAAGNAAGNAAGNAAGNAAGNEKAKNKDNKVDANTNKKDNQEENNDSSNGPSEEHIKNYLESIRNSITEEWSPCSVTCGSGIRARREVDAKNKKPAELVLSDLETE…	51
circumsporozoite protein [Plasmodium malariae]	Human	CAA05621.1	Mol. Biochem. Parasitol. 92 (1), 71-78 (1998)	44	0	7	0	CAA05621	Plasmodium malariae	9574911	Heterogeneity in the circumsporozoite protein gene of Plasmodium malariae isolates from sub-Saharan Africa	Africa	MKKLSVLAISSFLIVDFLFPGYHHNSNSTKSRNLSELCYNNVDTKLFNELEVRYSTNQDHFYNYNKTIRLLNENNNEKDGNVTNERKKKPTKAVENKLKQPPGDDDGAGNDAGNDAGNDAGNAAGNAAGNAAGNAAGNAAGNAAGNAAGNAAGNAAGNAAGNDAGNAAGNDAGNAAGNAAGNAAGNAAGNAAGNDAGNAAGNAAGNAAGNAAGNAAGNAAGNAAGNAAGNAAGNAAGNDAGNAAGNAAGNAAGNAAGNAAGNAAGNAAGNAAGNAAGNAAGNAAGNAAGNAAGNAAGNAAGNAAGNAAGNAAGNEKAKNKDNKVDANTNKKDNQEENNDSSNGPSEEHIKNYLESIRNSITEEWSPCSVTCGSGIRARRKVDAKNKKPAELVLSDLETE…	51
circumsporozoite protein [Plasmodium malariae]	Human	CAA05622.1	Mol. Biochem. Parasitol. 92 (1), 71-78 (1998)	43	0	6	0	CAA05622	Plasmodium malariae	9574911	Heterogeneity in the circumsporozoite protein gene of Plasmodium malariae isolates from sub-Saharan Africa	Africa	MKKLSVLAISSFLIVDFLFPGYHHNSNSTKSRNLSELCYNNVDTKLFNELEVRYSTNQDHFYNYNKTIRLLNENNNEKDGNVTNERKKKPTKAVENKLKQPPGDDDGAGNDAGNDAGNAAGNAAGNAAGNDAGNAAGNAAGNAAGNAAGNAAGNAAGNDAGNAAGNAAGNAAGNAAGNAAGNDAGNAAGNAAGNAAGNAAGNAAGNAAGNAAGNAAGNAAGNAAGNDAGNAAGNAAGNAAGNAAGNAAGNAAGNAAGNAAGNAAGNAAGNAAGNAAGNAAGNAAGNAAGNAAGNAAGNAAGNAAGNEKAKNKDNKVDANTNKKDNQEENNDSSNGPSEEHIKNYLESIRNSITEEWSPCSVTCGSGIRARRKVDAKNKKPAELVLSDLETEICSLDKCS…	49
circumsporozoite protein [Plasmodium malariae]	Human	CAA05623.1	Mol. Biochem. Parasitol. 92 (1), 71-78 (1998)	44	0	7	0	CAA05623	Plasmodium malariae	9574911	Heterogeneity in the circumsporozoite protein gene of Plasmodium malariae isolates from sub-Saharan Africa	Africa	MKKLSVLAISSFLIVDFLFPGYHHNSNSTKSRNLSELCYNNVDTKLFNELEVRYSTNQDHFYNYNKTIRLLNENNNEKDGNVTNERKKKPTKAVENKLKQPPGDDDGAGNDAGNDAGNAAGNAAGNAAGNAAGNAAGNDAGNAAGNAAGNAAGNAAGNAAGNDAGNAAGNDAGNAAGNAAGNAAGNAAGNAAGNDAGNAAGNAAGNAAGNAAGNAAGNAAGNAAGNAAGNAAGNAAGNDAGNAAGNAAGNAAGNAAGNAAGNAAGNAAGNAAGNAAGNAAGNAAGNAAGNAAGNAAGNAAGNAAGNAAGNAAGNEKAKNKDNKVDANTNKKDNQEENNDSSNGPSEEHIKNYLESIRNSITEEWSPCSVTCGSGIRTRRKVDAKNKKPAELVLSDLETE…	51
circumsporozoite (CS) protein, putative [Plasmodium malariae]	Chimp	SBT79431.1	Submitted (15-JUN-2016) WTSI, Pathogen Informatics, Wellcome Trust Sanger Institute, CB10 1SA, United Kingdom	9	0	3	0	SBT79431	Plasmodium malariae		Direct Submission	Africa	MKKLSVLAISSFLIVDFLFPGYHHNSNSTKSRNLSELCYNNVDTKLFNELEVRYSTNQDHFYNYNKTIRLLNENNNAKDGNVTNERKKKPTKAVENKLKQPPGDEEDDAENGEGNERGNGEGNERGNGEGNERGNGEGNERGNGAGNERGNDAGNAAGNAAGNDAGNAAGNAAGNAAGNAAGNDAGNAAGNAAGNAAGNGENNDSSNGPSEEHIKNYLESIRNSITEEWSPCSVTCGNGIRARRKVDAKNKKPAELVLSDLETEICSLDKCSSIFNVVSNSLGIVLVLVLILFH	12
circumsporozoite (CS) protein, putative [Plasmodium malariae]	Human	SCN12386.1	Submitted (15-JUN-2016) WTSI, Pathogen Informatics, Wellcome Trust Sanger Institute, CB10 1SA, United Kingdom	36	0	3	0	SCN12386	Plasmodium malariae		Direct Submission	Africa	MKKLSVLAISSFLIVDFLFPGYHHNSNSTKSRNLSELCYNNVDTKLFNELEVRYSTNQDHFYNYNKTIRLLNENNNEKDGNVTNERKKKPTKAVENKLKQPPGDDDGAGNDAGNDAGNAAGNAAGNAAGNAAGNDAGNAAGNAAGNAAGNAAGNAAGNAAGNAAGNAAGNAAGNAAGNAAGNAAGNAAGNAAGNAAGNAAAGNAAGNAAGNAAGAAGNAAGNAAGNAAGNAAGNAAGNAAGNAAGNAAGNAAGNAAGNAAGNAAGNAAGNAAGNEKAKNKDNKVDANTNKKDNQEENNDSSNGPSEEHIKNYLESIRNSITEEWSPCSVTCGSGIRARRKVDAKNKKPAELVLSDLETEICSLDKCSSIFNVVSNSLGIVLVLVLILFH	39
circumsporozoite (CS) protein sequence matched in the Pb genome to gene2329 from the Pm gene PmUG01_08051600 annotation [Plasmodium brasilianum]	Monkey	PbCsp	New	39	0	5	2	Pbcsp	Plasmodium brasilianum	101010	PB	South America	MKKLSVLAISSFLIVDFLFPGYHHNSNSTKSRNLSELCYNNVDTKLFNELEVRYSTNQDHFYNYNKTIRLLNENNNEKDGNVTNERKKKPTKAVENKLKQPPGDDDDAGNDEGNDAGNDAGNAAGNAAGNAAGNAAGNAAGNAAGNAAGNAAGNAAGNAAGNDAGNAAGNAAGNAAGNAAGNAAGNAAGNDAGNAAAQQESTAGNAAEMQEMAGNDEGNAGNDAGNAAGNAAGNAAGNAAGNAAGNAAGNAAGNAAGNAAGNAAGNDAGNAAGNAAGNAAGNAAGNAAGNAAGNAAGNAAGNAAGNAAGNAAGNAAGNAAGNAAGNAAGNAAGNAAGNAAGNEKAKNKDNKVDANTNKKDNQEENNDSSNGPSEEHIKNYLESIRNSITEEWSPCSVTC…	46
