# Supplementary material for: The first complete genome of the simian malaria parasite Plasmodium brasilianum
Source: Sci Rep. 2022 Nov 17;12:19802. doi: 10.1038/s41598-022-20706-6 (PMC9671904; doi:10.1038/s41598-022-20706-6)
Supplement: Supplementary file 5 — Supplementary Information 5. [file 41598_2022_20706_MOESM5_ESM.xlsx]

## Sheet: TS2-NonsynonymousSNPs
Table S4. Nonsynonymous SNPs.
Nonsynonymous SNPs between the P. malariae and P. brasilianum genomes, with P. brasilianum used as the reference, aligned with LastZ.
P brasilianum gene with SNP	SNP	Document Name	Sequence Name	Track Name	Type	Name	Sequence	Minimum	Maximum	Length	# Intervals	Direction	Amino Acid Change	CDS	CDS Codon Number	CDS Interval	CDS Position	CDS Position Within Codon	Change	Codon Change	Coverage	Polymorphism Type	Protein Effect	Reference Frequency	Reference Nucleotide(s)	Strand-Bias	Strand-Bias >50% P-value	Strand-Bias >65% P-value	Variant Frequency	Variant Nucleotide(s)	Variant Raw Frequency
gene4826	M1I	PB_13 LASTZ alignment	PB_13	Variants: PB_13 LASTZ alignment	Polymorphism	A	G	1740802	1740802	1	1	none	M -> I	CDS	1	1	3	3	G -> A	ATG -> ATA	2	SNP (transition)	Start Codon Loss		G	1	1	1	0.5	A	1
gene3282	M1I	PB_11 LASTZ alignment	PB_11	Variants: PB_11 LASTZ alignment	Polymorphism	A	G	84352	84352	1	1	none	M -> I	CDS	1	1	3	3	G -> A	ATG -> ATA	1	SNP (transition)	Start Codon Loss		G	1	1	1	1	A	1
gene3600	M1I	PB_11 LASTZ alignment	PB_11	Variants: PB_11 LASTZ alignment	Polymorphism	A	G	1631959	1631959	1	1	none	M -> I	CDS	1	1	3	3	G -> A	ATG -> ATA	1	SNP (transition)	Start Codon Loss		G	1	1	1	1	A	1
gene2410	M1I	PB_08 LASTZ alignment	PB_08	Variants: PB_08 LASTZ alignment	Polymorphism	A	G	2366996	2366996	1	1	none	M -> I	CDS	1	1	3	3	G -> A	ATG -> ATA	1	SNP (transition)	Start Codon Loss		G	1	1	1	1	A	1
gene1581	M1I	PB_07 LASTZ alignment	PB_07	Variants: PB_07 LASTZ alignment	Polymorphism	A	C	290817	290817	1	1	none	M -> I	CDS	1	1	3	3	C -> A	ATG -> ATT	1	SNP (transversion)	Start Codon Loss		C	1	1	1	1	A	1
gene1054	M1I	PB_05 LASTZ alignment	PB_05	Variants: PB_05 LASTZ alignment	Polymorphism	A	C	28268	28268	1	1	none	M -> I	CDS	1	1	3	3	C -> A	ATG -> ATT	2	SNP (transversion)	Start Codon Loss	0.5	C	1	1	1	0.5	A	1
gene451	M1I	PB_02 LASTZ alignment	PB_02	Variants: PB_02 LASTZ alignment	Polymorphism	A	G	309627	309627	1	1	none	M -> I	CDS	1	1	3	3	G -> A	ATG -> ATA	2	SNP (transition)	Start Codon Loss	0.5	G	1	1	1	0.5	A	1
gene380	M1I	PB_01 LASTZ alignment	PB_01	Variants: PB_01 LASTZ alignment	Polymorphism	A	G	1474877	1474877	1	1	none	M -> I	CDS	1		3	3	G -> A	ATG -> ATA	1	SNP (transition)	Start Codon Loss		G	1	1	1	1	A	1
gene3273	M1R	PB_11 LASTZ alignment	PB_11	Variants: PB_11 LASTZ alignment	Polymorphism	C	A	12613	12613	1	1	none	M -> R	CDS	1	1	2	2	A -> C	ATG -> AGG	2	SNP (transversion)	Start Codon Loss	0.5	A	1	1	1	0.5	C	1
gene2561	M1R	PB_09 LASTZ alignment	PB_09	Variants: PB_09 LASTZ alignment	Polymorphism	C	A	690398	690398	1	1	none	M -> R	CDS	1	1	2	2	A -> C	ATG -> AGG	2	SNP (transversion)	Start Codon Loss	0.5	A	1	1	1	0.5	C	1
gene1460	M1V	PB_06 LASTZ alignment	PB_06	Variants: PB_06 LASTZ alignment	Polymorphism	C	T	396013	396013	1	1	none	M -> V	CDS	1	1	1	1	T -> C	ATG -> GTG	2	SNP (transition)	Start Codon Loss	0.5	T	1	1	1	0.5	C	1
gene2560	M1I	PB_09 LASTZ alignment	PB_09	Variants: PB_09 LASTZ alignment	Polymorphism	G	C	688429	688429	1	1	none	M -> I	CDS	1		3	3	C -> G	ATG -> ATC	2	SNP (transversion)	Start Codon Loss	0.5	C	1	1	1	0.5	G	1
gene1985	M1I	PB_08 LASTZ alignment	PB_08	Variants: PB_08 LASTZ alignment	Polymorphism	G	C	18162	18162	1	1	none	M -> I	CDS	1	1	3	3	C -> G	ATG -> ATC	2	SNP (transversion)	Start Codon Loss		C	0.5	1	1	0.5	G	1
gene2000	M1I	PB_08 LASTZ alignment	PB_08	Variants: PB_08 LASTZ alignment	Polymorphism	G	C	112415	112415	1	1	none	M -> I	CDS	1	1	3	3	C -> G	ATG -> ATC	2	SNP (transversion)	Start Codon Loss	0.5	C	1	1	1	0.5	G	1
gene3232	M1R	PB_10 LASTZ alignment	PB_10	Variants: PB_10 LASTZ alignment	Polymorphism	G	T	1875525	1875525	1	1	none	M -> R	CDS	1	1	2	2	T -> G	ATG -> AGG	1	SNP (transversion)	Start Codon Loss		T	1	1	1	1	G	1
gene166	M1R	PB_01 LASTZ alignment	PB_01	Variants: PB_01 LASTZ alignment	Polymorphism	G	T	131353	131353	1	1	none	M -> R	CDS	1	1	2	2	T -> G	ATG -> AGG	1	SNP (transversion)	Start Codon Loss		T	1	1	1	1	G	1
gene3829	M1V	PB_12 LASTZ alignment	PB_12	Variants: PB_12 LASTZ alignment	Polymorphism	G	A	222551	222551	1	1	none	M -> V	CDS	1	1	1	1	A -> G	ATG -> GTG	1	SNP (transition)	Start Codon Loss		A	1	1	1	1	G	1
gene3763	M1I	PB_11 LASTZ alignment	PB_11	Variants: PB_11 LASTZ alignment	Polymorphism	T	G	2533284	2533284	1	1	none	M -> I	CDS	1	1	3	3	G -> T	ATG -> ATT	1	SNP (transversion)	Start Codon Loss		G	1	1	1	1	T	1
gene2733	M1I	PB_09 LASTZ alignment	PB_09	Variants: PB_09 LASTZ alignment	Polymorphism	T	C	1527420	1527420	1	1	none	M -> I	CDS	1		3	3	C -> T	ATG -> ATA	2	SNP (transition)	Start Codon Loss	0.5	C	1	1	1	0.5	T	1
gene2371	M1I	PB_08 LASTZ alignment	PB_08	Variants: PB_08 LASTZ alignment	Polymorphism	T	C	2107028	2107028	1	1	none	M -> I	CDS	1	1	3	3	C -> T	ATG -> ATA	2	SNP (transition)	Start Codon Loss		C	0.5	1	1	1	T	2
gene2374	M1I	PB_08 LASTZ alignment	PB_08	Variants: PB_08 LASTZ alignment	Polymorphism	T	G	2127927	2127927	1	1	none	M -> I	CDS	1	1	3	3	G -> T	ATG -> ATT	1	SNP (transversion)	Start Codon Loss		G	1	1	1	1	T	1
gene1577	M1I	PB_07 LASTZ alignment	PB_07	Variants: PB_07 LASTZ alignment	Polymorphism	T	G	266213	266213	1	1	none	M -> I	CDS	1	1	3	3	G -> T	ATG -> ATT	2	SNP (transversion)	Start Codon Loss		G	1	0.5	0.85	1	T	2
gene1320	M1I	PB_05 LASTZ alignment	PB_05	Variants: PB_05 LASTZ alignment	Polymorphism	T	C	1322479	1322479	1	1	none	M -> I	CDS	1	1	3	3	C -> T	ATG -> ATA	2	SNP (transition)	Start Codon Loss	0.5	C	1	1	1	0.5	T	1
gene790	M1K	PB_03 LASTZ alignment	PB_03	Variants: PB_03 LASTZ alignment	Polymorphism	T	A	1015822	1015822	1	1	none	M -> K	CDS	1	1	2	2	A -> T	ATG -> AAG	2	SNP (transversion)	Start Codon Loss	0.5	A	1	1	1	0.5	T	1
gene5373	A227D	PB_14 LASTZ alignment	PB_14	Variants: PB_14 LASTZ alignment	Polymorphism	A	C	1626565	1626565	1	1	none	A -> D	CDS	227		680	2	C -> A	GCT -> GAT	1	SNP (transversion)	Substitution		C	1	1	1	1	A	1
gene5518	A3192D	PB_14 LASTZ alignment	PB_14	Variants: PB_14 LASTZ alignment	Polymorphism	A	C	2427826	2427826	1	1	none	A -> D	CDS	3192	1	9575	2	C -> A	GCT -> GAT	2	SNP (transversion)	Substitution	0.5	C	1	1	1	0.5	A	1
gene5670	A575D	PB_14 LASTZ alignment	PB_14	Variants: PB_14 LASTZ alignment	Polymorphism	A	C	3145634	3145634	1	1	none	A -> D	CDS	575	1	1724	2	C -> A	GCC -> GAC	1	SNP (transversion)	Substitution		C	1	1	1	1	A	1
gene4517	A123D	PB_13 LASTZ alignment	PB_13	Variants: PB_13 LASTZ alignment	Polymorphism	A	C	61301	61301	1	1	none	A -> D	CDS	123	2	368	2	C -> A	GCT -> GAT	1	SNP (transversion)	Substitution		C	1	1	1	1	A	1
gene4518	A403D	PB_13 LASTZ alignment	PB_13	Variants: PB_13 LASTZ alignment	Polymorphism	A	C	68083	68083	1	1	none	A -> D	CDS	403	2	1208	2	C -> A	GCT -> GAT	1	SNP (transversion)	Substitution		C	1	1	1	1	A	1
gene4519	A139D	PB_13 LASTZ alignment	PB_13	Variants: PB_13 LASTZ alignment	Polymorphism	A	C	76701	76701	1	1	none	A -> D	CDS	139	2	416	2	C -> A	GCT -> GAT	1	SNP (transversion)	Substitution		C	1	1	1	1	A	1
gene4723	A641D	PB_13 LASTZ alignment	PB_13	Variants: PB_13 LASTZ alignment	Polymorphism	A	C	1225581	1225581	1	1	none	A -> D	CDS	641		1922	2	C -> A	GCT -> GAT	2	SNP (transversion)	Substitution	0.5	C	1	1	1	0.5	A	1
gene4864	A338D	PB_13 LASTZ alignment	PB_13	Variants: PB_13 LASTZ alignment	Polymorphism	A	C	1933683	1933683	1	1	none	A -> D	CDS	338	4	1013	2	C -> A	GCT -> GAT	2	SNP (transversion)	Substitution	0.5	C	1	1	1	0.5	A	1
gene3889	A528D	PB_12 LASTZ alignment	PB_12	Variants: PB_12 LASTZ alignment	Polymorphism	A	C	538995	538995	1	1	none	A -> D	CDS	528	1	1583	2	C -> A	GCT -> GAT	2	SNP (transversion)	Substitution	0.5	C	1	1	1	0.5	A	1
gene4115	A50D	PB_12 LASTZ alignment	PB_12	Variants: PB_12 LASTZ alignment	Polymorphism	A	C	1655841	1655841	1	1	none	A -> D	CDS	50	2	149	2	C -> A	GCT -> GAT	1	SNP (transversion)	Substitution		C	1	1	1	1	A	1
gene3690	A671D	PB_11 LASTZ alignment	PB_11	Variants: PB_11 LASTZ alignment	Polymorphism	A	C	2089770	2089770	1	1	none	A -> D	CDS	671	1	2012	2	C -> A	GCT -> GAT	1	SNP (transversion)	Substitution		C	1	1	1	1	A	1
gene2862	A50D	PB_10 LASTZ alignment	PB_10	Variants: PB_10 LASTZ alignment	Polymorphism	A	C	73453	73453	1	1	none	A -> D	CDS	50	2	149	2	C -> A	GCT -> GAT	2	SNP (transversion)	Substitution		C	0.5	1	1	1	A	2
gene3106	A1035D	PB_10 LASTZ alignment	PB_10	Variants: PB_10 LASTZ alignment	Polymorphism	A	C	1299615	1299615	1	1	none	A -> D	CDS	1035		3104	2	C -> A	GCT -> GAT	2	SNP (transversion)	Substitution	0.5	C	1	1	1	0.5	A	1
gene2428	A2309D	PB_09 LASTZ alignment	PB_09	Variants: PB_09 LASTZ alignment	Polymorphism	A	C	102546	102546	1	1	none	A -> D	CDS	2309	3	6926	2	C -> A	GCT -> GAT	2	SNP (transversion)	Substitution	0.5	C	1	1	1	0.5	A	1
gene2652	A623D	PB_09 LASTZ alignment	PB_09	Variants: PB_09 LASTZ alignment	Polymorphism	A	C	1133002	1133002	1	1	none	A -> D	CDS	623	1	1868	2	C -> A	GCT -> GAT	2	SNP (transversion)	Substitution	0.5	C	1	1	1	0.5	A	1
gene2653	A117D	PB_09 LASTZ alignment	PB_09	Variants: PB_09 LASTZ alignment	Polymorphism	A	C	1137215	1137215	1	1	none	A -> D	CDS	117	2	350	2	C -> A	GCT -> GAT	2	SNP (transversion)	Substitution	0.5	C	1	1	1	0.5	A	1
gene2749	A612D	PB_09 LASTZ alignment	PB_09	Variants: PB_09 LASTZ alignment	Polymorphism	A	C	1606710	1606710	1	1	none	A -> D	CDS	612	2	1835	2	C -> A	GCT -> GAT	2	SNP (transversion)	Substitution	0.5	C	1	1	1	0.5	A	1
gene2071	A304D	PB_08 LASTZ alignment	PB_08	Variants: PB_08 LASTZ alignment	Polymorphism	A	C	508813	508813	1	1	none	A -> D	CDS	304		911	2	C -> A	GCT -> GAT	1	SNP (transversion)	Substitution		C	1	1	1	1	A	1
gene2175	A812D	PB_08 LASTZ alignment	PB_08	Variants: PB_08 LASTZ alignment	Polymorphism	A	C	1001170	1001170	1	1	none	A -> D	CDS	812	1	2435	2	C -> A	GCC -> GAC	2	SNP (transversion)	Substitution	0.5	C	1	1	1	0.5	A	1
gene2360	A111D	PB_08 LASTZ alignment	PB_08	Variants: PB_08 LASTZ alignment	Polymorphism	A	C	2007555	2007555	1	1	none	A -> D	CDS	111	2	332	2	C -> A	GCT -> GAT	2	SNP (transversion)	Substitution	0.5	C	1	1	1	0.5	A	1
gene1664	A167D	PB_07 LASTZ alignment	PB_07	Variants: PB_07 LASTZ alignment	Polymorphism	A	C	752766	752766	1	1	none	A -> D	CDS	167	2	500	2	C -> A	GCC -> GAC	2	SNP (transversion)	Substitution	0.5	C	1	1	1	0.5	A	1
gene1664	A203D	PB_07 LASTZ alignment	PB_07	Variants: PB_07 LASTZ alignment	Polymorphism	A	C	752874	752874	1	1	none	A -> D	CDS	203	2	608	2	C -> A	GCC -> GAC	2	SNP (transversion)	Substitution	0.5	C	1	1	1	0.5	A	1
gene1949	A149D	PB_07 LASTZ alignment	PB_07	Variants: PB_07 LASTZ alignment	Polymorphism	A	C	2109091	2109091	1	1	none	A -> D	CDS	149	2	446	2	C -> A	GCT -> GAT	1	SNP (transversion)	Substitution		C	1	1	1	1	A	1
gene1972	A138D	PB_07 LASTZ alignment	PB_07	Variants: PB_07 LASTZ alignment	Polymorphism	A	C	2272258	2272258	1	1	none	A -> D	CDS	138	2	413	2	C -> A	GCT -> GAT	2	SNP (transversion)	Substitution		C	0.5	1	1	1	A	2
gene1309	A267D	PB_05 LASTZ alignment	PB_05	Variants: PB_05 LASTZ alignment	Polymorphism	A	C	1275810	1275810	1	1	none	A -> D	CDS	267		800	2	C -> A	GCT -> GAT	2	SNP (transversion)	Substitution	0.5	C	1	1	1	0.5	A	1
gene1343	A47D	PB_05 LASTZ alignment	PB_05	Variants: PB_05 LASTZ alignment	Polymorphism	A	C	1458647	1458647	1	1	none	A -> D	CDS	47	2	140	2	C -> A	GCT -> GAT	2	SNP (transversion)	Substitution	0.5	C	1	1	1	0.5	A	1
gene1355	A110D	PB_05 LASTZ alignment	PB_05	Variants: PB_05 LASTZ alignment	Polymorphism	A	C	1525911	1525911	1	1	none	A -> D	CDS	110	2	329	2	C -> A	GCT -> GAT	1	SNP (transversion)	Substitution		C	1	1	1	1	A	1
gene1383	A42D	PB_05 LASTZ alignment	PB_05	Variants: PB_05 LASTZ alignment	Polymorphism	A	C	1710919	1710919	1	1	none	A -> D	CDS	42	2	125	2	C -> A	GCT -> GAT	2	SNP (transversion)	Substitution		C	1	1	1	0.5	A	1
gene706	A365D	PB_03 LASTZ alignment	PB_03	Variants: PB_03 LASTZ alignment	Polymorphism	A	C	603436	603436	1	1	none	A -> D	CDS	365		1094	2	C -> A	GCT -> GAT	2	SNP (transversion)	Substitution	0.5	C	1	1	1	0.5	A	1
gene171	A93D	PB_01 LASTZ alignment	PB_01	Variants: PB_01 LASTZ alignment	Polymorphism	A	C	158886	158886	1	1	none	A -> D	CDS	93	2	278	2	C -> A	GCT -> GAT	2	SNP (transversion)	Substitution		C	0.5	1	1	0.5	A	1
gene384	A90D	PB_01 LASTZ alignment	PB_01	Variants: PB_01 LASTZ alignment	Polymorphism	A	C	1496624	1496624	1	1	none	A -> D	CDS	90	2	269	2	C -> A	GCC -> GAC	1	SNP (transversion)	Substitution		C	1	1	1	1	A	1
gene391	A138D	PB_01 LASTZ alignment	PB_01	Variants: PB_01 LASTZ alignment	Polymorphism	A	C	1540484	1540484	1	1	none	A -> D	CDS	138	2	413	2	C -> A	GCT -> GAT	1	SNP (transversion)	Substitution		C	1	1	1	1	A	1
gene5412	A2325E	PB_14 LASTZ alignment	PB_14	Variants: PB_14 LASTZ alignment	Polymorphism	A	C	1843776	1843776	1	1	none	A -> E	CDS	2325		6974	2	C -> A	GCG -> GAG	2	SNP (transversion)	Substitution	0.5	C	1	1	1	0.5	A	1
gene5412	A2334E	PB_14 LASTZ alignment	PB_14	Variants: PB_14 LASTZ alignment	Polymorphism	A	C	1843803	1843803	1	1	none	A -> E	CDS	2334		7001	2	C -> A	GCG -> GAG	2	SNP (transversion)	Substitution	0.5	C	1	1	1	0.5	A	1
gene5412	A2343E	PB_14 LASTZ alignment	PB_14	Variants: PB_14 LASTZ alignment	Polymorphism	A	C	1843830	1843830	1	1	none	A -> E	CDS	2343		7028	2	C -> A	GCG -> GAG	2	SNP (transversion)	Substitution	0.5	C	1	1	1	0.5	A	1
gene5412	A2352E	PB_14 LASTZ alignment	PB_14	Variants: PB_14 LASTZ alignment	Polymorphism	A	C	1843857	1843857	1	1	none	A -> E	CDS	2352		7055	2	C -> A	GCG -> GAG	2	SNP (transversion)	Substitution	0.5	C	1	1	1	0.5	A	1
gene5492	A611E	PB_14 LASTZ alignment	PB_14	Variants: PB_14 LASTZ alignment	Polymorphism	A	C	2272199	2272199	1	1	none	A -> E	CDS	611	3	1832	2	C -> A	GCA -> GAA	2	SNP (transversion)	Substitution	0.5	C	1	1	1	0.5	A	1
gene5494	A757E	PB_14 LASTZ alignment	PB_14	Variants: PB_14 LASTZ alignment	Polymorphism	A	C	2281233	2281233	1	1	none	A -> E	CDS	757	7	2270	2	C -> A	GCA -> GAA	2	SNP (transversion)	Substitution	0.5	C	1	1	1	0.5	A	1
gene5518	A2590E	PB_14 LASTZ alignment	PB_14	Variants: PB_14 LASTZ alignment	Polymorphism	A	C	2426020	2426020	1	1	none	A -> E	CDS	2590	1	7769	2	C -> A	GCA -> GAA	2	SNP (transversion)	Substitution	0.5	C	1	1	1	0.5	A	1
gene5524	A1928E	PB_14 LASTZ alignment	PB_14	Variants: PB_14 LASTZ alignment	Polymorphism	A	C	2456958	2456958	1	1	none	A -> E	CDS	1928	2	5783	2	C -> A	GCA -> GAA	2	SNP (transversion)	Substitution	0.5	C	1	1	1	0.5	A	1
gene5524	A1928E	PB_14 LASTZ alignment	PB_14	Variants: PB_14 LASTZ alignment	Polymorphism	A	C	2456958	2456958	1	1	none	A -> E	CDS	1719	1	5156	2	C -> A	GCA -> GAA	2	SNP (transversion)	Substitution	0.5	C	1	1	1	0.5	A	1
gene4593	A421E	PB_13 LASTZ alignment	PB_13	Variants: PB_13 LASTZ alignment	Polymorphism	A	C	554540	554540	1	1	none	A -> E	CDS	421		1262	2	C -> A	GCA -> GAA	1	SNP (transversion)	Substitution		C	1	1	1	1	A	1
gene4818	A292E	PB_13 LASTZ alignment	PB_13	Variants: PB_13 LASTZ alignment	Polymorphism	A	C	1709742	1709742	1	1	none	A -> E	CDS	292	3	875	2	C -> A	GCA -> GAA	2	SNP (transversion)	Substitution	0.5	C	1	1	1	0.5	A	1
gene4818	A292E	PB_13 LASTZ alignment	PB_13	Variants: PB_13 LASTZ alignment	Polymorphism	A	C	1709742	1709742	1	1	none	A -> E	CDS	71		212	2	C -> A	GCA -> GAA	2	SNP (transversion)	Substitution	0.5	C	1	1	1	0.5	A	1
gene5011	A55E	PB_13 LASTZ alignment	PB_13	Variants: PB_13 LASTZ alignment	Polymorphism	A	C	2636597	2636597	1	1	none	A -> E	CDS	55	2	164	2	C -> A	GCA -> GAA	1	SNP (transversion)	Substitution		C	1	1	1	1	A	1
gene3826	A3E	PB_12 LASTZ alignment	PB_12	Variants: PB_12 LASTZ alignment	Polymorphism	A	C	199081	199081	1	1	none	A -> E	CDS	3	1	8	2	C -> A	GCA -> GAA	1	SNP (transversion)	Substitution		C	1	1	1	1	A	1
gene3889	A427E	PB_12 LASTZ alignment	PB_12	Variants: PB_12 LASTZ alignment	Polymorphism	A	C	538692	538692	1	1	none	A -> E	CDS	427	1	1280	2	C -> A	GCA -> GAA	2	SNP (transversion)	Substitution	0.5	C	1	1	1	0.5	A	1
gene3965	A876E	PB_12 LASTZ alignment	PB_12	Variants: PB_12 LASTZ alignment	Polymorphism	A	C	929414	929414	1	1	none	A -> E	CDS	876	1	2627	2	C -> A	GCA -> GAA	2	SNP (transversion)	Substitution	0.5	C	1	1	1	0.5	A	1
gene3968	A839E	PB_12 LASTZ alignment	PB_12	Variants: PB_12 LASTZ alignment	Polymorphism	A	C	946703	946703	1	1	none	A -> E	CDS	839		2516	2	C -> A	GCG -> GAG	2	SNP (transversion)	Substitution	0.5	C	1	1	1	0.5	A	1
gene3968	A869E	PB_12 LASTZ alignment	PB_12	Variants: PB_12 LASTZ alignment	Polymorphism	A	C	946793	946793	1	1	none	A -> E	CDS	869		2606	2	C -> A	GCG -> GAG	2	SNP (transversion)	Substitution	0.5	C	1	1	1	0.5	A	1
gene3970	A72E	PB_12 LASTZ alignment	PB_12	Variants: PB_12 LASTZ alignment	Polymorphism	A	C	954785	954785	1	1	none	A -> E	CDS	72	2	215	2	C -> A	GCA -> GAA	1	SNP (transversion)	Substitution		C	1	1	1	1	A	1
gene3970	A80E	PB_12 LASTZ alignment	PB_12	Variants: PB_12 LASTZ alignment	Polymorphism	A	C	954809	954809	1	1	none	A -> E	CDS	80	2	239	2	C -> A	GCA -> GAA	1	SNP (transversion)	Substitution		C	1	1	1	1	A	1
gene4449	A117E	PB_12 LASTZ alignment	PB_12	Variants: PB_12 LASTZ alignment	Polymorphism	A	C	3254247	3254247	1	1	none	A -> E	CDS	117	3	350	2	C -> A	GCA -> GAA	1	SNP (transversion)	Substitution		C	1	1	1	1	A	1
gene4478	A287E	PB_12 LASTZ alignment	PB_12	Variants: PB_12 LASTZ alignment	Polymorphism	A	C	3398537	3398537	1	1	none	A -> E	CDS	287	4	860	2	C -> A	GCA -> GAA	1	SNP (transversion)	Substitution		C	1	1	1	1	A	1
gene3277	A130E	PB_11 LASTZ alignment	PB_11	Variants: PB_11 LASTZ alignment	Polymorphism	A	C	42830	42830	1	1	none	A -> E	CDS	130	2	389	2	C -> A	GCA -> GAA	2	SNP (transversion)	Substitution	0.5	C	1	1	1	0.5	A	1
gene3434	A400E	PB_11 LASTZ alignment	PB_11	Variants: PB_11 LASTZ alignment	Polymorphism	A	C	853314	853314	1	1	none	A -> E	CDS	400	1	1199	2	C -> A	GCA -> GAA	2	SNP (transversion)	Substitution	0.5	C	1	1	1	0.5	A	1
gene3434	A404E	PB_11 LASTZ alignment	PB_11	Variants: PB_11 LASTZ alignment	Polymorphism	A	C	853326	853326	1	1	none	A -> E	CDS	404	1	1211	2	C -> A	GCA -> GAA	2	SNP (transversion)	Substitution	0.5	C	1	1	1	0.5	A	1
gene3434	A416E	PB_11 LASTZ alignment	PB_11	Variants: PB_11 LASTZ alignment	Polymorphism	A	C	853362	853362	1	1	none	A -> E	CDS	416	1	1247	2	C -> A	GCA -> GAA	2	SNP (transversion)	Substitution	0.5	C	1	1	1	0.5	A	1
gene3498	A79E	PB_11 LASTZ alignment	PB_11	Variants: PB_11 LASTZ alignment	Polymorphism	A	C	1155695	1155695	1	1	none	A -> E	CDS	79		236	2	C -> A	GCA -> GAA	1	SNP (transversion)	Substitution		C	1	1	1	1	A	1
gene3684	A1237E	PB_11 LASTZ alignment	PB_11	Variants: PB_11 LASTZ alignment	Polymorphism	A	C	2061712	2061712	1	1	none	A -> E	CDS	1237	1	3710	2	C -> A	GCA -> GAA	2	SNP (transversion)	Substitution	0.5	C	1	1	1	0.5	A	1
gene3709	A126E	PB_11 LASTZ alignment	PB_11	Variants: PB_11 LASTZ alignment	Polymorphism	A	C	2191322	2191322	1	1	none	A -> E	CDS	126		377	2	C -> A	GCA -> GAA	2	SNP (transversion)	Substitution	0.5	C	1	1	1	0.5	A	1
gene3749	A105E	PB_11 LASTZ alignment	PB_11	Variants: PB_11 LASTZ alignment	Polymorphism	A	C	2456911	2456911	1	1	none	A -> E	CDS	105	4	314	2	C -> A	GCA -> GAA	1	SNP (transversion)	Substitution		C	1	1	1	1	A	1
gene3782	A100E	PB_11 LASTZ alignment	PB_11	Variants: PB_11 LASTZ alignment	Polymorphism	A	C	2651863	2651863	1	1	none	A -> E	CDS	100	2	299	2	C -> A	GCA -> GAA	1	SNP (transversion)	Substitution		C	1	1	1	1	A	1
gene3788	A76E	PB_11 LASTZ alignment	PB_11	Variants: PB_11 LASTZ alignment	Polymorphism	A	C	2683037	2683037	1	1	none	A -> E	CDS	76	2	227	2	C -> A	GCA -> GAA	1	SNP (transversion)	Substitution		C	1	1	1	1	A	1
gene2924	A496E	PB_10 LASTZ alignment	PB_10	Variants: PB_10 LASTZ alignment	Polymorphism	A	C	369580	369580	1	1	none	A -> E	CDS	496	1	1487	2	C -> A	GCA -> GAA	2	SNP (transversion)	Substitution	0.5	C	1	1	1	0.5	A	1
gene2924	A508E	PB_10 LASTZ alignment	PB_10	Variants: PB_10 LASTZ alignment	Polymorphism	A	C	369616	369616	1	1	none	A -> E	CDS	508	1	1523	2	C -> A	GCA -> GAA	2	SNP (transversion)	Substitution	0.5	C	1	1	1	0.5	A	1
gene3198	A415E	PB_10 LASTZ alignment	PB_10	Variants: PB_10 LASTZ alignment	Polymorphism	A	C	1674539	1674539	1	1	none	A -> E	CDS	415		1244	2	C -> A	GCA -> GAA	2	SNP (transversion)	Substitution	0.5	C	1	1	1	0.5	A	1
gene3237	A155E	PB_10 LASTZ alignment	PB_10	Variants: PB_10 LASTZ alignment	Polymorphism	A	C	1907619	1907619	1	1	none	A -> E	CDS	155	2	464	2	C -> A	GCA -> GAA	2	SNP (transversion)	Substitution	0.5	C	1	1	1	0.5	A	1
gene3242	A178E	PB_10 LASTZ alignment	PB_10	Variants: PB_10 LASTZ alignment	Polymorphism	A	C	1954409	1954409	1	1	none	A -> E	CDS	178	2	533	2	C -> A	GCA -> GAA	1	SNP (transversion)	Substitution		C	1	1	1	1	A	1
gene3253	A470E	PB_10 LASTZ alignment	PB_10	Variants: PB_10 LASTZ alignment	Polymorphism	A	C	2046960	2046960	1	1	none	A -> E	CDS	470	3	1409	2	C -> A	GCA -> GAA	1	SNP (transversion)	Substitution		C	1	1	1	1	A	1
gene2583	A6E	PB_09 LASTZ alignment	PB_09	Variants: PB_09 LASTZ alignment	Polymorphism	A	C	779527	779527	1	1	none	A -> E	CDS	6	1	17	2	C -> A	GCA -> GAA	2	SNP (transversion)	Substitution	0.5	C	1	1	1	0.5	A	1
gene2627	A687E	PB_09 LASTZ alignment	PB_09	Variants: PB_09 LASTZ alignment	Polymorphism	A	C	1025965	1025965	1	1	none	A -> E	CDS	687	5	2060	2	C -> A	GCA -> GAA	2	SNP (transversion)	Substitution	0.5	C	1	1	1	0.5	A	1
gene2627	A702E	PB_09 LASTZ alignment	PB_09	Variants: PB_09 LASTZ alignment	Polymorphism	A	C	1026010	1026010	1	1	none	A -> E	CDS	702	5	2105	2	C -> A	GCA -> GAA	2	SNP (transversion)	Substitution	0.5	C	1	1	1	0.5	A	1
gene2697	A2726E	PB_09 LASTZ alignment	PB_09	Variants: PB_09 LASTZ alignment	Polymorphism	A	C	1349208	1349208	1	1	none	A -> E	CDS	2726		8177	2	C -> A	GCA -> GAA	2	SNP (transversion)	Substitution	0.5	C	1	1	1	0.5	A	1
gene2697	A2738E	PB_09 LASTZ alignment	PB_09	Variants: PB_09 LASTZ alignment	Polymorphism	A	C	1349244	1349244	1	1	none	A -> E	CDS	2738		8213	2	C -> A	GCA -> GAA	2	SNP (transversion)	Substitution	0.5	C	1	1	1	0.5	A	1
gene2697	A2758E	PB_09 LASTZ alignment	PB_09	Variants: PB_09 LASTZ alignment	Polymorphism	A	C	1349304	1349304	1	1	none	A -> E	CDS	2758		8273	2	C -> A	GCA -> GAA	2	SNP (transversion)	Substitution	0.5	C	1	1	1	0.5	A	1
gene2721	A852E	PB_09 LASTZ alignment	PB_09	Variants: PB_09 LASTZ alignment	Polymorphism	A	C	1452788	1452788	1	1	none	A -> E	CDS	852	2	2555	2	C -> A	GCA -> GAA	2	SNP (transversion)	Substitution	0.5	C	1	1	1	0.5	A	1
gene2783	A914E	PB_09 LASTZ alignment	PB_09	Variants: PB_09 LASTZ alignment	Polymorphism	A	C	1803176	1803176	1	1	none	A -> E	CDS	914	1	2741	2	C -> A	GCA -> GAA	2	SNP (transversion)	Substitution	0.5	C	1	1	1	0.5	A	1
gene2783	A922E	PB_09 LASTZ alignment	PB_09	Variants: PB_09 LASTZ alignment	Polymorphism	A	C	1803200	1803200	1	1	none	A -> E	CDS	922	1	2765	2	C -> A	GCA -> GAA	2	SNP (transversion)	Substitution	0.5	C	1	1	1	0.5	A	1
gene2783	A930E	PB_09 LASTZ alignment	PB_09	Variants: PB_09 LASTZ alignment	Polymorphism	A	C	1803224	1803224	1	1	none	A -> E	CDS	930	1	2789	2	C -> A	GCA -> GAA	2	SNP (transversion)	Substitution	0.5	C	1	1	1	0.5	A	1
gene2783	A938E	PB_09 LASTZ alignment	PB_09	Variants: PB_09 LASTZ alignment	Polymorphism	A	C	1803248	1803248	1	1	none	A -> E	CDS	938	1	2813	2	C -> A	GCA -> GAA	2	SNP (transversion)	Substitution	0.5	C	1	1	1	0.5	A	1
gene1998	A531E	PB_08 LASTZ alignment	PB_08	Variants: PB_08 LASTZ alignment	Polymorphism	A	C	101540	101540	1	1	none	A -> E	CDS	531	3	1592	2	C -> A	GCA -> GAA	2	SNP (transversion)	Substitution		C	0.5	1	1	1	A	2
gene2127	A227E	PB_08 LASTZ alignment	PB_08	Variants: PB_08 LASTZ alignment	Polymorphism	A	C	752039	752039	1	1	none	A -> E	CDS	227	1	680	2	C -> A	GCG -> GAG	2	SNP (transversion)	Substitution	0.5	C	1	1	1	0.5	A	1
gene2159	A885E	PB_08 LASTZ alignment	PB_08	Variants: PB_08 LASTZ alignment	Polymorphism	A	C	914530	914530	1	1	none	A -> E	CDS	885	1	2654	2	C -> A	GCA -> GAA	2	SNP (transversion)	Substitution	0.5	C	1	1	1	0.5	A	1
gene2169	A871E	PB_08 LASTZ alignment	PB_08	Variants: PB_08 LASTZ alignment	Polymorphism	A	C	980885	980885	1	1	none	A -> E	CDS	871	1	2612	2	C -> A	GCA -> GAA	2	SNP (transversion)	Substitution	0.5	C	1	1	1	0.5	A	1
gene2176	A127E	PB_08 LASTZ alignment	PB_08	Variants: PB_08 LASTZ alignment	Polymorphism	A	C	1009397	1009397	1	1	none	A -> E	CDS	127		380	2	C -> A	GCA -> GAA	2	SNP (transversion)	Substitution	0.5	C	1	1	1	0.5	A	1
gene2212	A2887E	PB_08 LASTZ alignment	PB_08	Variants: PB_08 LASTZ alignment	Polymorphism	A	C	1228177	1228177	1	1	none	A -> E	CDS	2887		8660	2	C -> A	GCA -> GAA	2	SNP (transversion)	Substitution	0.5	C	1	1	1	0.5	A	1
gene2374	A210E	PB_08 LASTZ alignment	PB_08	Variants: PB_08 LASTZ alignment	Polymorphism	A	C	2128680	2128680	1	1	none	A -> E	CDS	210	2	629	2	C -> A	GCA -> GAA	1	SNP (transversion)	Substitution		C	1	1	1	1	A	1
gene2405	A58E	PB_08 LASTZ alignment	PB_08	Variants: PB_08 LASTZ alignment	Polymorphism	A	C	2340540	2340540	1	1	none	A -> E	CDS	58	2	173	2	C -> A	GCA -> GAA	1	SNP (transversion)	Substitution		C	1	1	1	1	A	1
gene1674	A1054E	PB_07 LASTZ alignment	PB_07	Variants: PB_07 LASTZ alignment	Polymorphism	A	C	810659	810659	1	1	none	A -> E	CDS	1054		3161	2	C -> A	GCG -> GAG	2	SNP (transversion)	Substitution	0.5	C	1	1	1	0.5	A	1
gene1772	A54E	PB_07 LASTZ alignment	PB_07	Variants: PB_07 LASTZ alignment	Polymorphism	A	C	1250061	1250061	1	1	none	A -> E	CDS	54		161	2	C -> A	GCA -> GAA	2	SNP (transversion)	Substitution	0.5	C	1	1	1	0.5	A	1
gene1787	A579E	PB_07 LASTZ alignment	PB_07	Variants: PB_07 LASTZ alignment	Polymorphism	A	C	1321637	1321637	1	1	none	A -> E	CDS	579	8	1736	2	C -> A	GCG -> GAG	2	SNP (transversion)	Substitution	0.5	C	1	1	1	0.5	A	1
gene1936	A231E	PB_07 LASTZ alignment	PB_07	Variants: PB_07 LASTZ alignment	Polymorphism	A	C	2022831	2022831	1	1	none	A -> E	CDS	231	4	692	2	C -> A	GCA -> GAA	1	SNP (transversion)	Substitution		C	1	1	1	1	A	1
gene1952	A225E	PB_07 LASTZ alignment	PB_07	Variants: PB_07 LASTZ alignment	Polymorphism	A	C	2128714	2128714	1	1	none	A -> E	CDS	225	2	674	2	C -> A	GCG -> GAG	2	SNP (transversion)	Substitution		C	0.5	1	1	0.5	A	1
gene1955	A104E	PB_07 LASTZ alignment	PB_07	Variants: PB_07 LASTZ alignment	Polymorphism	A	C	2145796	2145796	1	1	none	A -> E	CDS	104	2	311	2	C -> A	GCG -> GAG	1	SNP (transversion)	Substitution		C	1	1	1	1	A	1
gene1523	A238E	PB_06 LASTZ alignment	PB_06	Variants: PB_06 LASTZ alignment	Polymorphism	A	C	686882	686882	1	1	none	A -> E	CDS	238	2	713	2	C -> A	GCA -> GAA	1	SNP (transversion)	Substitution		C	1	1	1	1	A	1
gene1059	A956E	PB_05 LASTZ alignment	PB_05	Variants: PB_05 LASTZ alignment	Polymorphism	A	C	65086	65086	1	1	none	A -> E	CDS	956	2	2867	2	C -> A	GCA -> GAA	2	SNP (transversion)	Substitution	0.5	C	1	1	1	0.5	A	1
gene1059	A964E	PB_05 LASTZ alignment	PB_05	Variants: PB_05 LASTZ alignment	Polymorphism	A	C	65110	65110	1	1	none	A -> E	CDS	964	2	2891	2	C -> A	GCA -> GAA	2	SNP (transversion)	Substitution		C	1	1	1	0.5	A	1
gene1068	A2364E	PB_05 LASTZ alignment	PB_05	Variants: PB_05 LASTZ alignment	Polymorphism	A	C	122550	122550	1	1	none	A -> E	CDS	2364		7091	2	C -> A	GCA -> GAA	2	SNP (transversion)	Substitution	0.5	C	1	1	1	0.5	A	1
gene1088	A648E	PB_05 LASTZ alignment	PB_05	Variants: PB_05 LASTZ alignment	Polymorphism	A	C	198250	198250	1	1	none	A -> E	CDS	648		1943	2	C -> A	GCA -> GAA	2	SNP (transversion)	Substitution	0.5	C	1	1	1	0.5	A	1
gene1172	A553E	PB_05 LASTZ alignment	PB_05	Variants: PB_05 LASTZ alignment	Polymorphism	A	C	567688	567688	1	1	none	A -> E	CDS	553	14	1658	2	C -> A	GCA -> GAA	2	SNP (transversion)	Substitution	0.5	C	1	1	1	0.5	A	1
gene1331	A228E	PB_05 LASTZ alignment	PB_05	Variants: PB_05 LASTZ alignment	Polymorphism	A	C	1368356	1368356	1	1	none	A -> E	CDS	228		683	2	C -> A	GCA -> GAA	1	SNP (transversion)	Substitution		C	1	1	1	1	A	1
gene1367	A56E	PB_05 LASTZ alignment	PB_05	Variants: PB_05 LASTZ alignment	Polymorphism	A	C	1606074	1606074	1	1	none	A -> E	CDS	56	2	167	2	C -> A	GCA -> GAA	1	SNP (transversion)	Substitution		C	1	1	1	1	A	1
gene975	A726E	PB_04 LASTZ alignment	PB_04	Variants: PB_04 LASTZ alignment	Polymorphism	A	C	888548	888548	1	1	none	A -> E	CDS	726		2177	2	C -> A	GCA -> GAA	2	SNP (transversion)	Substitution	0.5	C	1	1	1	0.5	A	1
gene975	A780E	PB_04 LASTZ alignment	PB_04	Variants: PB_04 LASTZ alignment	Polymorphism	A	C	888710	888710	1	1	none	A -> E	CDS	780		2339	2	C -> A	GCA -> GAA	2	SNP (transversion)	Substitution	0.5	C	1	1	1	0.5	A	1
gene1002	A557E	PB_04 LASTZ alignment	PB_04	Variants: PB_04 LASTZ alignment	Polymorphism	A	C	986499	986499	1	1	none	A -> E	CDS	557	1	1670	2	C -> A	GCG -> GAG	2	SNP (transversion)	Substitution	0.5	C	1	1	1	0.5	A	1
gene620	A260E	PB_03 LASTZ alignment	PB_03	Variants: PB_03 LASTZ alignment	Polymorphism	A	C	123730	123730	1	1	none	A -> E	CDS	260	2	779	2	C -> A	GCA -> GAA	1	SNP (transversion)	Substitution		C	1	1	1	1	A	1
gene461	A335E	PB_02 LASTZ alignment	PB_02	Variants: PB_02 LASTZ alignment	Polymorphism	A	C	340513	340513	1	1	none	A -> E	CDS	335	1	1004	2	C -> A	GCA -> GAA	2	SNP (transversion)	Substitution	0.5	C	1	1	1	0.5	A	1
gene538	A1260E	PB_02 LASTZ alignment	PB_02	Variants: PB_02 LASTZ alignment	Polymorphism	A	C	772829	772829	1	1	none	A -> E	CDS	1260		3779	2	C -> A	GCA -> GAA	2	SNP (transversion)	Substitution	0.5	C	1	1	1	0.5	A	1
gene538	A1284E	PB_02 LASTZ alignment	PB_02	Variants: PB_02 LASTZ alignment	Polymorphism	A	C	772901	772901	1	1	none	A -> E	CDS	1284		3851	2	C -> A	GCA -> GAA	2	SNP (transversion)	Substitution	0.5	C	1	1	1	0.5	A	1
gene538	A1300E	PB_02 LASTZ alignment	PB_02	Variants: PB_02 LASTZ alignment	Polymorphism	A	C	772949	772949	1	1	none	A -> E	CDS	1300		3899	2	C -> A	GCA -> GAA	2	SNP (transversion)	Substitution	0.5	C	1	1	1	0.5	A	1
gene538	A1316E	PB_02 LASTZ alignment	PB_02	Variants: PB_02 LASTZ alignment	Polymorphism	A	C	772997	772997	1	1	none	A -> E	CDS	1316		3947	2	C -> A	GCA -> GAA	2	SNP (transversion)	Substitution	0.5	C	1	1	1	0.5	A	1
gene538	A1332E	PB_02 LASTZ alignment	PB_02	Variants: PB_02 LASTZ alignment	Polymorphism	A	C	773045	773045	1	1	none	A -> E	CDS	1332		3995	2	C -> A	GCA -> GAA	2	SNP (transversion)	Substitution	0.5	C	1	1	1	0.5	A	1
gene538	A1340E	PB_02 LASTZ alignment	PB_02	Variants: PB_02 LASTZ alignment	Polymorphism	A	C	773069	773069	1	1	none	A -> E	CDS	1340		4019	2	C -> A	GCA -> GAA	2	SNP (transversion)	Substitution	0.5	C	1	1	1	0.5	A	1
gene538	A1348E	PB_02 LASTZ alignment	PB_02	Variants: PB_02 LASTZ alignment	Polymorphism	A	C	773093	773093	1	1	none	A -> E	CDS	1348		4043	2	C -> A	GCA -> GAA	2	SNP (transversion)	Substitution	0.5	C	1	1	1	0.5	A	1
gene538	A1364E	PB_02 LASTZ alignment	PB_02	Variants: PB_02 LASTZ alignment	Polymorphism	A	C	773141	773141	1	1	none	A -> E	CDS	1364		4091	2	C -> A	GCA -> GAA	2	SNP (transversion)	Substitution	0.5	C	1	1	1	0.5	A	1
gene538	A1387E	PB_02 LASTZ alignment	PB_02	Variants: PB_02 LASTZ alignment	Polymorphism	A	C	773210	773210	1	1	none	A -> E	CDS	1387		4160	2	C -> A	GCA -> GAA	2	SNP (transversion)	Substitution	0.5	C	1	1	1	0.5	A	1
gene165	A373E	PB_01 LASTZ alignment	PB_01	Variants: PB_01 LASTZ alignment	Polymorphism	A	C	127342	127342	1	1	none	A -> E	CDS	373		1118	2	C -> A	GCA -> GAA	1	SNP (transversion)	Substitution		C	1	1	1	1	A	1
gene166	A169E	PB_01 LASTZ alignment	PB_01	Variants: PB_01 LASTZ alignment	Polymorphism	A	C	132000	132000	1	1	none	A -> E	CDS	169	2	506	2	C -> A	GCA -> GAA	1	SNP (transversion)	Substitution		C	1	1	1	1	A	1
gene171	A53E	PB_01 LASTZ alignment	PB_01	Variants: PB_01 LASTZ alignment	Polymorphism	A	C	158766	158766	1	1	none	A -> E	CDS	53	2	158	2	C -> A	GCA -> GAA	1	SNP (transversion)	Substitution		C	1	1	1	1	A	1
gene236	A1201E	PB_01 LASTZ alignment	PB_01	Variants: PB_01 LASTZ alignment	Polymorphism	A	C	595365	595365	1	1	none	A -> E	CDS	1201	3	3602	2	C -> A	GCG -> GAG	2	SNP (transversion)	Substitution	0.5	C	1	1	1	0.5	A	1
gene245	A545E	PB_01 LASTZ alignment	PB_01	Variants: PB_01 LASTZ alignment	Polymorphism	A	C	637892	637892	1	1	none	A -> E	CDS	545		1634	2	C -> A	GCA -> GAA	2	SNP (transversion)	Substitution	0.5	C	1	1	1	0.5	A	1
gene359	A237E	PB_01 LASTZ alignment	PB_01	Variants: PB_01 LASTZ alignment	Polymorphism	A	C	1341516	1341516	1	1	none	A -> E	CDS	237	2	710	2	C -> A	GCA -> GAA	1	SNP (transversion)	Substitution		C	1	1	1	1	A	1
gene5118	A1108S	PB_14 LASTZ alignment	PB_14	Variants: PB_14 LASTZ alignment	Polymorphism	A	C	430690	430690	1	1	none	A -> S	CDS	1108	1	3322	1	C -> A	GCA -> TCA	2	SNP (transversion)	Substitution	0.5	C	1	1	1	0.5	A	1
gene5118	A1096S	PB_14 LASTZ alignment	PB_14	Variants: PB_14 LASTZ alignment	Polymorphism	A	C	430726	430726	1	1	none	A -> S	CDS	1096	1	3286	1	C -> A	GCA -> TCA	2	SNP (transversion)	Substitution	0.5	C	1	1	1	0.5	A	1
gene5118	A1018S	PB_14 LASTZ alignment	PB_14	Variants: PB_14 LASTZ alignment	Polymorphism	A	C	430960	430960	1	1	none	A -> S	CDS	1018	1	3052	1	C -> A	GCA -> TCA	2	SNP (transversion)	Substitution	0.5	C	1	1	1	0.5	A	1
gene5118	A886S	PB_14 LASTZ alignment	PB_14	Variants: PB_14 LASTZ alignment	Polymorphism	A	C	431356	431356	1	1	none	A -> S	CDS	886	1	2656	1	C -> A	GCA -> TCA	2	SNP (transversion)	Substitution	0.5	C	1	1	1	0.5	A	1
gene5118	A820S	PB_14 LASTZ alignment	PB_14	Variants: PB_14 LASTZ alignment	Polymorphism	A	C	431554	431554	1	1	none	A -> S	CDS	820	1	2458	1	C -> A	GCA -> TCA	2	SNP (transversion)	Substitution	0.5	C	1	1	1	0.5	A	1
gene5390	A848S	PB_14 LASTZ alignment	PB_14	Variants: PB_14 LASTZ alignment	Polymorphism	A	C	1719263	1719263	1	1	none	A -> S	CDS	848	2	2542	1	C -> A	GCG -> TCG	2	SNP (transversion)	Substitution	0.5	C	1	1	1	0.5	A	1
gene5390	A324S	PB_14 LASTZ alignment	PB_14	Variants: PB_14 LASTZ alignment	Polymorphism	A	C	1721271	1721271	1	1	none	A -> S	CDS	324	1	970	1	C -> A	GCT -> TCT	2	SNP (transversion)	Substitution	0.5	C	1	1	1	0.5	A	1
gene5441	A328S	PB_14 LASTZ alignment	PB_14	Variants: PB_14 LASTZ alignment	Polymorphism	A	C	1993577	1993577	1	1	none	A -> S	CDS	328	1	982	1	C -> A	GCA -> TCA	1	SNP (transversion)	Substitution		C	1	1	1	1	A	1
gene5515	A3657S	PB_14 LASTZ alignment	PB_14	Variants: PB_14 LASTZ alignment	Polymorphism	A	C	2385605	2385605	1	1	none	A -> S	CDS	3657	2	10969	1	C -> A	GCA -> TCA	2	SNP (transversion)	Substitution	0.5	C	1	1	1	0.5	A	1
gene5515	A3653S	PB_14 LASTZ alignment	PB_14	Variants: PB_14 LASTZ alignment	Polymorphism	A	C	2385617	2385617	1	1	none	A -> S	CDS	3653	2	10957	1	C -> A	GCA -> TCA	2	SNP (transversion)	Substitution	0.5	C	1	1	1	0.5	A	1
gene5625	A786S	PB_14 LASTZ alignment	PB_14	Variants: PB_14 LASTZ alignment	Polymorphism	A	C	2937983	2937983	1	1	none	A -> S	CDS	786		2356	1	C -> A	GCT -> TCT	2	SNP (transversion)	Substitution	0.5	C	1	1	1	0.5	A	1
gene4513	A220S	PB_13 LASTZ alignment	PB_13	Variants: PB_13 LASTZ alignment	Polymorphism	A	C	30387	30387	1	1	none	A -> S	CDS	220	2	658	1	C -> A	GCA -> TCA	1	SNP (transversion)	Substitution		C	1	1	1	1	A	1
gene4513	A212S	PB_13 LASTZ alignment	PB_13	Variants: PB_13 LASTZ alignment	Polymorphism	A	C	30411	30411	1	1	none	A -> S	CDS	212	2	634	1	C -> A	GCA -> TCA	1	SNP (transversion)	Substitution		C	1	1	1	1	A	1
gene4515	A5S	PB_13 LASTZ alignment	PB_13	Variants: PB_13 LASTZ alignment	Polymorphism	A	C	41887	41887	1	1	none	A -> S	CDS	5	1	13	1	C -> A	GCT -> TCT	1	SNP (transversion)	Substitution		C	1	1	1	1	A	1
gene4727	A1296S	PB_13 LASTZ alignment	PB_13	Variants: PB_13 LASTZ alignment	Polymorphism	A	C	1244018	1244018	1	1	none	A -> S	CDS	1296	2	3886	1	C -> A	GCT -> TCT	2	SNP (transversion)	Substitution	0.5	C	1	1	1	0.5	A	1
gene4783	A949S	PB_13 LASTZ alignment	PB_13	Variants: PB_13 LASTZ alignment	Polymorphism	A	C	1556086	1556086	1	1	none	A -> S	CDS	949		2845	1	C -> A	GCG -> TCG	2	SNP (transversion)	Substitution	0.5	C	1	1	1	0.5	A	1
gene4894	A221S	PB_13 LASTZ alignment	PB_13	Variants: PB_13 LASTZ alignment	Polymorphism	A	C	2069161	2069161	1	1	none	A -> S	CDS	221	1	661	1	C -> A	GCA -> TCA	1	SNP (transversion)	Substitution		C	1	1	1	1	A	1
gene4901	A570S	PB_13 LASTZ alignment	PB_13	Variants: PB_13 LASTZ alignment	Polymorphism	A	C	2105711	2105711	1	1	none	A -> S	CDS	570	1	1708	1	C -> A	GCT -> TCT	1	SNP (transversion)	Substitution		C	1	1	1	1	A	1
gene4957	A522S	PB_13 LASTZ alignment	PB_13	Variants: PB_13 LASTZ alignment	Polymorphism	A	C	2378061	2378061	1	1	none	A -> S	CDS	522		1564	1	C -> A	GCA -> TCA	2	SNP (transversion)	Substitution	0.5	C	1	1	1	0.5	A	1
gene4957	A510S	PB_13 LASTZ alignment	PB_13	Variants: PB_13 LASTZ alignment	Polymorphism	A	C	2378097	2378097	1	1	none	A -> S	CDS	510		1528	1	C -> A	GCA -> TCA	2	SNP (transversion)	Substitution	0.5	C	1	1	1	0.5	A	1
gene3849	A51S	PB_12 LASTZ alignment	PB_12	Variants: PB_12 LASTZ alignment	Polymorphism	A	C	371714	371714	1	1	none	A -> S	CDS	51	2	151	1	C -> A	GCT -> TCT	2	SNP (transversion)	Substitution	0.5	C	1	1	1	0.5	A	1
gene4072	A2606S	PB_12 LASTZ alignment	PB_12	Variants: PB_12 LASTZ alignment	Polymorphism	A	C	1424801	1424801	1	1	none	A -> S	CDS	2606	4	7816	1	C -> A	GCT -> TCT	3	SNP (transversion)	Substitution	0.667	C	1	1	1	0.333	A	1
gene4272	A1245S	PB_12 LASTZ alignment	PB_12	Variants: PB_12 LASTZ alignment	Polymorphism	A	C	2381672	2381672	1	1	none	A -> S	CDS	1245		3733	1	C -> A	GCT -> TCT	2	SNP (transversion)	Substitution	0.5	C	1	1	1	0.5	A	1
gene4382	A268S	PB_12 LASTZ alignment	PB_12	Variants: PB_12 LASTZ alignment	Polymorphism	A	C	2910089	2910089	1	1	none	A -> S	CDS	268		802	1	C -> A	GCA -> TCA	1	SNP (transversion)	Substitution		C	1	1	1	1	A	1
gene4439	A704S	PB_12 LASTZ alignment	PB_12	Variants: PB_12 LASTZ alignment	Polymorphism	A	C	3208350	3208350	1	1	none	A -> S	CDS	704	2	2110	1	C -> A	GCA -> TCA	2	SNP (transversion)	Substitution	0.5	C	1	1	1	0.5	A	1
gene4439	A460S	PB_12 LASTZ alignment	PB_12	Variants: PB_12 LASTZ alignment	Polymorphism	A	C	3209082	3209082	1	1	none	A -> S	CDS	460	2	1378	1	C -> A	GCA -> TCA	2	SNP (transversion)	Substitution	0.5	C	1	1	1	0.5	A	1
gene4441	A442S	PB_12 LASTZ alignment	PB_12	Variants: PB_12 LASTZ alignment	Polymorphism	A	C	3225570	3225570	1	1	none	A -> S	CDS	442		1324	1	C -> A	GCC -> TCC	2	SNP (transversion)	Substitution	0.5	C	1	1	1	0.5	A	1
gene4441	A418S	PB_12 LASTZ alignment	PB_12	Variants: PB_12 LASTZ alignment	Polymorphism	A	C	3225642	3225642	1	1	none	A -> S	CDS	418		1252	1	C -> A	GCC -> TCC	2	SNP (transversion)	Substitution	0.5	C	1	1	1	0.5	A	1
gene3271	A101S	PB_11 LASTZ alignment	PB_11	Variants: PB_11 LASTZ alignment	Polymorphism	A	C	421	421	1	1	none	A -> S	CDS	101	2	301	1	C -> A	GCA -> TCA	1	SNP (transversion)	Substitution		C	1	1	1	1	A	1
gene3535	A331S	PB_11 LASTZ alignment	PB_11	Variants: PB_11 LASTZ alignment	Polymorphism	A	C	1333866	1333866	1	1	none	A -> S	CDS	331	4	991	1	C -> A	GCT -> TCT	1	SNP (transversion)	Substitution		C	1	1	1	1	A	1
gene3667	A38S	PB_11 LASTZ alignment	PB_11	Variants: PB_11 LASTZ alignment	Polymorphism	A	C	1978307	1978307	1	1	none	A -> S	CDS	38	2	112	1	C -> A	GCA -> TCA	2	SNP (transversion)	Substitution	0.5	C	1	1	1	0.5	A	1
gene3748	A138S	PB_11 LASTZ alignment	PB_11	Variants: PB_11 LASTZ alignment	Polymorphism	A	C	2453051	2453051	1	1	none	A -> S	CDS	138	2	412	1	C -> A	GCT -> TCT	2	SNP (transversion)	Substitution		C	1	1	1	0.5	A	1
gene3766	A150S	PB_11 LASTZ alignment	PB_11	Variants: PB_11 LASTZ alignment	Polymorphism	A	C	2554275	2554275	1	1	none	A -> S	CDS	150	3	448	1	C -> A	GCC -> TCC	1	SNP (transversion)	Substitution		C	1	1	1	1	A	1
gene3772	A300S	PB_11 LASTZ alignment	PB_11	Variants: PB_11 LASTZ alignment	Polymorphism	A	C	2584847	2584847	1	1	none	A -> S	CDS	300	2	898	1	C -> A	GCT -> TCT	1	SNP (transversion)	Substitution		C	1	1	1	1	A	1
gene2853	A112S	PB_10 LASTZ alignment	PB_10	Variants: PB_10 LASTZ alignment	Polymorphism	A	C	10241	10241	1	1	none	A -> S	CDS	112	2	334	1	C -> A	GCT -> TCT	1	SNP (transversion)	Substitution		C	1	1	1	1	A	1
gene2854	A256S	PB_10 LASTZ alignment	PB_10	Variants: PB_10 LASTZ alignment	Polymorphism	A	C	13603	13603	1	1	none	A -> S	CDS	256	2	766	1	C -> A	GCA -> TCA	1	SNP (transversion)	Substitution		C	1	1	1	1	A	1
gene2854	A234S	PB_10 LASTZ alignment	PB_10	Variants: PB_10 LASTZ alignment	Polymorphism	A	C	13669	13669	1	1	none	A -> S	CDS	234	2	700	1	C -> A	GCT -> TCT	1	SNP (transversion)	Substitution		C	1	1	1	1	A	1
gene2854	A175S	PB_10 LASTZ alignment	PB_10	Variants: PB_10 LASTZ alignment	Polymorphism	A	C	13846	13846	1	1	none	A -> S	CDS	175	2	523	1	C -> A	GCA -> TCA	2	SNP (transversion)	Substitution	0.5	C	1	1	1	0.5	A	1
gene2860	A252S	PB_10 LASTZ alignment	PB_10	Variants: PB_10 LASTZ alignment	Polymorphism	A	C	63151	63151	1	1	none	A -> S	CDS	252	3	754	1	C -> A	GCA -> TCA	2	SNP (transversion)	Substitution	0.5	C	1	1	1	0.5	A	1
gene3131	A150S	PB_10 LASTZ alignment	PB_10	Variants: PB_10 LASTZ alignment	Polymorphism	A	C	1394255	1394255	1	1	none	A -> S	CDS	150	3	448	1	C -> A	GCT -> TCT	2	SNP (transversion)	Substitution	0.5	C	1	1	1	0.5	A	1
gene3131	A84S	PB_10 LASTZ alignment	PB_10	Variants: PB_10 LASTZ alignment	Polymorphism	A	C	1394453	1394453	1	1	none	A -> S	CDS	84	3	250	1	C -> A	GCT -> TCT	2	SNP (transversion)	Substitution	0.5	C	1	1	1	0.5	A	1
gene3216	A690S	PB_10 LASTZ alignment	PB_10	Variants: PB_10 LASTZ alignment	Polymorphism	A	C	1749393	1749393	1	1	none	A -> S	CDS	690		2068	1	C -> A	GCC -> TCC	1	SNP (transversion)	Substitution		C	1	1	1	1	A	1
gene3241	A591S	PB_10 LASTZ alignment	PB_10	Variants: PB_10 LASTZ alignment	Polymorphism	A	C	1939972	1939972	1	1	none	A -> S	CDS	591	3	1771	1	C -> A	GCA -> TCA	1	SNP (transversion)	Substitution		C	1	1	1	1	A	1
gene3269	A423S	PB_10 LASTZ alignment	PB_10	Variants: PB_10 LASTZ alignment	Polymorphism	A	C	2158489	2158489	1	1	none	A -> S	CDS	423	2	1267	1	C -> A	GCT -> TCT	1	SNP (transversion)	Substitution		C	1	1	1	1	A	1
gene3269	A348S	PB_10 LASTZ alignment	PB_10	Variants: PB_10 LASTZ alignment	Polymorphism	A	C	2158714	2158714	1	1	none	A -> S	CDS	348	2	1042	1	C -> A	GCT -> TCT	1	SNP (transversion)	Substitution		C	1	1	1	1	A	1
gene2597	A119S	PB_09 LASTZ alignment	PB_09	Variants: PB_09 LASTZ alignment	Polymorphism	A	C	855865	855865	1	1	none	A -> S	CDS	119	2	355	1	C -> A	GCA -> TCA	2	SNP (transversion)	Substitution	0.5	C	1	1	1	0.5	A	1
gene2597	A118S	PB_09 LASTZ alignment	PB_09	Variants: PB_09 LASTZ alignment	Polymorphism	A	C	855868	855868	1	1	none	A -> S	CDS	118	2	352	1	C -> A	GCA -> TCA	2	SNP (transversion)	Substitution	0.5	C	1	1	1	0.5	A	1
gene2641	A85S	PB_09 LASTZ alignment	PB_09	Variants: PB_09 LASTZ alignment	Polymorphism	A	C	1081568	1081568	1	1	none	A -> S	CDS	85	1	253	1	C -> A	GCA -> TCA	2	SNP (transversion)	Substitution	0.5	C	1	1	1	0.5	A	1
gene2770	A543S	PB_09 LASTZ alignment	PB_09	Variants: PB_09 LASTZ alignment	Polymorphism	A	C	1715651	1715651	1	1	none	A -> S	CDS	543	1	1627	1	C -> A	GCA -> TCA	2	SNP (transversion)	Substitution	0.5	C	1	1	1	0.5	A	1
gene2776	A201S	PB_09 LASTZ alignment	PB_09	Variants: PB_09 LASTZ alignment	Polymorphism	A	C	1766819	1766819	1	1	none	A -> S	CDS	201	1	601	1	C -> A	GCT -> TCT	2	SNP (transversion)	Substitution	0.5	C	1	1	1	0.5	A	1
gene1985	A58S	PB_08 LASTZ alignment	PB_08	Variants: PB_08 LASTZ alignment	Polymorphism	A	C	17860	17860	1	1	none	A -> S	CDS	58	2	172	1	C -> A	GCA -> TCA	2	SNP (transversion)	Substitution	0.5	C	1	1	1	0.5	A	1
gene1987	A116S	PB_08 LASTZ alignment	PB_08	Variants: PB_08 LASTZ alignment	Polymorphism	A	C	28685	28685	1	1	none	A -> S	CDS	116	2	346	1	C -> A	GCT -> TCT	1	SNP (transversion)	Substitution		C	1	1	1	1	A	1
gene1990	A154S	PB_08 LASTZ alignment	PB_08	Variants: PB_08 LASTZ alignment	Polymorphism	A	C	41157	41157	1	1	none	A -> S	CDS	154	2	460	1	C -> A	GCA -> TCA	2	SNP (transversion)	Substitution		C	1	1	1	0.5	A	1
gene1992	A12S	PB_08 LASTZ alignment	PB_08	Variants: PB_08 LASTZ alignment	Polymorphism	A	C	49372	49372	1	1	none	A -> S	CDS	12	2	34	1	C -> A	GCA -> TCA	2	SNP (transversion)	Substitution	0.5	C	1	1	1	0.5	A	1
gene2267	A1063S	PB_08 LASTZ alignment	PB_08	Variants: PB_08 LASTZ alignment	Polymorphism	A	C	1491675	1491675	1	1	none	A -> S	CDS	1063	3	3187	1	C -> A	GCT -> TCT	3	SNP (transversion)	Substitution	0.333	C	0.5	1	1	0.667	A	2
gene2267	A1058S	PB_08 LASTZ alignment	PB_08	Variants: PB_08 LASTZ alignment	Polymorphism	A	C	1491690	1491690	1	1	none	A -> S	CDS	1058	3	3172	1	C -> A	GCT -> TCT	3	SNP (transversion)	Substitution	0.333	C	1	1	1	0.333	A	1
gene2267	A1056S	PB_08 LASTZ alignment	PB_08	Variants: PB_08 LASTZ alignment	Polymorphism	A	C	1491696	1491696	1	1	none	A -> S	CDS	1056	3	3166	1	C -> A	GCT -> TCT	3	SNP (transversion)	Substitution		C	0.5	1	1	0.667	A	2
gene2267	A1051S	PB_08 LASTZ alignment	PB_08	Variants: PB_08 LASTZ alignment	Polymorphism	A	C	1491711	1491711	1	1	none	A -> S	CDS	1051	3	3151	1	C -> A	GCT -> TCT	3	SNP (transversion)	Substitution		C	0.5	1	1	0.667	A	2
gene2267	A1025S	PB_08 LASTZ alignment	PB_08	Variants: PB_08 LASTZ alignment	Polymorphism	A	C	1491789	1491789	1	1	none	A -> S	CDS	1025	3	3073	1	C -> A	GCT -> TCT	3	SNP (transversion)	Substitution		C	1	1	1	0.333	A	1
gene2267	A1018S	PB_08 LASTZ alignment	PB_08	Variants: PB_08 LASTZ alignment	Polymorphism	A	C	1491810	1491810	1	1	none	A -> S	CDS	1018	3	3052	1	C -> A	GCT -> TCT	3	SNP (transversion)	Substitution	0.333	C	1	1	1	0.333	A	1
gene2267	A1016S	PB_08 LASTZ alignment	PB_08	Variants: PB_08 LASTZ alignment	Polymorphism	A	C	1491816	1491816	1	1	none	A -> S	CDS	1016	3	3046	1	C -> A	GCT -> TCT	3	SNP (transversion)	Substitution	0.333	C	1	1	1	0.333	A	1
gene2267	A1011S	PB_08 LASTZ alignment	PB_08	Variants: PB_08 LASTZ alignment	Polymorphism	A	C	1491831	1491831	1	1	none	A -> S	CDS	1011	3	3031	1	C -> A	GCT -> TCT	3	SNP (transversion)	Substitution	0.333	C	1	1	1	0.333	A	1
gene2269	A834S	PB_08 LASTZ alignment	PB_08	Variants: PB_08 LASTZ alignment	Polymorphism	A	C	1511701	1511701	1	1	none	A -> S	CDS	834	2	2500	1	C -> A	GCC -> TCC	2	SNP (transversion)	Substitution	0.5	C	1	1	1	0.5	A	1
gene2276	A122S	PB_08 LASTZ alignment	PB_08	Variants: PB_08 LASTZ alignment	Polymorphism	A	C	1544817	1544817	1	1	none	A -> S	CDS	122		364	1	C -> A	GCA -> TCA	2	SNP (transversion)	Substitution	0.5	C	1	1	1	0.5	A	1
gene2276	A118S	PB_08 LASTZ alignment	PB_08	Variants: PB_08 LASTZ alignment	Polymorphism	A	C	1544829	1544829	1	1	none	A -> S	CDS	118		352	1	C -> A	GCA -> TCA	2	SNP (transversion)	Substitution	0.5	C	1	1	1	0.5	A	1
gene2317	A673S	PB_08 LASTZ alignment	PB_08	Variants: PB_08 LASTZ alignment	Polymorphism	A	C	1739313	1739313	1	1	none	A -> S	CDS	673	4	2017	1	C -> A	GCT -> TCT	1	SNP (transversion)	Substitution		C	1	1	1	1	A	1
gene2409	A655S	PB_08 LASTZ alignment	PB_08	Variants: PB_08 LASTZ alignment	Polymorphism	A	C	2358447	2358447	1	1	none	A -> S	CDS	655	3	1963	1	C -> A	GCA -> TCA	1	SNP (transversion)	Substitution		C	1	1	1	1	A	1
gene2409	A615S	PB_08 LASTZ alignment	PB_08	Variants: PB_08 LASTZ alignment	Polymorphism	A	C	2358567	2358567	1	1	none	A -> S	CDS	615	3	1843	1	C -> A	GCA -> TCA	1	SNP (transversion)	Substitution		C	1	1	1	1	A	1
gene1543	A157S	PB_07 LASTZ alignment	PB_07	Variants: PB_07 LASTZ alignment	Polymorphism	A	C	29541	29541	1	1	none	A -> S	CDS	157	2	469	1	C -> A	GCT -> TCT	1	SNP (transversion)	Substitution		C	1	1	1	1	A	1
gene1546	A55S	PB_07 LASTZ alignment	PB_07	Variants: PB_07 LASTZ alignment	Polymorphism	A	C	60198	60198	1	1	none	A -> S	CDS	55	2	163	1	C -> A	GCA -> TCA	1	SNP (transversion)	Substitution		C	1	1	1	1	A	1
gene1571	A174S	PB_07 LASTZ alignment	PB_07	Variants: PB_07 LASTZ alignment	Polymorphism	A	C	221399	221399	1	1	none	A -> S	CDS	174	2	520	1	C -> A	GCA -> TCA	1	SNP (transversion)	Substitution		C	1	1	1	1	A	1
gene1574	A20S	PB_07 LASTZ alignment	PB_07	Variants: PB_07 LASTZ alignment	Polymorphism	A	C	249689	249689	1	1	none	A -> S	CDS	20	1	58	1	C -> A	GCT -> TCT	1	SNP (transversion)	Substitution		C	1	1	1	1	A	1
gene1585	A97S	PB_07 LASTZ alignment	PB_07	Variants: PB_07 LASTZ alignment	Polymorphism	A	C	319514	319514	1	1	none	A -> S	CDS	97	3	289	1	C -> A	GCT -> TCT	2	SNP (transversion)	Substitution	0.5	C	1	1	1	0.5	A	1
gene1451	A558S	PB_06 LASTZ alignment	PB_06	Variants: PB_06 LASTZ alignment	Polymorphism	A	C	337222	337222	1	1	none	A -> S	CDS	558	1	1672	1	C -> A	GCT -> TCT	2	SNP (transversion)	Substitution	0.5	C	1	1	1	0.5	A	1
gene1472	A692S	PB_06 LASTZ alignment	PB_06	Variants: PB_06 LASTZ alignment	Polymorphism	A	C	452085	452085	1	1	none	A -> S	CDS	692		2074	1	C -> A	GCA -> TCA	2	SNP (transversion)	Substitution	0.5	C	1	1	1	0.5	A	1
gene1474	A501S	PB_06 LASTZ alignment	PB_06	Variants: PB_06 LASTZ alignment	Polymorphism	A	C	460300	460300	1	1	none	A -> S	CDS	501		1501	1	C -> A	GCA -> TCA	2	SNP (transversion)	Substitution		C	1	1	1	0.5	A	1
gene1474	A486S	PB_06 LASTZ alignment	PB_06	Variants: PB_06 LASTZ alignment	Polymorphism	A	C	460345	460345	1	1	none	A -> S	CDS	486		1456	1	C -> A	GCA -> TCA	2	SNP (transversion)	Substitution		C	1	1	1	0.5	A	1
gene1474	A356S	PB_06 LASTZ alignment	PB_06	Variants: PB_06 LASTZ alignment	Polymorphism	A	C	460735	460735	1	1	none	A -> S	CDS	356		1066	1	C -> A	GCA -> TCA	2	SNP (transversion)	Substitution		C	1	0.5	0.85	1	A	2
gene1474	A296S	PB_06 LASTZ alignment	PB_06	Variants: PB_06 LASTZ alignment	Polymorphism	A	C	460915	460915	1	1	none	A -> S	CDS	296		886	1	C -> A	GCA -> TCA	2	SNP (transversion)	Substitution		C	1	1	1	0.5	A	1
gene1474	A254S	PB_06 LASTZ alignment	PB_06	Variants: PB_06 LASTZ alignment	Polymorphism	A	C	461041	461041	1	1	none	A -> S	CDS	254		760	1	C -> A	GCA -> TCA	2	SNP (transversion)	Substitution	0.5	C	1	1	1	0.5	A	1
gene1475	A557S	PB_06 LASTZ alignment	PB_06	Variants: PB_06 LASTZ alignment	Polymorphism	A	C	464620	464620	1	1	none	A -> S	CDS	557		1669	1	C -> A	GCA -> TCA	2	SNP (transversion)	Substitution	0.5	C	1	1	1	0.5	A	1
gene1505	A317S	PB_06 LASTZ alignment	PB_06	Variants: PB_06 LASTZ alignment	Polymorphism	A	C	569501	569501	1	1	none	A -> S	CDS	317	2	949	1	C -> A	GCC -> TCC	1	SNP (transversion)	Substitution		C	1	1	1	1	A	1
gene1235	A1205S	PB_05 LASTZ alignment	PB_05	Variants: PB_05 LASTZ alignment	Polymorphism	A	C	839878	839878	1	1	none	A -> S	CDS	1205		3613	1	C -> A	GCA -> TCA	1	SNP (transversion)	Substitution		C	1	1	1	1	A	1
gene899	A2052S	PB_04 LASTZ alignment	PB_04	Variants: PB_04 LASTZ alignment	Polymorphism	A	C	480619	480619	1	1	none	A -> S	CDS	2052	2	6154	1	C -> A	GCT -> TCT	1	SNP (transversion)	Substitution		C	1	1	1	1	A	1
gene976	A364S	PB_04 LASTZ alignment	PB_04	Variants: PB_04 LASTZ alignment	Polymorphism	A	C	898754	898754	1	1	none	A -> S	CDS	364	4	1090	1	C -> A	GCT -> TCT	1	SNP (transversion)	Substitution		C	1	1	1	1	A	1
gene768	A96S	PB_03 LASTZ alignment	PB_03	Variants: PB_03 LASTZ alignment	Polymorphism	A	C	918316	918316	1	1	none	A -> S	CDS	96	2	286	1	C -> A	GCA -> TCA	2	SNP (transversion)	Substitution	0.5	C	1	1	1	0.5	A	1
gene768	A94S	PB_03 LASTZ alignment	PB_03	Variants: PB_03 LASTZ alignment	Polymorphism	A	C	918322	918322	1	1	none	A -> S	CDS	94	2	280	1	C -> A	GCA -> TCA	2	SNP (transversion)	Substitution	0.5	C	1	1	1	0.5	A	1
gene470	A3432S	PB_02 LASTZ alignment	PB_02	Variants: PB_02 LASTZ alignment	Polymorphism	A	C	387080	387080	1	1	none	A -> S	CDS	3432	4	10294	1	C -> A	GCC -> TCC	1	SNP (transversion)	Substitution		C	1	1	1	1	A	1
gene495	A1278S	PB_02 LASTZ alignment	PB_02	Variants: PB_02 LASTZ alignment	Polymorphism	A	C	546569	546569	1	1	none	A -> S	CDS	1278	3	3832	1	C -> A	GCT -> TCT	2	SNP (transversion)	Substitution	0.5	C	1	1	1	0.5	A	1
gene495	A1222S	PB_02 LASTZ alignment	PB_02	Variants: PB_02 LASTZ alignment	Polymorphism	A	C	546737	546737	1	1	none	A -> S	CDS	1222	3	3664	1	C -> A	GCG -> TCG	2	SNP (transversion)	Substitution	0.5	C	1	1	1	0.5	A	1
gene160	A198S	PB_01 LASTZ alignment	PB_01	Variants: PB_01 LASTZ alignment	Polymorphism	A	C	101375	101375	1	1	none	A -> S	CDS	198	2	592	1	C -> A	GCT -> TCT	1	SNP (transversion)	Substitution		C	1	1	1	1	A	1
gene353	A327S	PB_01 LASTZ alignment	PB_01	Variants: PB_01 LASTZ alignment	Polymorphism	A	C	1310672	1310672	1	1	none	A -> S	CDS	327	3	979	1	C -> A	GCT -> TCT	1	SNP (transversion)	Substitution		C	1	1	1	1	A	1
gene5172	A545T	PB_14 LASTZ alignment	PB_14	Variants: PB_14 LASTZ alignment	Polymorphism	A	G	713630	713630	1	1	none	A -> T	CDS	545	3	1633	1	G -> A	GCC -> ACC	1	SNP (transition)	Substitution		G	1	1	1	1	A	1
gene5288	A65T	PB_14 LASTZ alignment	PB_14	Variants: PB_14 LASTZ alignment	Polymorphism	A	G	1244879	1244879	1	1	none	A -> T	CDS	65	1	193	1	G -> A	GCA -> ACA	2	SNP (transition)	Substitution	0.5	G	1	1	1	0.5	A	1
gene5320	A2456T	PB_14 LASTZ alignment	PB_14	Variants: PB_14 LASTZ alignment	Polymorphism	A	G	1422002	1422002	1	1	none	A -> T	CDS	2456	1	7366	1	G -> A	GCC -> ACC	1	SNP (transition)	Substitution		G	1	1	1	1	A	1
gene5412	A826T	PB_14 LASTZ alignment	PB_14	Variants: PB_14 LASTZ alignment	Polymorphism	A	G	1839278	1839278	1	1	none	A -> T	CDS	826		2476	1	G -> A	GCT -> ACT	2	SNP (transition)	Substitution	0.5	G	1	1	1	0.5	A	1
gene5412	A2277T	PB_14 LASTZ alignment	PB_14	Variants: PB_14 LASTZ alignment	Polymorphism	A	G	1843631	1843631	1	1	none	A -> T	CDS	2277		6829	1	G -> A	GCG -> ACG	2	SNP (transition)	Substitution	0.5	G	1	1	1	0.5	A	1
gene5412	A2280T	PB_14 LASTZ alignment	PB_14	Variants: PB_14 LASTZ alignment	Polymorphism	A	G	1843640	1843640	1	1	none	A -> T	CDS	2280		6838	1	G -> A	GCG -> ACG	2	SNP (transition)	Substitution	0.5	G	1	1	1	0.5	A	1
gene5412	A2286T	PB_14 LASTZ alignment	PB_14	Variants: PB_14 LASTZ alignment	Polymorphism	A	G	1843658	1843658	1	1	none	A -> T	CDS	2286		6856	1	G -> A	GCG -> ACG	2	SNP (transition)	Substitution	0.5	G	1	1	1	0.5	A	1
gene5412	A2301T	PB_14 LASTZ alignment	PB_14	Variants: PB_14 LASTZ alignment	Polymorphism	A	G	1843703	1843703	1	1	none	A -> T	CDS	2301		6901	1	G -> A	GCG -> ACG	2	SNP (transition)	Substitution	0.5	G	1	1	1	0.5	A	1
gene5412	A2316T	PB_14 LASTZ alignment	PB_14	Variants: PB_14 LASTZ alignment	Polymorphism	A	G	1843748	1843748	1	1	none	A -> T	CDS	2316		6946	1	G -> A	GCG -> ACG	2	SNP (transition)	Substitution	0.5	G	1	1	1	0.5	A	1
gene5468	A639T	PB_14 LASTZ alignment	PB_14	Variants: PB_14 LASTZ alignment	Polymorphism	A	G	2131749	2131749	1	1	none	A -> T	CDS	639	1	1915	1	G -> A	GCC -> ACC	2	SNP (transition)	Substitution	0.5	G	1	1	1	0.5	A	1
gene5494	A747T	PB_14 LASTZ alignment	PB_14	Variants: PB_14 LASTZ alignment	Polymorphism	A	G	2281202	2281202	1	1	none	A -> T	CDS	747	7	2239	1	G -> A	GCT -> ACT	1	SNP (transition)	Substitution		G	1	1	1	1	A	1
gene4541	A919T	PB_13 LASTZ alignment	PB_13	Variants: PB_13 LASTZ alignment	Polymorphism	A	G	283393	283393	1	1	none	A -> T	CDS	919	2	2755	1	G -> A	GCT -> ACT	1	SNP (transition)	Substitution		G	1	1	1	1	A	1
gene4541	A962T	PB_13 LASTZ alignment	PB_13	Variants: PB_13 LASTZ alignment	Polymorphism	A	G	283522	283522	1	1	none	A -> T	CDS	962	2	2884	1	G -> A	GCA -> ACA	1	SNP (transition)	Substitution		G	1	1	1	1	A	1
gene4585	A1126T	PB_13 LASTZ alignment	PB_13	Variants: PB_13 LASTZ alignment	Polymorphism	A	G	513596	513596	1	1	none	A -> T	CDS	1126	1	3376	1	G -> A	GCT -> ACT	2	SNP (transition)	Substitution	0.5	G	1	1	1	0.5	A	1
gene4585	A1727T	PB_13 LASTZ alignment	PB_13	Variants: PB_13 LASTZ alignment	Polymorphism	A	G	515520	515520	1	1	none	A -> T	CDS	1727	2	5179	1	G -> A	GCA -> ACA	2	SNP (transition)	Substitution	0.5	G	1	1	1	0.5	A	1
gene4585	A1734T	PB_13 LASTZ alignment	PB_13	Variants: PB_13 LASTZ alignment	Polymorphism	A	G	515541	515541	1	1	none	A -> T	CDS	1734	2	5200	1	G -> A	GCA -> ACA	2	SNP (transition)	Substitution	0.5	G	1	1	1	0.5	A	1
gene4624	A3093T	PB_13 LASTZ alignment	PB_13	Variants: PB_13 LASTZ alignment	Polymorphism	A	G	729337	729337	1	1	none	A -> T	CDS	3093	2	9277	1	G -> A	GCA -> ACA	2	SNP (transition)	Substitution	0.5	G	1	1	1	0.5	A	1
gene4723	A1190T	PB_13 LASTZ alignment	PB_13	Variants: PB_13 LASTZ alignment	Polymorphism	A	G	1227227	1227227	1	1	none	A -> T	CDS	1190		3568	1	G -> A	GCT -> ACT	2	SNP (transition)	Substitution	0.5	G	1	1	1	0.5	A	1
gene4842	A1832T	PB_13 LASTZ alignment	PB_13	Variants: PB_13 LASTZ alignment	Polymorphism	A	G	1832815	1832815	1	1	none	A -> T	CDS	1832		5494	1	G -> A	GCC -> ACC	2	SNP (transition)	Substitution	0.5	G	1	1	1	0.5	A	1
gene4842	A1850T	PB_13 LASTZ alignment	PB_13	Variants: PB_13 LASTZ alignment	Polymorphism	A	G	1832869	1832869	1	1	none	A -> T	CDS	1850		5548	1	G -> A	GCT -> ACT	2	SNP (transition)	Substitution	0.5	G	1	1	1	0.5	A	1
gene4842	A1867T	PB_13 LASTZ alignment	PB_13	Variants: PB_13 LASTZ alignment	Polymorphism	A	G	1832920	1832920	1	1	none	A -> T	CDS	1867		5599	1	G -> A	GCC -> ACC	2	SNP (transition)	Substitution	0.5	G	1	1	1	0.5	A	1
gene5022	A55T	PB_13 LASTZ alignment	PB_13	Variants: PB_13 LASTZ alignment	Polymorphism	A	G	2701916	2701916	1	1	none	A -> T	CDS	55	2	163	1	G -> A	GCA -> ACA	1	SNP (transition)	Substitution		G	1	1	1	1	A	1
gene3828	A79T	PB_12 LASTZ alignment	PB_12	Variants: PB_12 LASTZ alignment	Polymorphism	A	G	216315	216315	1	1	none	A -> T	CDS	79	2	235	1	G -> A	GCA -> ACA	2	SNP (transition)	Substitution	0.5	G	1	1	1	0.5	A	1
gene3828	A181T	PB_12 LASTZ alignment	PB_12	Variants: PB_12 LASTZ alignment	Polymorphism	A	G	216621	216621	1	1	none	A -> T	CDS	181	2	541	1	G -> A	GCA -> ACA	1	SNP (transition)	Substitution		G	1	1	1	1	A	1
gene3878	A842T	PB_12 LASTZ alignment	PB_12	Variants: PB_12 LASTZ alignment	Polymorphism	A	G	482091	482091	1	1	none	A -> T	CDS	842		2524	1	G -> A	GCT -> ACT	1	SNP (transition)	Substitution		G	1	1	1	1	A	1
gene3889	A444T	PB_12 LASTZ alignment	PB_12	Variants: PB_12 LASTZ alignment	Polymorphism	A	G	538742	538742	1	1	none	A -> T	CDS	444	1	1330	1	G -> A	GCA -> ACA	2	SNP (transition)	Substitution	0.5	G	1	1	1	0.5	A	1
gene3889	A516T	PB_12 LASTZ alignment	PB_12	Variants: PB_12 LASTZ alignment	Polymorphism	A	G	538958	538958	1	1	none	A -> T	CDS	516	1	1546	1	G -> A	GCA -> ACA	2	SNP (transition)	Substitution	0.5	G	1	1	1	0.5	A	1
gene3944	A4291T	PB_12 LASTZ alignment	PB_12	Variants: PB_12 LASTZ alignment	Polymorphism	A	G	839271	839271	1	1	none	A -> T	CDS	4291		12871	1	G -> A	GCT -> ACT	2	SNP (transition)	Substitution	0.5	G	1	1	1	0.5	A	1
gene3944	A4295T	PB_12 LASTZ alignment	PB_12	Variants: PB_12 LASTZ alignment	Polymorphism	A	G	839283	839283	1	1	none	A -> T	CDS	4295		12883	1	G -> A	GCT -> ACT	2	SNP (transition)	Substitution	0.5	G	1	1	1	0.5	A	1
gene3944	A4327T	PB_12 LASTZ alignment	PB_12	Variants: PB_12 LASTZ alignment	Polymorphism	A	G	839379	839379	1	1	none	A -> T	CDS	4327		12979	1	G -> A	GCT -> ACT	2	SNP (transition)	Substitution	0.5	G	1	1	1	0.5	A	1
gene3964	A598T	PB_12 LASTZ alignment	PB_12	Variants: PB_12 LASTZ alignment	Polymorphism	A	G	924857	924857	1	1	none	A -> T	CDS	598		1792	1	G -> A	GCG -> ACG	2	SNP (transition)	Substitution	0.5	G	1	1	1	0.5	A	1
gene3971	A653T	PB_12 LASTZ alignment	PB_12	Variants: PB_12 LASTZ alignment	Polymorphism	A	G	959908	959908	1	1	none	A -> T	CDS	653		1957	1	G -> A	GCA -> ACA	1	SNP (transition)	Substitution		G	1	1	1	1	A	1
gene3971	A828T	PB_12 LASTZ alignment	PB_12	Variants: PB_12 LASTZ alignment	Polymorphism	A	G	960433	960433	1	1	none	A -> T	CDS	828		2482	1	G -> A	GCA -> ACA	2	SNP (transition)	Substitution	0.5	G	1	1	1	0.5	A	1
gene3971	A837T	PB_12 LASTZ alignment	PB_12	Variants: PB_12 LASTZ alignment	Polymorphism	A	G	960460	960460	1	1	none	A -> T	CDS	837		2509	1	G -> A	GCA -> ACA	2	SNP (transition)	Substitution	0.5	G	1	1	1	0.5	A	1
gene4085	A16T	PB_12 LASTZ alignment	PB_12	Variants: PB_12 LASTZ alignment	Polymorphism	A	G	1491608	1491608	1	1	none	A -> T	CDS	16	1	46	1	G -> A	GCA -> ACA	2	SNP (transition)	Substitution	0.5	G	1	1	1	0.5	A	1
gene4110	A411T	PB_12 LASTZ alignment	PB_12	Variants: PB_12 LASTZ alignment	Polymorphism	A	G	1632527	1632527	1	1	none	A -> T	CDS	411	10	1231	1	G -> A	GCA -> ACA	2	SNP (transition)	Substitution		G	1	1	1	0.5	A	1
gene4110	A411T	PB_12 LASTZ alignment	PB_12	Variants: PB_12 LASTZ alignment	Polymorphism	A	G	1632527	1632527	1	1	none	A -> T	CDS	198	3	592	1	G -> A	GCA -> ACA	2	SNP (transition)	Substitution		G	1	1	1	0.5	A	1
gene4324	A303T	PB_12 LASTZ alignment	PB_12	Variants: PB_12 LASTZ alignment	Polymorphism	A	G	2627316	2627316	1	1	none	A -> T	CDS	303	2	907	1	G -> A	GCG -> ACG	2	SNP (transition)	Substitution	0.5	G	1	1	1	0.5	A	1
gene4458	A461T	PB_12 LASTZ alignment	PB_12	Variants: PB_12 LASTZ alignment	Polymorphism	A	G	3294602	3294602	1	1	none	A -> T	CDS	461		1381	1	G -> A	GCA -> ACA	2	SNP (transition)	Substitution	0.5	G	1	1	1	0.5	A	1
gene3282	A29T	PB_11 LASTZ alignment	PB_11	Variants: PB_11 LASTZ alignment	Polymorphism	A	G	84899	84899	1	1	none	A -> T	CDS	29	2	85	1	G -> A	GCT -> ACT	1	SNP (transition)	Substitution		G	1	1	1	1	A	1
gene3287	A95T	PB_11 LASTZ alignment	PB_11	Variants: PB_11 LASTZ alignment	Polymorphism	A	G	142806	142806	1	1	none	A -> T	CDS	95	2	283	1	G -> A	GCT -> ACT	1	SNP (transition)	Substitution		G	1	1	1	1	A	1
gene3498	A451T	PB_11 LASTZ alignment	PB_11	Variants: PB_11 LASTZ alignment	Polymorphism	A	G	1156810	1156810	1	1	none	A -> T	CDS	451		1351	1	G -> A	GCT -> ACT	2	SNP (transition)	Substitution	0.5	G	1	1	1	0.5	A	1
gene3498	A481T	PB_11 LASTZ alignment	PB_11	Variants: PB_11 LASTZ alignment	Polymorphism	A	G	1156900	1156900	1	1	none	A -> T	CDS	481		1441	1	G -> A	GCT -> ACT	2	SNP (transition)	Substitution	0.5	G	1	1	1	0.5	A	1
gene3524	A43T	PB_11 LASTZ alignment	PB_11	Variants: PB_11 LASTZ alignment	Polymorphism	A	G	1274124	1274124	1	1	none	A -> T	CDS	43	2	127	1	G -> A	GCA -> ACA	1	SNP (transition)	Substitution		G	1	1	1	1	A	1
gene3528	A612T	PB_11 LASTZ alignment	PB_11	Variants: PB_11 LASTZ alignment	Polymorphism	A	G	1288419	1288419	1	1	none	A -> T	CDS	612	7	1834	1	G -> A	GCA -> ACA	2	SNP (transition)	Substitution	0.5	G	1	1	1	0.5	A	1
gene3563	A930T	PB_11 LASTZ alignment	PB_11	Variants: PB_11 LASTZ alignment	Polymorphism	A	G	1449674	1449674	1	1	none	A -> T	CDS	930	1	2788	1	G -> A	GCT -> ACT	2	SNP (transition)	Substitution	0.5	G	1	1	1	0.5	A	1
gene3563	A970T	PB_11 LASTZ alignment	PB_11	Variants: PB_11 LASTZ alignment	Polymorphism	A	G	1449794	1449794	1	1	none	A -> T	CDS	970	1	2908	1	G -> A	GCT -> ACT	2	SNP (transition)	Substitution	0.5	G	1	1	1	0.5	A	1
gene3668	A21T	PB_11 LASTZ alignment	PB_11	Variants: PB_11 LASTZ alignment	Polymorphism	A	G	1979306	1979306	1	1	none	A -> T	CDS	21	1	61	1	G -> A	GCA -> ACA	2	SNP (transition)	Substitution	0.5	G	1	1	1	0.5	A	1
gene3668	A53T	PB_11 LASTZ alignment	PB_11	Variants: PB_11 LASTZ alignment	Polymorphism	A	G	1979402	1979402	1	1	none	A -> T	CDS	53	1	157	1	G -> A	GCA -> ACA	2	SNP (transition)	Substitution	0.5	G	1	1	1	0.5	A	1
gene3668	A68T	PB_11 LASTZ alignment	PB_11	Variants: PB_11 LASTZ alignment	Polymorphism	A	G	1979447	1979447	1	1	none	A -> T	CDS	68	1	202	1	G -> A	GCA -> ACA	2	SNP (transition)	Substitution	0.5	G	1	1	1	0.5	A	1
gene3668	A101T	PB_11 LASTZ alignment	PB_11	Variants: PB_11 LASTZ alignment	Polymorphism	A	G	1979546	1979546	1	1	none	A -> T	CDS	101	1	301	1	G -> A	GCA -> ACA	2	SNP (transition)	Substitution	0.5	G	1	1	1	0.5	A	1
gene3709	A174T	PB_11 LASTZ alignment	PB_11	Variants: PB_11 LASTZ alignment	Polymorphism	A	G	2191465	2191465	1	1	none	A -> T	CDS	174		520	1	G -> A	GCA -> ACA	2	SNP (transition)	Substitution		G	1	0.5	0.85	1	A	2
gene3715	A973T	PB_11 LASTZ alignment	PB_11	Variants: PB_11 LASTZ alignment	Polymorphism	A	G	2236295	2236295	1	1	none	A -> T	CDS	973		2917	1	G -> A	GCA -> ACA	1	SNP (transition)	Substitution		G	1	1	1	1	A	1
gene2862	A181T	PB_10 LASTZ alignment	PB_10	Variants: PB_10 LASTZ alignment	Polymorphism	A	G	73845	73845	1	1	none	A -> T	CDS	181	2	541	1	G -> A	GCA -> ACA	2	SNP (transition)	Substitution		G	0.5	1	1	1	A	2
gene2924	A460T	PB_10 LASTZ alignment	PB_10	Variants: PB_10 LASTZ alignment	Polymorphism	A	G	369471	369471	1	1	none	A -> T	CDS	460	1	1378	1	G -> A	GCA -> ACA	2	SNP (transition)	Substitution	0.5	G	1	1	1	0.5	A	1
gene3163	A572T	PB_10 LASTZ alignment	PB_10	Variants: PB_10 LASTZ alignment	Polymorphism	A	G	1530273	1530273	1	1	none	A -> T	CDS	572		1714	1	G -> A	GCA -> ACA	2	SNP (transition)	Substitution	0.5	G	1	1	1	0.5	A	1
gene3163	A574T	PB_10 LASTZ alignment	PB_10	Variants: PB_10 LASTZ alignment	Polymorphism	A	G	1530279	1530279	1	1	none	A -> T	CDS	574		1720	1	G -> A	GCT -> ACT	2	SNP (transition)	Substitution	0.5	G	1	1	1	0.5	A	1
gene3163	A622T	PB_10 LASTZ alignment	PB_10	Variants: PB_10 LASTZ alignment	Polymorphism	A	G	1530423	1530423	1	1	none	A -> T	CDS	622		1864	1	G -> A	GCA -> ACA	2	SNP (transition)	Substitution	0.5	G	1	1	1	0.5	A	1
gene3167	A442T	PB_10 LASTZ alignment	PB_10	Variants: PB_10 LASTZ alignment	Polymorphism	A	G	1552667	1552667	1	1	none	A -> T	CDS	442		1324	1	G -> A	GCT -> ACT	2	SNP (transition)	Substitution	0.5	G	1	1	1	0.5	A	1
gene3179	A180T	PB_10 LASTZ alignment	PB_10	Variants: PB_10 LASTZ alignment	Polymorphism	A	G	1601554	1601554	1	1	none	A -> T	CDS	180		538	1	G -> A	GCT -> ACT	2	SNP (transition)	Substitution	0.5	G	1	1	1	0.5	A	1
gene3179	A260T	PB_10 LASTZ alignment	PB_10	Variants: PB_10 LASTZ alignment	Polymorphism	A	G	1601794	1601794	1	1	none	A -> T	CDS	260		778	1	G -> A	GCT -> ACT	2	SNP (transition)	Substitution	0.5	G	1	1	1	0.5	A	1
gene3179	A265T	PB_10 LASTZ alignment	PB_10	Variants: PB_10 LASTZ alignment	Polymorphism	A	G	1601809	1601809	1	1	none	A -> T	CDS	265		793	1	G -> A	GCT -> ACT	2	SNP (transition)	Substitution		G	1	0.5	0.85	0.5	A	1
gene3179	A325T	PB_10 LASTZ alignment	PB_10	Variants: PB_10 LASTZ alignment	Polymorphism	A	G	1601989	1601989	1	1	none	A -> T	CDS	325		973	1	G -> A	GCT -> ACT	2	SNP (transition)	Substitution		G	1	0.5	0.85	1	A	2
gene3179	A450T	PB_10 LASTZ alignment	PB_10	Variants: PB_10 LASTZ alignment	Polymorphism	A	G	1602364	1602364	1	1	none	A -> T	CDS	450		1348	1	G -> A	GCT -> ACT	2	SNP (transition)	Substitution	0.5	G	1	1	1	0.5	A	1
gene3179	A510T	PB_10 LASTZ alignment	PB_10	Variants: PB_10 LASTZ alignment	Polymorphism	A	G	1602544	1602544	1	1	none	A -> T	CDS	510		1528	1	G -> A	GCT -> ACT	2	SNP (transition)	Substitution	0.5	G	1	1	1	0.5	A	1
gene3197	A119T	PB_10 LASTZ alignment	PB_10	Variants: PB_10 LASTZ alignment	Polymorphism	A	G	1669985	1669985	1	1	none	A -> T	CDS	119		355	1	G -> A	GCT -> ACT	1	SNP (transition)	Substitution		G	1	1	1	1	A	1
gene3197	A503T	PB_10 LASTZ alignment	PB_10	Variants: PB_10 LASTZ alignment	Polymorphism	A	G	1671137	1671137	1	1	none	A -> T	CDS	503		1507	1	G -> A	GCA -> ACA	1	SNP (transition)	Substitution		G	1	1	1	1	A	1
gene3198	A207T	PB_10 LASTZ alignment	PB_10	Variants: PB_10 LASTZ alignment	Polymorphism	A	G	1673914	1673914	1	1	none	A -> T	CDS	207		619	1	G -> A	GCA -> ACA	1	SNP (transition)	Substitution		G	1	1	1	1	A	1
gene3201	A61T	PB_10 LASTZ alignment	PB_10	Variants: PB_10 LASTZ alignment	Polymorphism	A	G	1684043	1684043	1	1	none	A -> T	CDS	61		181	1	G -> A	GCA -> ACA	1	SNP (transition)	Substitution		G	1	1	1	1	A	1
gene3201	A118T	PB_10 LASTZ alignment	PB_10	Variants: PB_10 LASTZ alignment	Polymorphism	A	G	1684214	1684214	1	1	none	A -> T	CDS	118		352	1	G -> A	GCA -> ACA	1	SNP (transition)	Substitution		G	1	1	1	1	A	1
gene3202	A396T	PB_10 LASTZ alignment	PB_10	Variants: PB_10 LASTZ alignment	Polymorphism	A	G	1689336	1689336	1	1	none	A -> T	CDS	396		1186	1	G -> A	GCA -> ACA	1	SNP (transition)	Substitution		G	1	1	1	1	A	1
gene3236	A278T	PB_10 LASTZ alignment	PB_10	Variants: PB_10 LASTZ alignment	Polymorphism	A	G	1905022	1905022	1	1	none	A -> T	CDS	278	2	832	1	G -> A	GCG -> ACG	2	SNP (transition)	Substitution	0.5	G	1	1	1	0.5	A	1
gene3242	A53T	PB_10 LASTZ alignment	PB_10	Variants: PB_10 LASTZ alignment	Polymorphism	A	G	1954033	1954033	1	1	none	A -> T	CDS	53	2	157	1	G -> A	GCA -> ACA	1	SNP (transition)	Substitution		G	1	1	1	1	A	1
gene3253	A688T	PB_10 LASTZ alignment	PB_10	Variants: PB_10 LASTZ alignment	Polymorphism	A	G	2047613	2047613	1	1	none	A -> T	CDS	688	3	2062	1	G -> A	GCT -> ACT	1	SNP (transition)	Substitution		G	1	1	1	1	A	1
gene2457	A932T	PB_09 LASTZ alignment	PB_09	Variants: PB_09 LASTZ alignment	Polymorphism	A	G	228364	228364	1	1	none	A -> T	CDS	932	1	2794	1	G -> A	GCA -> ACA	1	SNP (transition)	Substitution		G	1	1	1	1	A	1
gene2554	A166T	PB_09 LASTZ alignment	PB_09	Variants: PB_09 LASTZ alignment	Polymorphism	A	G	661409	661409	1	1	none	A -> T	CDS	166		496	1	G -> A	GCA -> ACA	1	SNP (transition)	Substitution		G	1	1	1	1	A	1
gene2583	A100T	PB_09 LASTZ alignment	PB_09	Variants: PB_09 LASTZ alignment	Polymorphism	A	G	779808	779808	1	1	none	A -> T	CDS	100	1	298	1	G -> A	GCC -> ACC	2	SNP (transition)	Substitution	0.5	G	1	1	1	0.5	A	1
gene2627	A682T	PB_09 LASTZ alignment	PB_09	Variants: PB_09 LASTZ alignment	Polymorphism	A	G	1025949	1025949	1	1	none	A -> T	CDS	682	5	2044	1	G -> A	GCT -> ACT	2	SNP (transition)	Substitution	0.5	G	1	1	1	0.5	A	1
gene2627	A700T	PB_09 LASTZ alignment	PB_09	Variants: PB_09 LASTZ alignment	Polymorphism	A	G	1026003	1026003	1	1	none	A -> T	CDS	700	5	2098	1	G -> A	GCT -> ACT	2	SNP (transition)	Substitution	0.5	G	1	1	1	0.5	A	1
gene2627	A727T	PB_09 LASTZ alignment	PB_09	Variants: PB_09 LASTZ alignment	Polymorphism	A	G	1026084	1026084	1	1	none	A -> T	CDS	727	5	2179	1	G -> A	GCT -> ACT	2	SNP (transition)	Substitution	0.5	G	1	1	1	0.5	A	1
gene2783	A958T	PB_09 LASTZ alignment	PB_09	Variants: PB_09 LASTZ alignment	Polymorphism	A	G	1803307	1803307	1	1	none	A -> T	CDS	958	1	2872	1	G -> A	GCA -> ACA	2	SNP (transition)	Substitution	0.5	G	1	1	1	0.5	A	1
gene2848	A1508T	PB_09 LASTZ alignment	PB_09	Variants: PB_09 LASTZ alignment	Polymorphism	A	G	2161683	2161683	1	1	none	A -> T	CDS	1508	2	4522	1	G -> A	GCA -> ACA	1	SNP (transition)	Substitution		G	1	1	1	1	A	1
gene1998	A211T	PB_08 LASTZ alignment	PB_08	Variants: PB_08 LASTZ alignment	Polymorphism	A	G	100362	100362	1	1	none	A -> T	CDS	211	2	631	1	G -> A	GCA -> ACA	1	SNP (transition)	Substitution		G	1	1	1	1	A	1
gene1998	A340T	PB_08 LASTZ alignment	PB_08	Variants: PB_08 LASTZ alignment	Polymorphism	A	G	100749	100749	1	1	none	A -> T	CDS	340	2	1018	1	G -> A	GCT -> ACT	1	SNP (transition)	Substitution		G	1	1	1	1	A	1
gene1998	A482T	PB_08 LASTZ alignment	PB_08	Variants: PB_08 LASTZ alignment	Polymorphism	A	G	101392	101392	1	1	none	A -> T	CDS	482	3	1444	1	G -> A	GCA -> ACA	2	SNP (transition)	Substitution	0.5	G	1	1	1	0.5	A	1
gene2066	A4070T	PB_08 LASTZ alignment	PB_08	Variants: PB_08 LASTZ alignment	Polymorphism	A	G	488853	488853	1	1	none	A -> T	CDS	4070	2	12208	1	G -> A	GCT -> ACT	2	SNP (transition)	Substitution	0.5	G	1	1	1	0.5	A	1
gene2105	A247T	PB_08 LASTZ alignment	PB_08	Variants: PB_08 LASTZ alignment	Polymorphism	A	G	642005	642005	1	1	none	A -> T	CDS	247		739	1	G -> A	GCA -> ACA	1	SNP (transition)	Substitution		G	1	1	1	1	A	1
gene2139	A52T	PB_08 LASTZ alignment	PB_08	Variants: PB_08 LASTZ alignment	Polymorphism	A	G	825275	825275	1	1	none	A -> T	CDS	52		154	1	G -> A	GCA -> ACA	2	SNP (transition)	Substitution	0.5	G	1	1	1	0.5	A	1
gene2159	A909T	PB_08 LASTZ alignment	PB_08	Variants: PB_08 LASTZ alignment	Polymorphism	A	G	914601	914601	1	1	none	A -> T	CDS	909	1	2725	1	G -> A	GCA -> ACA	2	SNP (transition)	Substitution	0.5	G	1	1	1	0.5	A	1
gene2171	A112T	PB_08 LASTZ alignment	PB_08	Variants: PB_08 LASTZ alignment	Polymorphism	A	G	986674	986674	1	1	none	A -> T	CDS	112		334	1	G -> A	GCT -> ACT	1	SNP (transition)	Substitution		G	1	1	1	1	A	1
gene2237	A151T	PB_08 LASTZ alignment	PB_08	Variants: PB_08 LASTZ alignment	Polymorphism	A	G	1363951	1363951	1	1	none	A -> T	CDS	151		451	1	G -> A	GCA -> ACA	2	SNP (transition)	Substitution	0.5	G	1	1	1	0.5	A	1
gene2249	A343T	PB_08 LASTZ alignment	PB_08	Variants: PB_08 LASTZ alignment	Polymorphism	A	G	1412381	1412381	1	1	none	A -> T	CDS	343	5	1027	1	G -> A	GCT -> ACT	2	SNP (transition)	Substitution	0.5	G	1	1	1	0.5	A	1
gene2249	A351T	PB_08 LASTZ alignment	PB_08	Variants: PB_08 LASTZ alignment	Polymorphism	A	G	1412405	1412405	1	1	none	A -> T	CDS	351	5	1051	1	G -> A	GCT -> ACT	2	SNP (transition)	Substitution	0.5	G	1	1	1	0.5	A	1
gene2290	A213T	PB_08 LASTZ alignment	PB_08	Variants: PB_08 LASTZ alignment	Polymorphism	A	G	1619238	1619238	1	1	none	A -> T	CDS	213		637	1	G -> A	GCT -> ACT	2	SNP (transition)	Substitution	0.5	G	1	1	1	0.5	A	1
gene2290	A222T	PB_08 LASTZ alignment	PB_08	Variants: PB_08 LASTZ alignment	Polymorphism	A	G	1619265	1619265	1	1	none	A -> T	CDS	222		664	1	G -> A	GCT -> ACT	2	SNP (transition)	Substitution	0.5	G	1	1	1	0.5	A	1
gene2290	A233T	PB_08 LASTZ alignment	PB_08	Variants: PB_08 LASTZ alignment	Polymorphism	A	G	1619298	1619298	1	1	none	A -> T	CDS	233		697	1	G -> A	GCT -> ACT	1	SNP (transition)	Substitution		G	1	1	1	1	A	1
gene2324	A3388T	PB_08 LASTZ alignment	PB_08	Variants: PB_08 LASTZ alignment	Polymorphism	A	G	1791629	1791629	1	1	none	A -> T	CDS	3388	2	10162	1	G -> A	GCG -> ACG	2	SNP (transition)	Substitution	0.5	G	1	1	1	0.5	A	1
gene2324	A3394T	PB_08 LASTZ alignment	PB_08	Variants: PB_08 LASTZ alignment	Polymorphism	A	G	1791647	1791647	1	1	none	A -> T	CDS	3394	2	10180	1	G -> A	GCG -> ACG	2	SNP (transition)	Substitution	0.5	G	1	1	1	0.5	A	1
gene2324	A3400T	PB_08 LASTZ alignment	PB_08	Variants: PB_08 LASTZ alignment	Polymorphism	A	G	1791665	1791665	1	1	none	A -> T	CDS	3400	2	10198	1	G -> A	GCG -> ACG	2	SNP (transition)	Substitution		G	1	0.5	0.85	1	A	2
gene2328	A197T	PB_08 LASTZ alignment	PB_08	Variants: PB_08 LASTZ alignment	Polymorphism	A	G	1809440	1809440	1	1	none	A -> T	CDS	197	2	589	1	G -> A	GCC -> ACC	1	SNP (transition)	Substitution		G	1	1	1	1	A	1
gene2359	A143T	PB_08 LASTZ alignment	PB_08	Variants: PB_08 LASTZ alignment	Polymorphism	A	G	1989996	1989996	1	1	none	A -> T	CDS	143	2	427	1	G -> A	GCG -> ACG	1	SNP (transition)	Substitution		G	1	1	1	1	A	1
gene2367	A159T	PB_08 LASTZ alignment	PB_08	Variants: PB_08 LASTZ alignment	Polymorphism	A	G	2082988	2082988	1	1	none	A -> T	CDS	159	2	475	1	G -> A	GCC -> ACC	1	SNP (transition)	Substitution		G	1	1	1	1	A	1
gene2367	A191T	PB_08 LASTZ alignment	PB_08	Variants: PB_08 LASTZ alignment	Polymorphism	A	G	2083084	2083084	1	1	none	A -> T	CDS	191	2	571	1	G -> A	GCT -> ACT	1	SNP (transition)	Substitution		G	1	1	1	1	A	1
gene2374	A223T	PB_08 LASTZ alignment	PB_08	Variants: PB_08 LASTZ alignment	Polymorphism	A	G	2128718	2128718	1	1	none	A -> T	CDS	223	2	667	1	G -> A	GCA -> ACA	1	SNP (transition)	Substitution		G	1	1	1	1	A	1
gene1545	A202T	PB_07 LASTZ alignment	PB_07	Variants: PB_07 LASTZ alignment	Polymorphism	A	G	54373	54373	1	1	none	A -> T	CDS	202	2	604	1	G -> A	GCC -> ACC	1	SNP (transition)	Substitution		G	1	1	1	1	A	1
gene1577	A649T	PB_07 LASTZ alignment	PB_07	Variants: PB_07 LASTZ alignment	Polymorphism	A	G	268562	268562	1	1	none	A -> T	CDS	649	3	1945	1	G -> A	GCA -> ACA	2	SNP (transition)	Substitution	0.5	G	1	1	1	0.5	A	1
gene1775	A182T	PB_07 LASTZ alignment	PB_07	Variants: PB_07 LASTZ alignment	Polymorphism	A	G	1268967	1268967	1	1	none	A -> T	CDS	182		544	1	G -> A	GCA -> ACA	2	SNP (transition)	Substitution	0.5	G	1	1	1	0.5	A	1
gene1814	A154T	PB_07 LASTZ alignment	PB_07	Variants: PB_07 LASTZ alignment	Polymorphism	A	G	1470764	1470764	1	1	none	A -> T	CDS	154	5	460	1	G -> A	GCG -> ACG	2	SNP (transition)	Substitution	0.5	G	1	1	1	0.5	A	1
gene1843	A295T	PB_07 LASTZ alignment	PB_07	Variants: PB_07 LASTZ alignment	Polymorphism	A	G	1611982	1611982	1	1	none	A -> T	CDS	295	2	883	1	G -> A	GCC -> ACC	2	SNP (transition)	Substitution	0.5	G	1	1	1	0.5	A	1
gene1871	A346T	PB_07 LASTZ alignment	PB_07	Variants: PB_07 LASTZ alignment	Polymorphism	A	G	1694727	1694727	1	1	none	A -> T	CDS	346		1036	1	G -> A	GCT -> ACT	2	SNP (transition)	Substitution	0.5	G	1	1	1	0.5	A	1
gene1871	A596T	PB_07 LASTZ alignment	PB_07	Variants: PB_07 LASTZ alignment	Polymorphism	A	G	1695477	1695477	1	1	none	A -> T	CDS	596		1786	1	G -> A	GCA -> ACA	1	SNP (transition)	Substitution		G	1	1	1	1	A	1
gene1875	A298T	PB_07 LASTZ alignment	PB_07	Variants: PB_07 LASTZ alignment	Polymorphism	A	G	1715022	1715022	1	1	none	A -> T	CDS	298		892	1	G -> A	GCT -> ACT	1	SNP (transition)	Substitution		G	1	1	1	1	A	1
gene1875	A301T	PB_07 LASTZ alignment	PB_07	Variants: PB_07 LASTZ alignment	Polymorphism	A	G	1715031	1715031	1	1	none	A -> T	CDS	301		901	1	G -> A	GCT -> ACT	1	SNP (transition)	Substitution		G	1	1	1	1	A	1
gene1875	A808T	PB_07 LASTZ alignment	PB_07	Variants: PB_07 LASTZ alignment	Polymorphism	A	G	1716552	1716552	1	1	none	A -> T	CDS	808		2422	1	G -> A	GCA -> ACA	1	SNP (transition)	Substitution		G	1	1	1	1	A	1
gene1875	A820T	PB_07 LASTZ alignment	PB_07	Variants: PB_07 LASTZ alignment	Polymorphism	A	G	1716588	1716588	1	1	none	A -> T	CDS	820		2458	1	G -> A	GCA -> ACA	1	SNP (transition)	Substitution		G	1	1	1	1	A	1
gene1875	A1017T	PB_07 LASTZ alignment	PB_07	Variants: PB_07 LASTZ alignment	Polymorphism	A	G	1717179	1717179	1	1	none	A -> T	CDS	1017		3049	1	G -> A	GCA -> ACA	1	SNP (transition)	Substitution		G	1	1	1	1	A	1
gene1952	A55T	PB_07 LASTZ alignment	PB_07	Variants: PB_07 LASTZ alignment	Polymorphism	A	G	2128203	2128203	1	1	none	A -> T	CDS	55	2	163	1	G -> A	GCT -> ACT	2	SNP (transition)	Substitution	0.5	G	1	1	1	0.5	A	1
gene1952	A190T	PB_07 LASTZ alignment	PB_07	Variants: PB_07 LASTZ alignment	Polymorphism	A	G	2128608	2128608	1	1	none	A -> T	CDS	190	2	568	1	G -> A	GCA -> ACA	2	SNP (transition)	Substitution	0.5	G	1	1	1	0.5	A	1
gene1493	A131T	PB_06 LASTZ alignment	PB_06	Variants: PB_06 LASTZ alignment	Polymorphism	A	G	524696	524696	1	1	none	A -> T	CDS	131	1	391	1	G -> A	GCA -> ACA	1	SNP (transition)	Substitution		G	1	1	1	1	A	1
gene1493	A144T	PB_06 LASTZ alignment	PB_06	Variants: PB_06 LASTZ alignment	Polymorphism	A	G	524735	524735	1	1	none	A -> T	CDS	144	1	430	1	G -> A	GCG -> ACG	1	SNP (transition)	Substitution		G	1	1	1	1	A	1
gene1515	A203T	PB_06 LASTZ alignment	PB_06	Variants: PB_06 LASTZ alignment	Polymorphism	A	G	644917	644917	1	1	none	A -> T	CDS	203	2	607	1	G -> A	GCA -> ACA	1	SNP (transition)	Substitution		G	1	1	1	1	A	1
gene1059	A392T	PB_05 LASTZ alignment	PB_05	Variants: PB_05 LASTZ alignment	Polymorphism	A	G	63393	63393	1	1	none	A -> T	CDS	392	2	1174	1	G -> A	GCA -> ACA	1	SNP (transition)	Substitution		G	1	1	1	1	A	1
gene1059	A464T	PB_05 LASTZ alignment	PB_05	Variants: PB_05 LASTZ alignment	Polymorphism	A	G	63609	63609	1	1	none	A -> T	CDS	464	2	1390	1	G -> A	GCA -> ACA	1	SNP (transition)	Substitution		G	1	1	1	1	A	1
gene1059	A496T	PB_05 LASTZ alignment	PB_05	Variants: PB_05 LASTZ alignment	Polymorphism	A	G	63705	63705	1	1	none	A -> T	CDS	496	2	1486	1	G -> A	GCA -> ACA	1	SNP (transition)	Substitution		G	1	1	1	1	A	1
gene1076	A355T	PB_05 LASTZ alignment	PB_05	Variants: PB_05 LASTZ alignment	Polymorphism	A	G	148566	148566	1	1	none	A -> T	CDS	355		1063	1	G -> A	GCA -> ACA	2	SNP (transition)	Substitution	0.5	G	1	1	1	0.5	A	1
gene1076	A359T	PB_05 LASTZ alignment	PB_05	Variants: PB_05 LASTZ alignment	Polymorphism	A	G	148578	148578	1	1	none	A -> T	CDS	359		1075	1	G -> A	GCA -> ACA	2	SNP (transition)	Substitution	0.5	G	1	1	1	0.5	A	1
gene1076	A427T	PB_05 LASTZ alignment	PB_05	Variants: PB_05 LASTZ alignment	Polymorphism	A	G	148782	148782	1	1	none	A -> T	CDS	427		1279	1	G -> A	GCA -> ACA	2	SNP (transition)	Substitution		G	1	0.5	0.85	1	A	2
gene1076	A453T	PB_05 LASTZ alignment	PB_05	Variants: PB_05 LASTZ alignment	Polymorphism	A	G	148860	148860	1	1	none	A -> T	CDS	453		1357	1	G -> A	GCC -> ACC	2	SNP (transition)	Substitution		G	1	1	1	0.5	A	1
gene1076	A465T	PB_05 LASTZ alignment	PB_05	Variants: PB_05 LASTZ alignment	Polymorphism	A	G	148896	148896	1	1	none	A -> T	CDS	465		1393	1	G -> A	GCC -> ACC	2	SNP (transition)	Substitution	0.5	G	1	1	1	0.5	A	1
gene1137	A197T	PB_05 LASTZ alignment	PB_05	Variants: PB_05 LASTZ alignment	Polymorphism	A	G	429276	429276	1	1	none	A -> T	CDS	197		589	1	G -> A	GCA -> ACA	2	SNP (transition)	Substitution	0.5	G	1	1	1	0.5	A	1
gene1347	A224T	PB_05 LASTZ alignment	PB_05	Variants: PB_05 LASTZ alignment	Polymorphism	A	G	1480447	1480447	1	1	none	A -> T	CDS	224	2	670	1	G -> A	GCA -> ACA	1	SNP (transition)	Substitution		G	1	1	1	1	A	1
gene1348	A55T	PB_05 LASTZ alignment	PB_05	Variants: PB_05 LASTZ alignment	Polymorphism	A	G	1491271	1491271	1	1	none	A -> T	CDS	55	2	163	1	G -> A	GCA -> ACA	1	SNP (transition)	Substitution		G	1	1	1	1	A	1
gene1359	A15T	PB_05 LASTZ alignment	PB_05	Variants: PB_05 LASTZ alignment	Polymorphism	A	G	1557925	1557925	1	1	none	A -> T	CDS	15	1	43	1	G -> A	GCT -> ACT	1	SNP (transition)	Substitution		G	1	1	1	1	A	1
gene1367	A173T	PB_05 LASTZ alignment	PB_05	Variants: PB_05 LASTZ alignment	Polymorphism	A	G	1606424	1606424	1	1	none	A -> T	CDS	173	2	517	1	G -> A	GCT -> ACT	1	SNP (transition)	Substitution		G	1	1	1	1	A	1
gene1367	A239T	PB_05 LASTZ alignment	PB_05	Variants: PB_05 LASTZ alignment	Polymorphism	A	G	1606622	1606622	1	1	none	A -> T	CDS	239	2	715	1	G -> A	GCC -> ACC	1	SNP (transition)	Substitution		G	1	1	1	1	A	1
gene1368	A272T	PB_05 LASTZ alignment	PB_05	Variants: PB_05 LASTZ alignment	Polymorphism	A	G	1611280	1611280	1	1	none	A -> T	CDS	272	2	814	1	G -> A	GCG -> ACG	1	SNP (transition)	Substitution		G	1	1	1	1	A	1
gene1373	A47T	PB_05 LASTZ alignment	PB_05	Variants: PB_05 LASTZ alignment	Polymorphism	A	G	1636120	1636120	1	1	none	A -> T	CDS	47	2	139	1	G -> A	GCA -> ACA	1	SNP (transition)	Substitution		G	1	1	1	1	A	1
gene1382	A259T	PB_05 LASTZ alignment	PB_05	Variants: PB_05 LASTZ alignment	Polymorphism	A	G	1707893	1707893	1	1	none	A -> T	CDS	259	2	775	1	G -> A	GCA -> ACA	1	SNP (transition)	Substitution		G	1	1	1	1	A	1
gene833	A264T	PB_04 LASTZ alignment	PB_04	Variants: PB_04 LASTZ alignment	Polymorphism	A	G	122061	122061	1	1	none	A -> T	CDS	264	2	790	1	G -> A	GCT -> ACT	1	SNP (transition)	Substitution		G	1	1	1	1	A	1
gene833	A572T	PB_04 LASTZ alignment	PB_04	Variants: PB_04 LASTZ alignment	Polymorphism	A	G	123265	123265	1	1	none	A -> T	CDS	572	3	1714	1	G -> A	GCT -> ACT	1	SNP (transition)	Substitution		G	1	1	1	1	A	1
gene906	A752T	PB_04 LASTZ alignment	PB_04	Variants: PB_04 LASTZ alignment	Polymorphism	A	G	519490	519490	1	1	none	A -> T	CDS	752		2254	1	G -> A	GCG -> ACG	2	SNP (transition)	Substitution	0.5	G	1	1	1	0.5	A	1
gene969	A25T	PB_04 LASTZ alignment	PB_04	Variants: PB_04 LASTZ alignment	Polymorphism	A	G	851783	851783	1	1	none	A -> T	CDS	25	2	73	1	G -> A	GCT -> ACT	2	SNP (transition)	Substitution	0.5	G	1	1	1	0.5	A	1
gene975	A694T	PB_04 LASTZ alignment	PB_04	Variants: PB_04 LASTZ alignment	Polymorphism	A	G	888451	888451	1	1	none	A -> T	CDS	694		2080	1	G -> A	GCT -> ACT	2	SNP (transition)	Substitution	0.5	G	1	1	1	0.5	A	1
gene620	A298T	PB_03 LASTZ alignment	PB_03	Variants: PB_03 LASTZ alignment	Polymorphism	A	G	123843	123843	1	1	none	A -> T	CDS	298	2	892	1	G -> A	GCA -> ACA	1	SNP (transition)	Substitution		G	1	1	1	1	A	1
gene620	A413T	PB_03 LASTZ alignment	PB_03	Variants: PB_03 LASTZ alignment	Polymorphism	A	G	124188	124188	1	1	none	A -> T	CDS	413	2	1237	1	G -> A	GCT -> ACT	1	SNP (transition)	Substitution		G	1	1	1	1	A	1
gene677	A439T	PB_03 LASTZ alignment	PB_03	Variants: PB_03 LASTZ alignment	Polymorphism	A	G	469024	469024	1	1	none	A -> T	CDS	439		1315	1	G -> A	GCC -> ACC	2	SNP (transition)	Substitution	0.5	G	1	1	1	0.5	A	1
gene692	A581T	PB_03 LASTZ alignment	PB_03	Variants: PB_03 LASTZ alignment	Polymorphism	A	G	542157	542157	1	1	none	A -> T	CDS	581		1741	1	G -> A	GCG -> ACG	2	SNP (transition)	Substitution	0.5	G	1	1	1	0.5	A	1
gene706	A355T	PB_03 LASTZ alignment	PB_03	Variants: PB_03 LASTZ alignment	Polymorphism	A	G	603405	603405	1	1	none	A -> T	CDS	355		1063	1	G -> A	GCT -> ACT	2	SNP (transition)	Substitution	0.5	G	1	1	1	0.5	A	1
gene706	A363T	PB_03 LASTZ alignment	PB_03	Variants: PB_03 LASTZ alignment	Polymorphism	A	G	603429	603429	1	1	none	A -> T	CDS	363		1087	1	G -> A	GCT -> ACT	2	SNP (transition)	Substitution	0.5	G	1	1	1	0.5	A	1
gene717	A108T	PB_03 LASTZ alignment	PB_03	Variants: PB_03 LASTZ alignment	Polymorphism	A	G	659815	659815	1	1	none	A -> T	CDS	108		322	1	G -> A	GCG -> ACG	2	SNP (transition)	Substitution	0.5	G	1	1	1	0.5	A	1
gene757	A2721T	PB_03 LASTZ alignment	PB_03	Variants: PB_03 LASTZ alignment	Polymorphism	A	G	880172	880172	1	1	none	A -> T	CDS	2721		8161	1	G -> A	GCT -> ACT	2	SNP (transition)	Substitution	0.5	G	1	1	1	0.5	A	1
gene757	A2723T	PB_03 LASTZ alignment	PB_03	Variants: PB_03 LASTZ alignment	Polymorphism	A	G	880178	880178	1	1	none	A -> T	CDS	2723		8167	1	G -> A	GCT -> ACT	2	SNP (transition)	Substitution	0.5	G	1	1	1	0.5	A	1
gene757	A2729T	PB_03 LASTZ alignment	PB_03	Variants: PB_03 LASTZ alignment	Polymorphism	A	G	880196	880196	1	1	none	A -> T	CDS	2729		8185	1	G -> A	GCT -> ACT	2	SNP (transition)	Substitution	0.5	G	1	1	1	0.5	A	1
gene757	A2765T	PB_03 LASTZ alignment	PB_03	Variants: PB_03 LASTZ alignment	Polymorphism	A	G	880304	880304	1	1	none	A -> T	CDS	2765		8293	1	G -> A	GCT -> ACT	2	SNP (transition)	Substitution	0.5	G	1	1	1	0.5	A	1
gene437	A1055T	PB_02 LASTZ alignment	PB_02	Variants: PB_02 LASTZ alignment	Polymorphism	A	G	240494	240494	1	1	none	A -> T	CDS	1055	4	3163	1	G -> A	GCA -> ACA	2	SNP (transition)	Substitution	0.5	G	1	1	1	0.5	A	1
gene442	A3T	PB_02 LASTZ alignment	PB_02	Variants: PB_02 LASTZ alignment	Polymorphism	A	G	265616	265616	1	1	none	A -> T	CDS	3		7	1	G -> A	GCC -> ACC	1	SNP (transition)	Substitution		G	1	1	1	1	A	1
gene555	A615T	PB_02 LASTZ alignment	PB_02	Variants: PB_02 LASTZ alignment	Polymorphism	A	G	874196	874196	1	1	none	A -> T	CDS	615	2	1843	1	G -> A	GCA -> ACA	2	SNP (transition)	Substitution	0.5	G	1	1	1	0.5	A	1
gene166	A14T	PB_01 LASTZ alignment	PB_01	Variants: PB_01 LASTZ alignment	Polymorphism	A	G	131534	131534	1	1	none	A -> T	CDS	14	2	40	1	G -> A	GCA -> ACA	1	SNP (transition)	Substitution		G	1	1	1	1	A	1
gene236	A1205T	PB_01 LASTZ alignment	PB_01	Variants: PB_01 LASTZ alignment	Polymorphism	A	G	595376	595376	1	1	none	A -> T	CDS	1205	3	3613	1	G -> A	GCG -> ACG	2	SNP (transition)	Substitution	0.5	G	1	1	1	0.5	A	1
gene245	A121T	PB_01 LASTZ alignment	PB_01	Variants: PB_01 LASTZ alignment	Polymorphism	A	G	636619	636619	1	1	none	A -> T	CDS	121		361	1	G -> A	GCA -> ACA	1	SNP (transition)	Substitution		G	1	1	1	1	A	1
gene252	A19T	PB_01 LASTZ alignment	PB_01	Variants: PB_01 LASTZ alignment	Polymorphism	A	G	673211	673211	1	1	none	A -> T	CDS	19	1	55	1	G -> A	GCT -> ACT	2	SNP (transition)	Substitution	0.5	G	1	1	1	0.5	A	1
gene278	A641T	PB_01 LASTZ alignment	PB_01	Variants: PB_01 LASTZ alignment	Polymorphism	A	G	807507	807507	1	1	none	A -> T	CDS	641	3	1921	1	G -> A	GCG -> ACG	2	SNP (transition)	Substitution	0.5	G	1	1	1	0.5	A	1
gene382	A229T	PB_01 LASTZ alignment	PB_01	Variants: PB_01 LASTZ alignment	Polymorphism	A	G	1485392	1485392	1	1	none	A -> T	CDS	229	2	685	1	G -> A	GCT -> ACT	1	SNP (transition)	Substitution		G	1	1	1	1	A	1
gene387	A218T	PB_01 LASTZ alignment	PB_01	Variants: PB_01 LASTZ alignment	Polymorphism	A	G	1516159	1516159	1	1	none	A -> T	CDS	218	2	652	1	G -> A	GCA -> ACA	1	SNP (transition)	Substitution		G	1	1	1	1	A	1
gene391	A91T	PB_01 LASTZ alignment	PB_01	Variants: PB_01 LASTZ alignment	Polymorphism	A	G	1540342	1540342	1	1	none	A -> T	CDS	91	2	271	1	G -> A	GCA -> ACA	1	SNP (transition)	Substitution		G	1	1	1	1	A	1
gene5118	A1006V	PB_14 LASTZ alignment	PB_14	Variants: PB_14 LASTZ alignment	Polymorphism	A	G	430995	430995	1	1	none	A -> V	CDS	1006	1	3017	2	G -> A	GCA -> GTA	2	SNP (transition)	Substitution	0.5	G	1	1	1	0.5	A	1
gene5118	A977V	PB_14 LASTZ alignment	PB_14	Variants: PB_14 LASTZ alignment	Polymorphism	A	G	431082	431082	1	1	none	A -> V	CDS	977	1	2930	2	G -> A	GCT -> GTT	2	SNP (transition)	Substitution	0.5	G	1	1	1	0.5	A	1
gene5181	A223V	PB_14 LASTZ alignment	PB_14	Variants: PB_14 LASTZ alignment	Polymorphism	A	G	761021	761021	1	1	none	A -> V	CDS	223		668	2	G -> A	GCG -> GTG	2	SNP (transition)	Substitution	0.5	G	1	1	1	0.5	A	1
gene5216	A272V	PB_14 LASTZ alignment	PB_14	Variants: PB_14 LASTZ alignment	Polymorphism	A	G	923390	923390	1	1	none	A -> V	CDS	272		815	2	G -> A	GCA -> GTA	1	SNP (transition)	Substitution		G	1	1	1	1	A	1
gene5396	A523V	PB_14 LASTZ alignment	PB_14	Variants: PB_14 LASTZ alignment	Polymorphism	A	G	1744230	1744230	1	1	none	A -> V	CDS	523	2	1568	2	G -> A	GCT -> GTT	2	SNP (transition)	Substitution	0.5	G	1	1	1	0.5	A	1
gene5422	A401V	PB_14 LASTZ alignment	PB_14	Variants: PB_14 LASTZ alignment	Polymorphism	A	G	1905285	1905285	1	1	none	A -> V	CDS	401	2	1202	2	G -> A	GCA -> GTA	2	SNP (transition)	Substitution	0.5	G	1	1	1	0.5	A	1
gene5473	A931V	PB_14 LASTZ alignment	PB_14	Variants: PB_14 LASTZ alignment	Polymorphism	A	G	2162637	2162637	1	1	none	A -> V	CDS	931	2	2792	2	G -> A	GCC -> GTC	1	SNP (transition)	Substitution		G	1	1	1	1	A	1
gene5485	A375V	PB_14 LASTZ alignment	PB_14	Variants: PB_14 LASTZ alignment	Polymorphism	A	G	2242866	2242866	1	1	none	A -> V	CDS	375		1124	2	G -> A	GCT -> GTT	2	SNP (transition)	Substitution	0.5	G	1	1	1	0.5	A	1
gene5508	A663V	PB_14 LASTZ alignment	PB_14	Variants: PB_14 LASTZ alignment	Polymorphism	A	G	2360566	2360566	1	1	none	A -> V	CDS	663	2	1988	2	G -> A	GCA -> GTA	2	SNP (transition)	Substitution	0.5	G	1	1	1	0.5	A	1
gene4514	A246V	PB_13 LASTZ alignment	PB_13	Variants: PB_13 LASTZ alignment	Polymorphism	A	G	33859	33859	1	1	none	A -> V	CDS	246	2	737	2	G -> A	GCT -> GTT	1	SNP (transition)	Substitution		G	1	1	1	1	A	1
gene4522	A57V	PB_13 LASTZ alignment	PB_13	Variants: PB_13 LASTZ alignment	Polymorphism	A	G	89492	89492	1	1	none	A -> V	CDS	57	2	170	2	G -> A	GCT -> GTT	1	SNP (transition)	Substitution		G	1	1	1	1	A	1
gene4590	A1379V	PB_13 LASTZ alignment	PB_13	Variants: PB_13 LASTZ alignment	Polymorphism	A	G	541836	541836	1	1	none	A -> V	CDS	1379		4136	2	G -> A	GCA -> GTA	2	SNP (transition)	Substitution	0.5	G	1	1	1	0.5	A	1
gene4590	A1361V	PB_13 LASTZ alignment	PB_13	Variants: PB_13 LASTZ alignment	Polymorphism	A	G	541890	541890	1	1	none	A -> V	CDS	1361		4082	2	G -> A	GCA -> GTA	2	SNP (transition)	Substitution	0.5	G	1	1	1	0.5	A	1
gene4590	A891V	PB_13 LASTZ alignment	PB_13	Variants: PB_13 LASTZ alignment	Polymorphism	A	G	543300	543300	1	1	none	A -> V	CDS	891		2672	2	G -> A	GCG -> GTG	2	SNP (transition)	Substitution	0.5	G	1	1	1	0.5	A	1
gene4622	A37V	PB_13 LASTZ alignment	PB_13	Variants: PB_13 LASTZ alignment	Polymorphism	A	G	714258	714258	1	1	none	A -> V	CDS	37		110	2	G -> A	GCA -> GTA	1	SNP (transition)	Substitution		G	1	1	1	1	A	1
gene4657	A404V	PB_13 LASTZ alignment	PB_13	Variants: PB_13 LASTZ alignment	Polymorphism	A	G	888844	888844	1	1	none	A -> V	CDS	404	2	1211	2	G -> A	GCT -> GTT	2	SNP (transition)	Substitution	0.5	G	1	1	1	0.5	A	1
gene4729	A336V	PB_13 LASTZ alignment	PB_13	Variants: PB_13 LASTZ alignment	Polymorphism	A	G	1253899	1253899	1	1	none	A -> V	CDS	336	1	1007	2	G -> A	GCT -> GTT	2	SNP (transition)	Substitution	0.5	G	1	1	1	0.5	A	1
gene4732	A83V	PB_13 LASTZ alignment	PB_13	Variants: PB_13 LASTZ alignment	Polymorphism	A	G	1272026	1272026	1	1	none	A -> V	CDS	83	1	248	2	G -> A	GCA -> GTA	2	SNP (transition)	Substitution		G	1	1	1	0.5	A	1
gene4732	A69V	PB_13 LASTZ alignment	PB_13	Variants: PB_13 LASTZ alignment	Polymorphism	A	G	1272068	1272068	1	1	none	A -> V	CDS	69	1	206	2	G -> A	GCA -> GTA	2	SNP (transition)	Substitution	0.5	G	1	1	1	0.5	A	1
gene4055	A1129V	PB_12 LASTZ alignment	PB_12	Variants: PB_12 LASTZ alignment	Polymorphism	A	G	1324430	1324430	1	1	none	A -> V	CDS	1129	2	3386	2	G -> A	GCT -> GTT	2	SNP (transition)	Substitution	0.5	G	1	1	1	0.5	A	1
gene4127	A113V	PB_12 LASTZ alignment	PB_12	Variants: PB_12 LASTZ alignment	Polymorphism	A	G	1694430	1694430	1	1	none	A -> V	CDS	113		338	2	G -> A	GCA -> GTA	2	SNP (transition)	Substitution	0.5	G	1	1	1	0.5	A	1
gene4133	A85V	PB_12 LASTZ alignment	PB_12	Variants: PB_12 LASTZ alignment	Polymorphism	A	G	1710273	1710273	1	1	none	A -> V	CDS	85	1	254	2	G -> A	GCG -> GTG	2	SNP (transition)	Substitution	0.5	G	1	1	1	0.5	A	1
gene4256	A456V	PB_12 LASTZ alignment	PB_12	Variants: PB_12 LASTZ alignment	Polymorphism	A	G	2332584	2332584	1	1	none	A -> V	CDS	456		1367	2	G -> A	GCT -> GTT	1	SNP (transition)	Substitution		G	1	1	1	1	A	1
gene4272	A1237V	PB_12 LASTZ alignment	PB_12	Variants: PB_12 LASTZ alignment	Polymorphism	A	G	2381695	2381695	1	1	none	A -> V	CDS	1237		3710	2	G -> A	GCT -> GTT	2	SNP (transition)	Substitution	0.5	G	1	1	1	0.5	A	1
gene4272	A1221V	PB_12 LASTZ alignment	PB_12	Variants: PB_12 LASTZ alignment	Polymorphism	A	G	2381743	2381743	1	1	none	A -> V	CDS	1221		3662	2	G -> A	GCT -> GTT	2	SNP (transition)	Substitution	0.5	G	1	1	1	0.5	A	1
gene4272	A1209V	PB_12 LASTZ alignment	PB_12	Variants: PB_12 LASTZ alignment	Polymorphism	A	G	2381779	2381779	1	1	none	A -> V	CDS	1209		3626	2	G -> A	GCT -> GTT	2	SNP (transition)	Substitution	0.5	G	1	1	1	0.5	A	1
gene4272	A1201V	PB_12 LASTZ alignment	PB_12	Variants: PB_12 LASTZ alignment	Polymorphism	A	G	2381803	2381803	1	1	none	A -> V	CDS	1201		3602	2	G -> A	GCT -> GTT	2	SNP (transition)	Substitution	0.5	G	1	1	1	0.5	A	1
gene4290	A1234V	PB_12 LASTZ alignment	PB_12	Variants: PB_12 LASTZ alignment	Polymorphism	A	G	2456620	2456620	1	1	none	A -> V	CDS	1234	1	3701	2	G -> A	GCT -> GTT	1	SNP (transition)	Substitution		G	1	1	1	1	A	1
gene4403	A707V	PB_12 LASTZ alignment	PB_12	Variants: PB_12 LASTZ alignment	Polymorphism	A	G	3023497	3023497	1	1	none	A -> V	CDS	707		2120	2	G -> A	GCA -> GTA	1	SNP (transition)	Substitution		G	1	1	1	1	A	1
gene4439	A706V	PB_12 LASTZ alignment	PB_12	Variants: PB_12 LASTZ alignment	Polymorphism	A	G	3208343	3208343	1	1	none	A -> V	CDS	706	2	2117	2	G -> A	GCG -> GTG	2	SNP (transition)	Substitution	0.5	G	1	1	1	0.5	A	1
gene4439	A653V	PB_12 LASTZ alignment	PB_12	Variants: PB_12 LASTZ alignment	Polymorphism	A	G	3208502	3208502	1	1	none	A -> V	CDS	653	2	1958	2	G -> A	GCG -> GTG	2	SNP (transition)	Substitution		G	1	0.5	0.85	1	A	2
gene4439	A462V	PB_12 LASTZ alignment	PB_12	Variants: PB_12 LASTZ alignment	Polymorphism	A	G	3209075	3209075	1	1	none	A -> V	CDS	462	2	1385	2	G -> A	GCG -> GTG	2	SNP (transition)	Substitution	0.5	G	1	1	1	0.5	A	1
gene4441	A458V	PB_12 LASTZ alignment	PB_12	Variants: PB_12 LASTZ alignment	Polymorphism	A	G	3225521	3225521	1	1	none	A -> V	CDS	458		1373	2	G -> A	GCC -> GTC	2	SNP (transition)	Substitution		G	1	0.5	0.85	1	A	2
gene3306	A917V	PB_11 LASTZ alignment	PB_11	Variants: PB_11 LASTZ alignment	Polymorphism	A	G	247050	247050	1	1	none	A -> V	CDS	917		2750	2	G -> A	GCC -> GTC	2	SNP (transition)	Substitution	0.5	G	1	1	1	0.5	A	1
gene3588	A634V	PB_11 LASTZ alignment	PB_11	Variants: PB_11 LASTZ alignment	Polymorphism	A	G	1575050	1575050	1	1	none	A -> V	CDS	634	2	1901	2	G -> A	GCT -> GTT	2	SNP (transition)	Substitution	0.5	G	1	1	1	0.5	A	1
gene3588	A628V	PB_11 LASTZ alignment	PB_11	Variants: PB_11 LASTZ alignment	Polymorphism	A	G	1575068	1575068	1	1	none	A -> V	CDS	628	2	1883	2	G -> A	GCT -> GTT	2	SNP (transition)	Substitution	0.5	G	1	1	1	0.5	A	1
gene3588	A593V	PB_11 LASTZ alignment	PB_11	Variants: PB_11 LASTZ alignment	Polymorphism	A	G	1575173	1575173	1	1	none	A -> V	CDS	593	2	1778	2	G -> A	GCT -> GTT	2	SNP (transition)	Substitution	0.5	G	1	1	1	0.5	A	1
gene3616	A2244V	PB_11 LASTZ alignment	PB_11	Variants: PB_11 LASTZ alignment	Polymorphism	A	G	1707424	1707424	1	1	none	A -> V	CDS	2244		6731	2	G -> A	GCC -> GTC	2	SNP (transition)	Substitution	0.5	G	1	1	1	0.5	A	1
gene3748	A170V	PB_11 LASTZ alignment	PB_11	Variants: PB_11 LASTZ alignment	Polymorphism	A	G	2452954	2452954	1	1	none	A -> V	CDS	170	2	509	2	G -> A	GCT -> GTT	2	SNP (transition)	Substitution		G	0.5	1	1	0.5	A	1
gene3754	A648V	PB_11 LASTZ alignment	PB_11	Variants: PB_11 LASTZ alignment	Polymorphism	A	G	2482246	2482246	1	1	none	A -> V	CDS	648	3	1943	2	G -> A	GCA -> GTA	1	SNP (transition)	Substitution		G	1	1	1	1	A	1
gene3766	A53V	PB_11 LASTZ alignment	PB_11	Variants: PB_11 LASTZ alignment	Polymorphism	A	G	2554625	2554625	1	1	none	A -> V	CDS	53	2	158	2	G -> A	GCA -> GTA	1	SNP (transition)	Substitution		G	1	1	1	1	A	1
gene2855	A56V	PB_10 LASTZ alignment	PB_10	Variants: PB_10 LASTZ alignment	Polymorphism	A	G	26544	26544	1	1	none	A -> V	CDS	56	2	167	2	G -> A	GCA -> GTA	2	SNP (transition)	Substitution	0.5	G	1	1	1	0.5	A	1
gene2860	A317V	PB_10 LASTZ alignment	PB_10	Variants: PB_10 LASTZ alignment	Polymorphism	A	G	62955	62955	1	1	none	A -> V	CDS	317	3	950	2	G -> A	GCA -> GTA	2	SNP (transition)	Substitution	0.5	G	1	1	1	0.5	A	1
gene2860	A314V	PB_10 LASTZ alignment	PB_10	Variants: PB_10 LASTZ alignment	Polymorphism	A	G	62964	62964	1	1	none	A -> V	CDS	314	3	941	2	G -> A	GCT -> GTT	2	SNP (transition)	Substitution	0.5	G	1	1	1	0.5	A	1
gene2952	A926V	PB_10 LASTZ alignment	PB_10	Variants: PB_10 LASTZ alignment	Polymorphism	A	G	503960	503960	1	1	none	A -> V	CDS	926		2777	2	G -> A	GCT -> GTT	2	SNP (transition)	Substitution	0.5	G	1	1	1	0.5	A	1
gene3024	A2173V	PB_10 LASTZ alignment	PB_10	Variants: PB_10 LASTZ alignment	Polymorphism	A	G	882808	882808	1	1	none	A -> V	CDS	2173	2	6518	2	G -> A	GCG -> GTG	2	SNP (transition)	Substitution	0.5	G	1	1	1	0.5	A	1
gene3024	A2168V	PB_10 LASTZ alignment	PB_10	Variants: PB_10 LASTZ alignment	Polymorphism	A	G	882823	882823	1	1	none	A -> V	CDS	2168	2	6503	2	G -> A	GCG -> GTG	2	SNP (transition)	Substitution	0.5	G	1	1	1	0.5	A	1
gene3024	A2163V	PB_10 LASTZ alignment	PB_10	Variants: PB_10 LASTZ alignment	Polymorphism	A	G	882838	882838	1	1	none	A -> V	CDS	2163	2	6488	2	G -> A	GCG -> GTG	2	SNP (transition)	Substitution	0.5	G	1	1	1	0.5	A	1
gene3071	A89V	PB_10 LASTZ alignment	PB_10	Variants: PB_10 LASTZ alignment	Polymorphism	A	G	1111923	1111923	1	1	none	A -> V	CDS	89		266	2	G -> A	GCT -> GTT	2	SNP (transition)	Substitution	0.5	G	1	1	1	0.5	A	1
gene3084	A640V	PB_10 LASTZ alignment	PB_10	Variants: PB_10 LASTZ alignment	Polymorphism	A	G	1192396	1192396	1	1	none	A -> V	CDS	640		1919	2	G -> A	GCG -> GTG	2	SNP (transition)	Substitution		G	1	0.5	0.85	0.5	A	1
gene3084	A607V	PB_10 LASTZ alignment	PB_10	Variants: PB_10 LASTZ alignment	Polymorphism	A	G	1192495	1192495	1	1	none	A -> V	CDS	607		1820	2	G -> A	GCG -> GTG	2	SNP (transition)	Substitution	0.5	G	1	1	1	0.5	A	1
gene3084	A574V	PB_10 LASTZ alignment	PB_10	Variants: PB_10 LASTZ alignment	Polymorphism	A	G	1192594	1192594	1	1	none	A -> V	CDS	574		1721	2	G -> A	GCG -> GTG	2	SNP (transition)	Substitution	0.5	G	1	1	1	0.5	A	1
gene3109	A1867V	PB_10 LASTZ alignment	PB_10	Variants: PB_10 LASTZ alignment	Polymorphism	A	G	1307581	1307581	1	1	none	A -> V	CDS	1867	2	5600	2	G -> A	GCA -> GTA	1	SNP (transition)	Substitution		G	1	1	1	1	A	1
gene3192	A78V	PB_10 LASTZ alignment	PB_10	Variants: PB_10 LASTZ alignment	Polymorphism	A	G	1653298	1653298	1	1	none	A -> V	CDS	78		233	2	G -> A	GCT -> GTT	1	SNP (transition)	Substitution		G	1	1	1	1	A	1
gene2547	A139V	PB_09 LASTZ alignment	PB_09	Variants: PB_09 LASTZ alignment	Polymorphism	A	G	627146	627146	1	1	none	A -> V	CDS	139	3	416	2	G -> A	GCA -> GTA	1	SNP (transition)	Substitution		G	1	1	1	1	A	1
gene2547	A121V	PB_09 LASTZ alignment	PB_09	Variants: PB_09 LASTZ alignment	Polymorphism	A	G	627200	627200	1	1	none	A -> V	CDS	121	3	362	2	G -> A	GCA -> GTA	1	SNP (transition)	Substitution		G	1	1	1	1	A	1
gene2589	A1458V	PB_09 LASTZ alignment	PB_09	Variants: PB_09 LASTZ alignment	Polymorphism	A	G	814950	814950	1	1	none	A -> V	CDS	1458	2	4373	2	G -> A	GCA -> GTA	2	SNP (transition)	Substitution	0.5	G	1	1	1	0.5	A	1
gene2589	A1368V	PB_09 LASTZ alignment	PB_09	Variants: PB_09 LASTZ alignment	Polymorphism	A	G	815220	815220	1	1	none	A -> V	CDS	1368	2	4103	2	G -> A	GCA -> GTA	2	SNP (transition)	Substitution	0.5	G	1	1	1	0.5	A	1
gene2589	A1178V	PB_09 LASTZ alignment	PB_09	Variants: PB_09 LASTZ alignment	Polymorphism	A	G	815790	815790	1	1	none	A -> V	CDS	1178	2	3533	2	G -> A	GCA -> GTA	2	SNP (transition)	Substitution	0.5	G	1	1	1	0.5	A	1
gene2589	A1118V	PB_09 LASTZ alignment	PB_09	Variants: PB_09 LASTZ alignment	Polymorphism	A	G	815970	815970	1	1	none	A -> V	CDS	1118	2	3353	2	G -> A	GCA -> GTA	2	SNP (transition)	Substitution	0.5	G	1	1	1	0.5	A	1
gene2589	A998V	PB_09 LASTZ alignment	PB_09	Variants: PB_09 LASTZ alignment	Polymorphism	A	G	816330	816330	1	1	none	A -> V	CDS	998	2	2993	2	G -> A	GCA -> GTA	2	SNP (transition)	Substitution	0.5	G	1	1	1	0.5	A	1
gene2594	A2095V	PB_09 LASTZ alignment	PB_09	Variants: PB_09 LASTZ alignment	Polymorphism	A	G	835874	835874	1	1	none	A -> V	CDS	2095	7	6284	2	G -> A	GCA -> GTA	2	SNP (transition)	Substitution	0.5	G	1	1	1	0.5	A	1
gene2599	A219V	PB_09 LASTZ alignment	PB_09	Variants: PB_09 LASTZ alignment	Polymorphism	A	G	869036	869036	1	1	none	A -> V	CDS	219		656	2	G -> A	GCA -> GTA	1	SNP (transition)	Substitution		G	1	1	1	1	A	1
gene2641	A100V	PB_09 LASTZ alignment	PB_09	Variants: PB_09 LASTZ alignment	Polymorphism	A	G	1081522	1081522	1	1	none	A -> V	CDS	100	1	299	2	G -> A	GCA -> GTA	2	SNP (transition)	Substitution		G	1	1	1	0.5	A	1
gene2651	A959V	PB_09 LASTZ alignment	PB_09	Variants: PB_09 LASTZ alignment	Polymorphism	A	G	1119445	1119445	1	1	none	A -> V	CDS	959	18	2876	2	G -> A	GCT -> GTT	1	SNP (transition)	Substitution		G	1	1	1	1	A	1
gene2733	A718V	PB_09 LASTZ alignment	PB_09	Variants: PB_09 LASTZ alignment	Polymorphism	A	G	1525270	1525270	1	1	none	A -> V	CDS	718		2153	2	G -> A	GCA -> GTA	2	SNP (transition)	Substitution	0.5	G	1	1	1	0.5	A	1
gene2733	A579V	PB_09 LASTZ alignment	PB_09	Variants: PB_09 LASTZ alignment	Polymorphism	A	G	1525687	1525687	1	1	none	A -> V	CDS	579		1736	2	G -> A	GCA -> GTA	2	SNP (transition)	Substitution	0.5	G	1	1	1	0.5	A	1
gene2733	A561V	PB_09 LASTZ alignment	PB_09	Variants: PB_09 LASTZ alignment	Polymorphism	A	G	1525741	1525741	1	1	none	A -> V	CDS	561		1682	2	G -> A	GCA -> GTA	2	SNP (transition)	Substitution	0.5	G	1	1	1	0.5	A	1
gene2733	A270V	PB_09 LASTZ alignment	PB_09	Variants: PB_09 LASTZ alignment	Polymorphism	A	G	1526614	1526614	1	1	none	A -> V	CDS	270		809	2	G -> A	GCA -> GTA	2	SNP (transition)	Substitution	0.5	G	1	1	1	0.5	A	1
gene2734	A277V	PB_09 LASTZ alignment	PB_09	Variants: PB_09 LASTZ alignment	Polymorphism	A	G	1531884	1531884	1	1	none	A -> V	CDS	277	2	830	2	G -> A	GCA -> GTA	1	SNP (transition)	Substitution		G	1	1	1	1	A	1
gene2776	A205V	PB_09 LASTZ alignment	PB_09	Variants: PB_09 LASTZ alignment	Polymorphism	A	G	1766806	1766806	1	1	none	A -> V	CDS	205	1	614	2	G -> A	GCT -> GTT	2	SNP (transition)	Substitution	0.5	G	1	1	1	0.5	A	1
gene2785	A1489V	PB_09 LASTZ alignment	PB_09	Variants: PB_09 LASTZ alignment	Polymorphism	A	G	1823708	1823708	1	1	none	A -> V	CDS	1489		4466	2	G -> A	GCG -> GTG	2	SNP (transition)	Substitution		G	1	0.5	0.85	0.5	A	1
gene2785	A1437V	PB_09 LASTZ alignment	PB_09	Variants: PB_09 LASTZ alignment	Polymorphism	A	G	1823864	1823864	1	1	none	A -> V	CDS	1437		4310	2	G -> A	GCA -> GTA	2	SNP (transition)	Substitution	0.5	G	1	1	1	0.5	A	1
gene1985	A190V	PB_08 LASTZ alignment	PB_08	Variants: PB_08 LASTZ alignment	Polymorphism	A	G	17463	17463	1	1	none	A -> V	CDS	190	2	569	2	G -> A	GCA -> GTA	1	SNP (transition)	Substitution		G	1	1	1	1	A	1
gene2000	A108V	PB_08 LASTZ alignment	PB_08	Variants: PB_08 LASTZ alignment	Polymorphism	A	G	111863	111863	1	1	none	A -> V	CDS	108	3	323	2	G -> A	GCT -> GTT	1	SNP (transition)	Substitution		G	1	1	1	1	A	1
gene2007	A339V	PB_08 LASTZ alignment	PB_08	Variants: PB_08 LASTZ alignment	Polymorphism	A	G	184263	184263	1	1	none	A -> V	CDS	339	2	1016	2	G -> A	GCC -> GTC	1	SNP (transition)	Substitution		G	1	1	1	1	A	1
gene2009	A113V	PB_08 LASTZ alignment	PB_08	Variants: PB_08 LASTZ alignment	Polymorphism	A	G	203087	203087	1	1	none	A -> V	CDS	113		338	2	G -> A	GCT -> GTT	1	SNP (transition)	Substitution		G	1	1	1	1	A	1
gene2041	A511V	PB_08 LASTZ alignment	PB_08	Variants: PB_08 LASTZ alignment	Polymorphism	A	G	355049	355049	1	1	none	A -> V	CDS	511		1532	2	G -> A	GCA -> GTA	2	SNP (transition)	Substitution	0.5	G	1	1	1	0.5	A	1
gene2041	A507V	PB_08 LASTZ alignment	PB_08	Variants: PB_08 LASTZ alignment	Polymorphism	A	G	355061	355061	1	1	none	A -> V	CDS	507		1520	2	G -> A	GCA -> GTA	2	SNP (transition)	Substitution	0.5	G	1	1	1	0.5	A	1
gene2118	A934V	PB_08 LASTZ alignment	PB_08	Variants: PB_08 LASTZ alignment	Polymorphism	A	G	696149	696149	1	1	none	A -> V	CDS	934	2	2801	2	G -> A	GCT -> GTT	2	SNP (transition)	Substitution	0.5	G	1	1	1	0.5	A	1
gene2208	A518V	PB_08 LASTZ alignment	PB_08	Variants: PB_08 LASTZ alignment	Polymorphism	A	G	1194154	1194154	1	1	none	A -> V	CDS	518	1	1553	2	G -> A	GCT -> GTT	2	SNP (transition)	Substitution	0.5	G	1	1	1	0.5	A	1
gene2276	A1099V	PB_08 LASTZ alignment	PB_08	Variants: PB_08 LASTZ alignment	Polymorphism	A	G	1541885	1541885	1	1	none	A -> V	CDS	1099		3296	2	G -> A	GCG -> GTG	2	SNP (transition)	Substitution	0.5	G	1	1	1	0.5	A	1
gene2276	A1090V	PB_08 LASTZ alignment	PB_08	Variants: PB_08 LASTZ alignment	Polymorphism	A	G	1541912	1541912	1	1	none	A -> V	CDS	1090		3269	2	G -> A	GCG -> GTG	2	SNP (transition)	Substitution	0.5	G	1	1	1	0.5	A	1
gene2276	A157V	PB_08 LASTZ alignment	PB_08	Variants: PB_08 LASTZ alignment	Polymorphism	A	G	1544711	1544711	1	1	none	A -> V	CDS	157		470	2	G -> A	GCA -> GTA	2	SNP (transition)	Substitution	0.5	G	1	1	1	0.5	A	1
gene2317	A37V	PB_08 LASTZ alignment	PB_08	Variants: PB_08 LASTZ alignment	Polymorphism	A	G	1741297	1741297	1	1	none	A -> V	CDS	37	3	110	2	G -> A	GCA -> GTA	2	SNP (transition)	Substitution	0.5	G	1	1	1	0.5	A	1
gene2317	A33V	PB_08 LASTZ alignment	PB_08	Variants: PB_08 LASTZ alignment	Polymorphism	A	G	1741309	1741309	1	1	none	A -> V	CDS	33	3	98	2	G -> A	GCA -> GTA	2	SNP (transition)	Substitution	0.5	G	1	1	1	0.5	A	1
gene1571	A137V	PB_07 LASTZ alignment	PB_07	Variants: PB_07 LASTZ alignment	Polymorphism	A	G	221509	221509	1	1	none	A -> V	CDS	137	2	410	2	G -> A	GCA -> GTA	1	SNP (transition)	Substitution		G	1	1	1	1	A	1
gene1571	A104V	PB_07 LASTZ alignment	PB_07	Variants: PB_07 LASTZ alignment	Polymorphism	A	G	221608	221608	1	1	none	A -> V	CDS	104	2	311	2	G -> A	GCA -> GTA	1	SNP (transition)	Substitution		G	1	1	1	1	A	1
gene1572	A198V	PB_07 LASTZ alignment	PB_07	Variants: PB_07 LASTZ alignment	Polymorphism	A	G	233293	233293	1	1	none	A -> V	CDS	198	2	593	2	G -> A	GCT -> GTT	1	SNP (transition)	Substitution		G	1	1	1	1	A	1
gene1572	A158V	PB_07 LASTZ alignment	PB_07	Variants: PB_07 LASTZ alignment	Polymorphism	A	G	233413	233413	1	1	none	A -> V	CDS	158	2	473	2	G -> A	GCT -> GTT	1	SNP (transition)	Substitution		G	1	1	1	1	A	1
gene1573	A104V	PB_07 LASTZ alignment	PB_07	Variants: PB_07 LASTZ alignment	Polymorphism	A	G	238106	238106	1	1	none	A -> V	CDS	104	2	311	2	G -> A	GCA -> GTA	1	SNP (transition)	Substitution		G	1	1	1	1	A	1
gene1654	A161V	PB_07 LASTZ alignment	PB_07	Variants: PB_07 LASTZ alignment	Polymorphism	A	G	697826	697826	1	1	none	A -> V	CDS	161	1	482	2	G -> A	GCT -> GTT	2	SNP (transition)	Substitution	0.5	G	1	1	1	0.5	A	1
gene1797	A393V	PB_07 LASTZ alignment	PB_07	Variants: PB_07 LASTZ alignment	Polymorphism	A	G	1378611	1378611	1	1	none	A -> V	CDS	393	5	1178	2	G -> A	GCA -> GTA	1	SNP (transition)	Substitution		G	1	1	1	1	A	1
gene1797	A383V	PB_07 LASTZ alignment	PB_07	Variants: PB_07 LASTZ alignment	Polymorphism	A	G	1378641	1378641	1	1	none	A -> V	CDS	383	5	1148	2	G -> A	GCA -> GTA	1	SNP (transition)	Substitution		G	1	1	1	1	A	1
gene1797	A373V	PB_07 LASTZ alignment	PB_07	Variants: PB_07 LASTZ alignment	Polymorphism	A	G	1378671	1378671	1	1	none	A -> V	CDS	373	5	1118	2	G -> A	GCA -> GTA	1	SNP (transition)	Substitution		G	1	1	1	1	A	1
gene1921	A472V	PB_07 LASTZ alignment	PB_07	Variants: PB_07 LASTZ alignment	Polymorphism	A	G	1922929	1922929	1	1	none	A -> V	CDS	472		1415	2	G -> A	GCT -> GTT	2	SNP (transition)	Substitution	0.5	G	1	1	1	0.5	A	1
gene1424	A980V	PB_06 LASTZ alignment	PB_06	Variants: PB_06 LASTZ alignment	Polymorphism	A	G	211445	211445	1	1	none	A -> V	CDS	980		2939	2	G -> A	GCA -> GTA	2	SNP (transition)	Substitution	0.5	G	1	1	1	0.5	A	1
gene1424	A960V	PB_06 LASTZ alignment	PB_06	Variants: PB_06 LASTZ alignment	Polymorphism	A	G	211505	211505	1	1	none	A -> V	CDS	960		2879	2	G -> A	GCA -> GTA	2	SNP (transition)	Substitution	0.5	G	1	1	1	0.5	A	1
gene1473	A329V	PB_06 LASTZ alignment	PB_06	Variants: PB_06 LASTZ alignment	Polymorphism	A	G	456329	456329	1	1	none	A -> V	CDS	329		986	2	G -> A	GCA -> GTA	1	SNP (transition)	Substitution		G	1	1	1	1	A	1
gene1474	A539V	PB_06 LASTZ alignment	PB_06	Variants: PB_06 LASTZ alignment	Polymorphism	A	G	460185	460185	1	1	none	A -> V	CDS	539		1616	2	G -> A	GCA -> GTA	2	SNP (transition)	Substitution	0.5	G	1	1	1	0.5	A	1
gene1474	A479V	PB_06 LASTZ alignment	PB_06	Variants: PB_06 LASTZ alignment	Polymorphism	A	G	460365	460365	1	1	none	A -> V	CDS	479		1436	2	G -> A	GCA -> GTA	2	SNP (transition)	Substitution	0.5	G	1	1	1	0.5	A	1
gene1474	A414V	PB_06 LASTZ alignment	PB_06	Variants: PB_06 LASTZ alignment	Polymorphism	A	G	460560	460560	1	1	none	A -> V	CDS	414		1241	2	G -> A	GCA -> GTA	2	SNP (transition)	Substitution	0.5	G	1	1	1	0.5	A	1
gene1481	A571V	PB_06 LASTZ alignment	PB_06	Variants: PB_06 LASTZ alignment	Polymorphism	A	G	484048	484048	1	1	none	A -> V	CDS	571		1712	2	G -> A	GCA -> GTA	2	SNP (transition)	Substitution		G	1	1	1	0.5	A	1
gene1485	A92V	PB_06 LASTZ alignment	PB_06	Variants: PB_06 LASTZ alignment	Polymorphism	A	G	495248	495248	1	1	none	A -> V	CDS	92		275	2	G -> A	GCA -> GTA	2	SNP (transition)	Substitution	0.5	G	1	1	1	0.5	A	1
gene1502	A54V	PB_06 LASTZ alignment	PB_06	Variants: PB_06 LASTZ alignment	Polymorphism	A	G	553181	553181	1	1	none	A -> V	CDS	54	2	161	2	G -> A	GCT -> GTT	1	SNP (transition)	Substitution		G	1	1	1	1	A	1
gene1507	A577V	PB_06 LASTZ alignment	PB_06	Variants: PB_06 LASTZ alignment	Polymorphism	A	G	582923	582923	1	1	none	A -> V	CDS	577	2	1730	2	G -> A	GCA -> GTA	1	SNP (transition)	Substitution		G	1	1	1	1	A	1
gene1507	A271V	PB_06 LASTZ alignment	PB_06	Variants: PB_06 LASTZ alignment	Polymorphism	A	G	583841	583841	1	1	none	A -> V	CDS	271	2	812	2	G -> A	GCC -> GTC	1	SNP (transition)	Substitution		G	1	1	1	1	A	1
gene1050	A226V	PB_05 LASTZ alignment	PB_05	Variants: PB_05 LASTZ alignment	Polymorphism	A	G	992	992	1	1	none	A -> V	CDS	226	2	677	2	G -> A	GCT -> GTT	2	SNP (transition)	Substitution	0.5	G	1	1	1	0.5	A	1
gene1054	A183V	PB_05 LASTZ alignment	PB_05	Variants: PB_05 LASTZ alignment	Polymorphism	A	G	27576	27576	1	1	none	A -> V	CDS	183	2	548	2	G -> A	GCA -> GTA	1	SNP (transition)	Substitution		G	1	1	1	1	A	1
gene1113	A1934V	PB_05 LASTZ alignment	PB_05	Variants: PB_05 LASTZ alignment	Polymorphism	A	G	320377	320377	1	1	none	A -> V	CDS	1934	1	5801	2	G -> A	GCG -> GTG	2	SNP (transition)	Substitution	0.5	G	1	1	1	0.5	A	1
gene1115	A128V	PB_05 LASTZ alignment	PB_05	Variants: PB_05 LASTZ alignment	Polymorphism	A	G	337268	337268	1	1	none	A -> V	CDS	128	1	383	2	G -> A	GCA -> GTA	2	SNP (transition)	Substitution	0.5	G	1	1	1	0.5	A	1
gene1226	A321V	PB_05 LASTZ alignment	PB_05	Variants: PB_05 LASTZ alignment	Polymorphism	A	G	793122	793122	1	1	none	A -> V	CDS	321	9	962	2	G -> A	GCA -> GTA	2	SNP (transition)	Substitution	0.5	G	1	1	1	0.5	A	1
gene1235	A2311V	PB_05 LASTZ alignment	PB_05	Variants: PB_05 LASTZ alignment	Polymorphism	A	G	836559	836559	1	1	none	A -> V	CDS	2311		6932	2	G -> A	GCT -> GTT	1	SNP (transition)	Substitution		G	1	1	1	1	A	1
gene1239	A447V	PB_05 LASTZ alignment	PB_05	Variants: PB_05 LASTZ alignment	Polymorphism	A	G	868665	868665	1	1	none	A -> V	CDS	447	12	1340	2	G -> A	GCA -> GTA	1	SNP (transition)	Substitution		G	1	1	1	1	A	1
gene1239	A413V	PB_05 LASTZ alignment	PB_05	Variants: PB_05 LASTZ alignment	Polymorphism	A	G	868849	868849	1	1	none	A -> V	CDS	413	11	1238	2	G -> A	GCG -> GTG	1	SNP (transition)	Substitution		G	1	1	1	1	A	1
gene1239	A393V	PB_05 LASTZ alignment	PB_05	Variants: PB_05 LASTZ alignment	Polymorphism	A	G	868909	868909	1	1	none	A -> V	CDS	393	11	1178	2	G -> A	GCG -> GTG	1	SNP (transition)	Substitution		G	1	1	1	1	A	1
gene1363	A239V	PB_05 LASTZ alignment	PB_05	Variants: PB_05 LASTZ alignment	Polymorphism	A	G	1572246	1572246	1	1	none	A -> V	CDS	239	2	716	2	G -> A	GCT -> GTT	1	SNP (transition)	Substitution		G	1	1	1	1	A	1
gene826	A168V	PB_04 LASTZ alignment	PB_04	Variants: PB_04 LASTZ alignment	Polymorphism	A	G	69654	69654	1	1	none	A -> V	CDS	168	2	503	2	G -> A	GCA -> GTA	1	SNP (transition)	Substitution		G	1	1	1	1	A	1
gene841	A366V	PB_04 LASTZ alignment	PB_04	Variants: PB_04 LASTZ alignment	Polymorphism	A	G	211137	211137	1	1	none	A -> V	CDS	366	2	1097	2	G -> A	GCA -> GTA	2	SNP (transition)	Substitution		G	1	1	1	0.5	A	1
gene841	A342V	PB_04 LASTZ alignment	PB_04	Variants: PB_04 LASTZ alignment	Polymorphism	A	G	211209	211209	1	1	none	A -> V	CDS	342	2	1025	2	G -> A	GCA -> GTA	2	SNP (transition)	Substitution		G	1	1	1	0.5	A	1
gene841	A318V	PB_04 LASTZ alignment	PB_04	Variants: PB_04 LASTZ alignment	Polymorphism	A	G	211281	211281	1	1	none	A -> V	CDS	318	2	953	2	G -> A	GCA -> GTA	2	SNP (transition)	Substitution		G	1	1	1	0.5	A	1
gene844	A1064V	PB_04 LASTZ alignment	PB_04	Variants: PB_04 LASTZ alignment	Polymorphism	A	G	245554	245554	1	1	none	A -> V	CDS	1064	2	3191	2	G -> A	GCA -> GTA	2	SNP (transition)	Substitution	0.5	G	1	1	1	0.5	A	1
gene844	A1063V	PB_04 LASTZ alignment	PB_04	Variants: PB_04 LASTZ alignment	Polymorphism	A	G	245557	245557	1	1	none	A -> V	CDS	1063	2	3188	2	G -> A	GCA -> GTA	2	SNP (transition)	Substitution	0.5	G	1	1	1	0.5	A	1
gene918	A413V	PB_04 LASTZ alignment	PB_04	Variants: PB_04 LASTZ alignment	Polymorphism	A	G	577070	577070	1	1	none	A -> V	CDS	413	1	1238	2	G -> A	GCA -> GTA	2	SNP (transition)	Substitution	0.5	G	1	1	1	0.5	A	1
gene918	A395V	PB_04 LASTZ alignment	PB_04	Variants: PB_04 LASTZ alignment	Polymorphism	A	G	577124	577124	1	1	none	A -> V	CDS	395	1	1184	2	G -> A	GCA -> GTA	2	SNP (transition)	Substitution	0.5	G	1	1	1	0.5	A	1
gene752	A1166V	PB_03 LASTZ alignment	PB_03	Variants: PB_03 LASTZ alignment	Polymorphism	A	G	852701	852701	1	1	none	A -> V	CDS	1166		3497	2	G -> A	GCT -> GTT	1	SNP (transition)	Substitution		G	1	1	1	1	A	1
gene792	A447V	PB_03 LASTZ alignment	PB_03	Variants: PB_03 LASTZ alignment	Polymorphism	A	G	1024025	1024025	1	1	none	A -> V	CDS	447		1340	2	G -> A	GCA -> GTA	2	SNP (transition)	Substitution	0.5	G	1	1	1	0.5	A	1
gene792	A425V	PB_03 LASTZ alignment	PB_03	Variants: PB_03 LASTZ alignment	Polymorphism	A	G	1024091	1024091	1	1	none	A -> V	CDS	425		1274	2	G -> A	GCA -> GTA	2	SNP (transition)	Substitution	0.5	G	1	1	1	0.5	A	1
gene792	A421V	PB_03 LASTZ alignment	PB_03	Variants: PB_03 LASTZ alignment	Polymorphism	A	G	1024103	1024103	1	1	none	A -> V	CDS	421		1262	2	G -> A	GCA -> GTA	2	SNP (transition)	Substitution	0.5	G	1	1	1	0.5	A	1
gene792	A417V	PB_03 LASTZ alignment	PB_03	Variants: PB_03 LASTZ alignment	Polymorphism	A	G	1024115	1024115	1	1	none	A -> V	CDS	417		1250	2	G -> A	GCA -> GTA	2	SNP (transition)	Substitution	0.5	G	1	1	1	0.5	A	1
gene792	A237V	PB_03 LASTZ alignment	PB_03	Variants: PB_03 LASTZ alignment	Polymorphism	A	G	1024655	1024655	1	1	none	A -> V	CDS	237		710	2	G -> A	GCG -> GTG	2	SNP (transition)	Substitution	0.5	G	1	1	1	0.5	A	1
gene792	A233V	PB_03 LASTZ alignment	PB_03	Variants: PB_03 LASTZ alignment	Polymorphism	A	G	1024667	1024667	1	1	none	A -> V	CDS	233		698	2	G -> A	GCG -> GTG	2	SNP (transition)	Substitution	0.5	G	1	1	1	0.5	A	1
gene421	A346V	PB_02 LASTZ alignment	PB_02	Variants: PB_02 LASTZ alignment	Polymorphism	A	G	157674	157674	1	1	none	A -> V	CDS	346	4	1037	2	G -> A	GCA -> GTA	2	SNP (transition)	Substitution	0.5	G	1	1	1	0.5	A	1
gene424	A83V	PB_02 LASTZ alignment	PB_02	Variants: PB_02 LASTZ alignment	Polymorphism	A	G	177970	177970	1	1	none	A -> V	CDS	83	2	248	2	G -> A	GCA -> GTA	1	SNP (transition)	Substitution		G	1	1	1	1	A	1
gene444	A1327V	PB_02 LASTZ alignment	PB_02	Variants: PB_02 LASTZ alignment	Polymorphism	A	G	281953	281953	1	1	none	A -> V	CDS	1327	2	3980	2	G -> A	GCA -> GTA	2	SNP (transition)	Substitution	0.5	G	1	1	1	0.5	A	1
gene444	A614V	PB_02 LASTZ alignment	PB_02	Variants: PB_02 LASTZ alignment	Polymorphism	A	G	284178	284178	1	1	none	A -> V	CDS	614	1	1841	2	G -> A	GCA -> GTA	2	SNP (transition)	Substitution	0.5	G	1	1	1	0.5	A	1
gene474	A1128V	PB_02 LASTZ alignment	PB_02	Variants: PB_02 LASTZ alignment	Polymorphism	A	G	425134	425134	1	1	none	A -> V	CDS	1128	14	3383	2	G -> A	GCA -> GTA	2	SNP (transition)	Substitution	0.5	G	1	1	1	0.5	A	1
gene474	A1124V	PB_02 LASTZ alignment	PB_02	Variants: PB_02 LASTZ alignment	Polymorphism	A	G	425146	425146	1	1	none	A -> V	CDS	1124	14	3371	2	G -> A	GCA -> GTA	2	SNP (transition)	Substitution	0.5	G	1	1	1	0.5	A	1
gene474	A723V	PB_02 LASTZ alignment	PB_02	Variants: PB_02 LASTZ alignment	Polymorphism	A	G	427635	427635	1	1	none	A -> V	CDS	723	11	2168	2	G -> A	GCG -> GTG	2	SNP (transition)	Substitution	0.5	G	1	1	1	0.5	A	1
gene474	A711V	PB_02 LASTZ alignment	PB_02	Variants: PB_02 LASTZ alignment	Polymorphism	A	G	427671	427671	1	1	none	A -> V	CDS	711	11	2132	2	G -> A	GCG -> GTG	2	SNP (transition)	Substitution	0.5	G	1	1	1	0.5	A	1
gene474	A702V	PB_02 LASTZ alignment	PB_02	Variants: PB_02 LASTZ alignment	Polymorphism	A	G	427698	427698	1	1	none	A -> V	CDS	702	11	2105	2	G -> A	GCG -> GTG	2	SNP (transition)	Substitution	0.5	G	1	1	1	0.5	A	1
gene474	A696V	PB_02 LASTZ alignment	PB_02	Variants: PB_02 LASTZ alignment	Polymorphism	A	G	427716	427716	1	1	none	A -> V	CDS	696	11	2087	2	G -> A	GCG -> GTG	2	SNP (transition)	Substitution	0.5	G	1	1	1	0.5	A	1
gene492	A1887V	PB_02 LASTZ alignment	PB_02	Variants: PB_02 LASTZ alignment	Polymorphism	A	G	524769	524769	1	1	none	A -> V	CDS	1887	2	5660	2	G -> A	GCA -> GTA	2	SNP (transition)	Substitution	0.5	G	1	1	1	0.5	A	1
gene495	A1759V	PB_02 LASTZ alignment	PB_02	Variants: PB_02 LASTZ alignment	Polymorphism	A	G	545125	545125	1	1	none	A -> V	CDS	1759	3	5276	2	G -> A	GCA -> GTA	2	SNP (transition)	Substitution	0.5	G	1	1	1	0.5	A	1
gene495	A1283V	PB_02 LASTZ alignment	PB_02	Variants: PB_02 LASTZ alignment	Polymorphism	A	G	546553	546553	1	1	none	A -> V	CDS	1283	3	3848	2	G -> A	GCT -> GTT	2	SNP (transition)	Substitution	0.5	G	1	1	1	0.5	A	1
gene495	A1218V	PB_02 LASTZ alignment	PB_02	Variants: PB_02 LASTZ alignment	Polymorphism	A	G	546748	546748	1	1	none	A -> V	CDS	1218	3	3653	2	G -> A	GCT -> GTT	2	SNP (transition)	Substitution	0.5	G	1	1	1	0.5	A	1
gene172	A120V	PB_01 LASTZ alignment	PB_01	Variants: PB_01 LASTZ alignment	Polymorphism	A	G	163763	163763	1	1	none	A -> V	CDS	120		359	2	G -> A	GCT -> GTT	1	SNP (transition)	Substitution		G	1	1	1	1	A	1
gene174	A251V	PB_01 LASTZ alignment	PB_01	Variants: PB_01 LASTZ alignment	Polymorphism	A	G	179222	179222	1	1	none	A -> V	CDS	251	2	752	2	G -> A	GCG -> GTG	2	SNP (transition)	Substitution	0.5	G	1	1	1	0.5	A	1
gene174	A232V	PB_01 LASTZ alignment	PB_01	Variants: PB_01 LASTZ alignment	Polymorphism	A	G	179279	179279	1	1	none	A -> V	CDS	232	2	695	2	G -> A	GCT -> GTT	1	SNP (transition)	Substitution		G	1	1	1	1	A	1
gene178	A118V	PB_01 LASTZ alignment	PB_01	Variants: PB_01 LASTZ alignment	Polymorphism	A	G	206896	206896	1	1	none	A -> V	CDS	118	2	353	2	G -> A	GCA -> GTA	2	SNP (transition)	Substitution	0.5	G	1	1	1	0.5	A	1
gene256	A1686V	PB_01 LASTZ alignment	PB_01	Variants: PB_01 LASTZ alignment	Polymorphism	A	G	693305	693305	1	1	none	A -> V	CDS	1686	3	5057	2	G -> A	GCA -> GTA	1	SNP (transition)	Substitution		G	1	1	1	1	A	1
gene290	A1104V	PB_01 LASTZ alignment	PB_01	Variants: PB_01 LASTZ alignment	Polymorphism	A	G	862568	862568	1	1	none	A -> V	CDS	1104	2	3311	2	G -> A	GCT -> GTT	1	SNP (transition)	Substitution		G	1	1	1	1	A	1
gene356	A152V	PB_01 LASTZ alignment	PB_01	Variants: PB_01 LASTZ alignment	Polymorphism	A	G	1324864	1324864	1	1	none	A -> V	CDS	152	2	455	2	G -> A	GCT -> GTT	1	SNP (transition)	Substitution		G	1	1	1	1	A	1
gene5118	C833F	PB_14 LASTZ alignment	PB_14	Variants: PB_14 LASTZ alignment	Polymorphism	A	C	431514	431514	1	1	none	C -> F	CDS	833	1	2498	2	C -> A	TGT -> TTT	2	SNP (transversion)	Substitution	0.5	C	1	1	1	0.5	A	1
gene5541	C1735F	PB_14 LASTZ alignment	PB_14	Variants: PB_14 LASTZ alignment	Polymorphism	A	C	2543091	2543091	1	1	none	C -> F	CDS	1735	12	5204	2	C -> A	TGC -> TTC	1	SNP (transversion)	Substitution		C	1	1	1	1	A	1
gene4510	C10F	PB_13 LASTZ alignment	PB_13	Variants: PB_13 LASTZ alignment	Polymorphism	A	C	14074	14074	1	1	none	C -> F	CDS	10	1	29	2	C -> A	TGT -> TTT	1	SNP (transversion)	Substitution		C	1	1	1	1	A	1
gene4514	C183F	PB_13 LASTZ alignment	PB_13	Variants: PB_13 LASTZ alignment	Polymorphism	A	C	34048	34048	1	1	none	C -> F	CDS	183	2	548	2	C -> A	TGC -> TTC	1	SNP (transversion)	Substitution		C	1	1	1	1	A	1
gene5008	C445F	PB_13 LASTZ alignment	PB_13	Variants: PB_13 LASTZ alignment	Polymorphism	A	C	2613757	2613757	1	1	none	C -> F	CDS	445	2	1334	2	C -> A	TGT -> TTT	1	SNP (transversion)	Substitution		C	1	1	1	1	A	1
gene4053	C421F	PB_12 LASTZ alignment	PB_12	Variants: PB_12 LASTZ alignment	Polymorphism	A	C	1320540	1320540	1	1	none	C -> F	CDS	421	2	1262	2	C -> A	TGT -> TTT	2	SNP (transversion)	Substitution	0.5	C	1	1	1	0.5	A	1
gene4327	C91F	PB_12 LASTZ alignment	PB_12	Variants: PB_12 LASTZ alignment	Polymorphism	A	C	2639293	2639293	1	1	none	C -> F	CDS	91		272	2	C -> A	TGC -> TTC	2	SNP (transversion)	Substitution	0.5	C	1	1	1	0.5	A	1
gene3766	C32F	PB_11 LASTZ alignment	PB_11	Variants: PB_11 LASTZ alignment	Polymorphism	A	C	2554688	2554688	1	1	none	C -> F	CDS	32	2	95	2	C -> A	TGT -> TTT	1	SNP (transversion)	Substitution		C	1	1	1	1	A	1
gene2857	C262F	PB_10 LASTZ alignment	PB_10	Variants: PB_10 LASTZ alignment	Polymorphism	A	C	34667	34667	1	1	none	C -> F	CDS	262	2	785	2	C -> A	TGT -> TTT	2	SNP (transversion)	Substitution	0.5	C	1	1	1	0.5	A	1
gene3196	C1006F	PB_10 LASTZ alignment	PB_10	Variants: PB_10 LASTZ alignment	Polymorphism	A	C	1664118	1664118	1	1	none	C -> F	CDS	1006		3017	2	C -> A	TGC -> TTC	1	SNP (transversion)	Substitution		C	1	1	1	1	A	1
gene2000	C129F	PB_08 LASTZ alignment	PB_08	Variants: PB_08 LASTZ alignment	Polymorphism	A	C	111800	111800	1	1	none	C -> F	CDS	129	3	386	2	C -> A	TGT -> TTT	1	SNP (transversion)	Substitution		C	1	1	1	1	A	1
gene2009	C368F	PB_08 LASTZ alignment	PB_08	Variants: PB_08 LASTZ alignment	Polymorphism	A	C	202322	202322	1	1	none	C -> F	CDS	368		1103	2	C -> A	TGT -> TTT	2	SNP (transversion)	Substitution		C	1	0.5	0.85	1	A	2
gene2365	C184F	PB_08 LASTZ alignment	PB_08	Variants: PB_08 LASTZ alignment	Polymorphism	A	C	2064675	2064675	1	1	none	C -> F	CDS	184	2	551	2	C -> A	TGT -> TTT	1	SNP (transversion)	Substitution		C	1	1	1	1	A	1
gene1543	C178F	PB_07 LASTZ alignment	PB_07	Variants: PB_07 LASTZ alignment	Polymorphism	A	C	29477	29477	1	1	none	C -> F	CDS	178	2	533	2	C -> A	TGT -> TTT	1	SNP (transversion)	Substitution		C	1	1	1	1	A	1
gene1559	C247F	PB_07 LASTZ alignment	PB_07	Variants: PB_07 LASTZ alignment	Polymorphism	A	C	142445	142445	1	1	none	C -> F	CDS	247	2	740	2	C -> A	TGC -> TTC	1	SNP (transversion)	Substitution		C	1	1	1	1	A	1
gene1320	C8F	PB_05 LASTZ alignment	PB_05	Variants: PB_05 LASTZ alignment	Polymorphism	A	C	1322459	1322459	1	1	none	C -> F	CDS	8	1	23	2	C -> A	TGT -> TTT	2	SNP (transversion)	Substitution	0.5	C	1	1	1	0.5	A	1
gene899	C1630F	PB_04 LASTZ alignment	PB_04	Variants: PB_04 LASTZ alignment	Polymorphism	A	C	481884	481884	1	1	none	C -> F	CDS	1630	2	4889	2	C -> A	TGC -> TTC	2	SNP (transversion)	Substitution	0.5	C	1	1	1	0.5	A	1
gene899	C1618F	PB_04 LASTZ alignment	PB_04	Variants: PB_04 LASTZ alignment	Polymorphism	A	C	481920	481920	1	1	none	C -> F	CDS	1618	2	4853	2	C -> A	TGC -> TTC	2	SNP (transversion)	Substitution	0.5	C	1	1	1	0.5	A	1
gene615	C185F	PB_03 LASTZ alignment	PB_03	Variants: PB_03 LASTZ alignment	Polymorphism	A	C	84509	84509	1	1	none	C -> F	CDS	185	2	554	2	C -> A	TGT -> TTT	1	SNP (transversion)	Substitution		C	1	1	1	1	A	1
gene160	C161F	PB_01 LASTZ alignment	PB_01	Variants: PB_01 LASTZ alignment	Polymorphism	A	C	101485	101485	1	1	none	C -> F	CDS	161	2	482	2	C -> A	TGT -> TTT	1	SNP (transversion)	Substitution		C	1	1	1	1	A	1
gene168	C275F	PB_01 LASTZ alignment	PB_01	Variants: PB_01 LASTZ alignment	Polymorphism	A	C	138905	138905	1	1	none	C -> F	CDS	275	2	824	2	C -> A	TGT -> TTT	1	SNP (transversion)	Substitution		C	1	1	1	1	A	1
gene173	C66F	PB_01 LASTZ alignment	PB_01	Variants: PB_01 LASTZ alignment	Polymorphism	A	C	167729	167729	1	1	none	C -> F	CDS	66	2	197	2	C -> A	TGT -> TTT	1	SNP (transversion)	Substitution		C	1	1	1	1	A	1
gene347	C396F	PB_01 LASTZ alignment	PB_01	Variants: PB_01 LASTZ alignment	Polymorphism	A	C	1223316	1223316	1	1	none	C -> F	CDS	396	2	1187	2	C -> A	TGT -> TTT	2	SNP (transversion)	Substitution	0.5	C	1	1	1	0.5	A	1
gene5163	C816S	PB_14 LASTZ alignment	PB_14	Variants: PB_14 LASTZ alignment	Polymorphism	A	T	650992	650992	1	1	none	C -> S	CDS	816	3	2446	1	T -> A	TGT -> AGT	3	SNP (transversion)	Substitution	0.333	T	0.5	1	1	0.333	A	1
gene5317	C507S	PB_14 LASTZ alignment	PB_14	Variants: PB_14 LASTZ alignment	Polymorphism	A	T	1400299	1400299	1	1	none	C -> S	CDS	507	1	1519	1	T -> A	TGC -> AGC	2	SNP (transversion)	Substitution		T	1	0.5	0.85	1	A	2
gene5458	C936S	PB_14 LASTZ alignment	PB_14	Variants: PB_14 LASTZ alignment	Polymorphism	A	T	2081137	2081137	1	1	none	C -> S	CDS	936	2	2806	1	T -> A	TGT -> AGT	2	SNP (transversion)	Substitution	0.5	T	1	1	1	0.5	A	1
gene5518	C2589S	PB_14 LASTZ alignment	PB_14	Variants: PB_14 LASTZ alignment	Polymorphism	A	T	2426016	2426016	1	1	none	C -> S	CDS	2589	1	7765	1	T -> A	TGT -> AGT	2	SNP (transversion)	Substitution	0.5	T	1	1	1	0.5	A	1
gene5636	C332S	PB_14 LASTZ alignment	PB_14	Variants: PB_14 LASTZ alignment	Polymorphism	A	T	2990075	2990075	1	1	none	C -> S	CDS	332		994	1	T -> A	TGT -> AGT	2	SNP (transversion)	Substitution	0.5	T	1	1	1	0.5	A	1
gene4624	C1701S	PB_13 LASTZ alignment	PB_13	Variants: PB_13 LASTZ alignment	Polymorphism	A	T	725161	725161	1	1	none	C -> S	CDS	1701	2	5101	1	T -> A	TGT -> AGT	1	SNP (transversion)	Substitution		T	1	1	1	1	A	1
gene4857	C109S	PB_13 LASTZ alignment	PB_13	Variants: PB_13 LASTZ alignment	Polymorphism	A	T	1901223	1901223	1	1	none	C -> S	CDS	109	2	325	1	T -> A	TGT -> AGT	2	SNP (transversion)	Substitution	0.5	T	1	1	1	0.5	A	1
gene4864	C1045S	PB_13 LASTZ alignment	PB_13	Variants: PB_13 LASTZ alignment	Polymorphism	A	T	1935803	1935803	1	1	none	C -> S	CDS	1045	4	3133	1	T -> A	TGT -> AGT	2	SNP (transversion)	Substitution	0.5	T	1	1	1	0.5	A	1
gene4868	C185S	PB_13 LASTZ alignment	PB_13	Variants: PB_13 LASTZ alignment	Polymorphism	A	T	1957829	1957829	1	1	none	C -> S	CDS	185		553	1	T -> A	TGC -> AGC	2	SNP (transversion)	Substitution		T	1	0.5	0.85	1	A	2
gene5022	C157S	PB_13 LASTZ alignment	PB_13	Variants: PB_13 LASTZ alignment	Polymorphism	A	T	2702222	2702222	1	1	none	C -> S	CDS	157	2	469	1	T -> A	TGT -> AGT	1	SNP (transversion)	Substitution		T	1	1	1	1	A	1
gene3889	C684S	PB_12 LASTZ alignment	PB_12	Variants: PB_12 LASTZ alignment	Polymorphism	A	T	539462	539462	1	1	none	C -> S	CDS	684	1	2050	1	T -> A	TGT -> AGT	2	SNP (transversion)	Substitution	0.5	T	1	1	1	0.5	A	1
gene3929	C1317S	PB_12 LASTZ alignment	PB_12	Variants: PB_12 LASTZ alignment	Polymorphism	A	T	742507	742507	1	1	none	C -> S	CDS	1317	3	3949	1	T -> A	TGT -> AGT	2	SNP (transversion)	Substitution	0.5	T	1	1	1	0.5	A	1
gene4064	C1040S	PB_12 LASTZ alignment	PB_12	Variants: PB_12 LASTZ alignment	Polymorphism	A	T	1387928	1387928	1	1	none	C -> S	CDS	1040	1	3118	1	T -> A	TGT -> AGT	2	SNP (transversion)	Substitution	0.5	T	1	1	1	0.5	A	1
gene4064	C1048S	PB_12 LASTZ alignment	PB_12	Variants: PB_12 LASTZ alignment	Polymorphism	A	T	1387952	1387952	1	1	none	C -> S	CDS	1048	1	3142	1	T -> A	TGT -> AGT	2	SNP (transversion)	Substitution	0.5	T	1	1	1	0.5	A	1
gene4064	C1049S	PB_12 LASTZ alignment	PB_12	Variants: PB_12 LASTZ alignment	Polymorphism	A	T	1387955	1387955	1	1	none	C -> S	CDS	1049	1	3145	1	T -> A	TGT -> AGT	2	SNP (transversion)	Substitution	0.5	T	1	1	1	0.5	A	1
gene4064	C1050S	PB_12 LASTZ alignment	PB_12	Variants: PB_12 LASTZ alignment	Polymorphism	A	T	1387958	1387958	1	1	none	C -> S	CDS	1050	1	3148	1	T -> A	TGT -> AGT	2	SNP (transversion)	Substitution	0.5	T	1	1	1	0.5	A	1
gene4067	C107S	PB_12 LASTZ alignment	PB_12	Variants: PB_12 LASTZ alignment	Polymorphism	A	T	1400894	1400894	1	1	none	C -> S	CDS	107	2	319	1	T -> A	TGT -> AGT	3	SNP (transversion)	Substitution	0.333	T	0.5	1	1	0.333	A	1
gene4068	C467S	PB_12 LASTZ alignment	PB_12	Variants: PB_12 LASTZ alignment	Polymorphism	A	T	1407709	1407709	1	1	none	C -> S	CDS	467	1	1399	1	T -> A	TGT -> AGT	2	SNP (transversion)	Substitution	0.5	T	1	1	1	0.5	A	1
gene4217	C2098S	PB_12 LASTZ alignment	PB_12	Variants: PB_12 LASTZ alignment	Polymorphism	A	T	2120866	2120866	1	1	none	C -> S	CDS	2098		6292	1	T -> A	TGC -> AGC	2	SNP (transversion)	Substitution	0.5	T	1	1	1	0.5	A	1
gene4304	C153S	PB_12 LASTZ alignment	PB_12	Variants: PB_12 LASTZ alignment	Polymorphism	A	T	2527066	2527066	1	1	none	C -> S	CDS	153	5	457	1	T -> A	TGT -> AGT	2	SNP (transversion)	Substitution	0.5	T	1	1	1	0.5	A	1
gene3321	C822S	PB_11 LASTZ alignment	PB_11	Variants: PB_11 LASTZ alignment	Polymorphism	A	T	306928	306928	1	1	none	C -> S	CDS	822	2	2464	1	T -> A	TGC -> AGC	2	SNP (transversion)	Substitution	0.5	T	1	1	1	0.5	A	1
gene3373	C1224S	PB_11 LASTZ alignment	PB_11	Variants: PB_11 LASTZ alignment	Polymorphism	A	T	554770	554770	1	1	none	C -> S	CDS	1224	5	3670	1	T -> A	TGT -> AGT	2	SNP (transversion)	Substitution	0.5	T	1	1	1	0.5	A	1
gene3498	C497S	PB_11 LASTZ alignment	PB_11	Variants: PB_11 LASTZ alignment	Polymorphism	A	T	1156948	1156948	1	1	none	C -> S	CDS	497		1489	1	T -> A	TGC -> AGC	2	SNP (transversion)	Substitution	0.5	T	1	1	1	0.5	A	1
gene3530	C71S	PB_11 LASTZ alignment	PB_11	Variants: PB_11 LASTZ alignment	Polymorphism	A	T	1303689	1303689	1	1	none	C -> S	CDS	71	2	211	1	T -> A	TGT -> AGT	3	SNP (transversion)	Substitution	0.333	T	0.5	1	1	0.667	A	2
gene3594	C705S	PB_11 LASTZ alignment	PB_11	Variants: PB_11 LASTZ alignment	Polymorphism	A	T	1599053	1599053	1	1	none	C -> S	CDS	705	2	2113	1	T -> A	TGT -> AGT	2	SNP (transversion)	Substitution	0.5	T	1	1	1	0.5	A	1
gene3685	C79S	PB_11 LASTZ alignment	PB_11	Variants: PB_11 LASTZ alignment	Polymorphism	A	T	2068987	2068987	1	1	none	C -> S	CDS	79	1	235	1	T -> A	TGT -> AGT	2	SNP (transversion)	Substitution	0.5	T	1	1	1	0.5	A	1
gene3729	C418S	PB_11 LASTZ alignment	PB_11	Variants: PB_11 LASTZ alignment	Polymorphism	A	T	2293798	2293798	1	1	none	C -> S	CDS	418		1252	1	T -> A	TGT -> AGT	2	SNP (transversion)	Substitution	0.5	T	1	1	1	0.5	A	1
gene2862	C648S	PB_10 LASTZ alignment	PB_10	Variants: PB_10 LASTZ alignment	Polymorphism	A	T	75509	75509	1	1	none	C -> S	CDS	648	3	1942	1	T -> A	TGT -> AGT	2	SNP (transversion)	Substitution		T	1	1	1	0.5	A	1
gene2903	C39S	PB_10 LASTZ alignment	PB_10	Variants: PB_10 LASTZ alignment	Polymorphism	A	T	287776	287776	1	1	none	C -> S	CDS	39	3	115	1	T -> A	TGC -> AGC	2	SNP (transversion)	Substitution	0.5	T	1	1	1	0.5	A	1
gene3163	C276S	PB_10 LASTZ alignment	PB_10	Variants: PB_10 LASTZ alignment	Polymorphism	A	T	1529385	1529385	1	1	none	C -> S	CDS	276		826	1	T -> A	TGT -> AGT	2	SNP (transversion)	Substitution	0.5	T	1	1	1	0.5	A	1
gene3179	C251S	PB_10 LASTZ alignment	PB_10	Variants: PB_10 LASTZ alignment	Polymorphism	A	T	1601767	1601767	1	1	none	C -> S	CDS	251		751	1	T -> A	TGT -> AGT	2	SNP (transversion)	Substitution		T	1	0.5	0.85	1	A	2
gene3179	C311S	PB_10 LASTZ alignment	PB_10	Variants: PB_10 LASTZ alignment	Polymorphism	A	T	1601947	1601947	1	1	none	C -> S	CDS	311		931	1	T -> A	TGT -> AGT	2	SNP (transversion)	Substitution		T	1	0.5	0.85	1	A	2
gene3179	C391S	PB_10 LASTZ alignment	PB_10	Variants: PB_10 LASTZ alignment	Polymorphism	A	T	1602187	1602187	1	1	none	C -> S	CDS	391		1171	1	T -> A	TGT -> AGT	2	SNP (transversion)	Substitution		T	1	0.5	0.85	1	A	2
gene3179	C441S	PB_10 LASTZ alignment	PB_10	Variants: PB_10 LASTZ alignment	Polymorphism	A	T	1602337	1602337	1	1	none	C -> S	CDS	441		1321	1	T -> A	TGT -> AGT	2	SNP (transversion)	Substitution	0.5	T	1	1	1	0.5	A	1
gene3232	C67S	PB_10 LASTZ alignment	PB_10	Variants: PB_10 LASTZ alignment	Polymorphism	A	T	1875722	1875722	1	1	none	C -> S	CDS	67	1	199	1	T -> A	TGT -> AGT	1	SNP (transversion)	Substitution		T	1	1	1	1	A	1
gene3253	C261S	PB_10 LASTZ alignment	PB_10	Variants: PB_10 LASTZ alignment	Polymorphism	A	T	2046067	2046067	1	1	none	C -> S	CDS	261	2	781	1	T -> A	TGT -> AGT	1	SNP (transversion)	Substitution		T	1	1	1	1	A	1
gene2721	C843S	PB_09 LASTZ alignment	PB_09	Variants: PB_09 LASTZ alignment	Polymorphism	A	T	1452760	1452760	1	1	none	C -> S	CDS	843	2	2527	1	T -> A	TGT -> AGT	2	SNP (transversion)	Substitution		T	1	1	1	0.5	A	1
gene2725	C2341S	PB_09 LASTZ alignment	PB_09	Variants: PB_09 LASTZ alignment	Polymorphism	A	T	1482043	1482043	1	1	none	C -> S	CDS	2341		7021	1	T -> A	TGT -> AGT	2	SNP (transversion)	Substitution	0.5	T	1	1	1	0.5	A	1
gene2725	C2357S	PB_09 LASTZ alignment	PB_09	Variants: PB_09 LASTZ alignment	Polymorphism	A	T	1482091	1482091	1	1	none	C -> S	CDS	2357		7069	1	T -> A	TGT -> AGT	2	SNP (transversion)	Substitution	0.5	T	1	1	1	0.5	A	1
gene2725	C2369S	PB_09 LASTZ alignment	PB_09	Variants: PB_09 LASTZ alignment	Polymorphism	A	T	1482127	1482127	1	1	none	C -> S	CDS	2369		7105	1	T -> A	TGT -> AGT	2	SNP (transversion)	Substitution	0.5	T	1	1	1	0.5	A	1
gene2725	C2381S	PB_09 LASTZ alignment	PB_09	Variants: PB_09 LASTZ alignment	Polymorphism	A	T	1482163	1482163	1	1	none	C -> S	CDS	2381		7141	1	T -> A	TGT -> AGT	2	SNP (transversion)	Substitution	0.5	T	1	1	1	0.5	A	1
gene2725	C2389S	PB_09 LASTZ alignment	PB_09	Variants: PB_09 LASTZ alignment	Polymorphism	A	T	1482187	1482187	1	1	none	C -> S	CDS	2389		7165	1	T -> A	TGT -> AGT	2	SNP (transversion)	Substitution	0.5	T	1	1	1	0.5	A	1
gene2771	C1818S	PB_09 LASTZ alignment	PB_09	Variants: PB_09 LASTZ alignment	Polymorphism	A	T	1729898	1729898	1	1	none	C -> S	CDS	1818		5452	1	T -> A	TGT -> AGT	2	SNP (transversion)	Substitution	0.5	T	1	1	1	0.5	A	1
gene2771	C1832S	PB_09 LASTZ alignment	PB_09	Variants: PB_09 LASTZ alignment	Polymorphism	A	T	1729940	1729940	1	1	none	C -> S	CDS	1832		5494	1	T -> A	TGT -> AGT	2	SNP (transversion)	Substitution	0.5	T	1	1	1	0.5	A	1
gene2320	C2701S	PB_08 LASTZ alignment	PB_08	Variants: PB_08 LASTZ alignment	Polymorphism	A	T	1760598	1760598	1	1	none	C -> S	CDS	2701		8101	1	T -> A	TGT -> AGT	2	SNP (transversion)	Substitution	0.5	T	1	1	1	0.5	A	1
gene2394	C100S	PB_08 LASTZ alignment	PB_08	Variants: PB_08 LASTZ alignment	Polymorphism	A	T	2269923	2269923	1	1	none	C -> S	CDS	100	2	298	1	T -> A	TGT -> AGT	1	SNP (transversion)	Substitution		T	1	1	1	1	A	1
gene2411	C63S	PB_08 LASTZ alignment	PB_08	Variants: PB_08 LASTZ alignment	Polymorphism	A	T	2370741	2370741	1	1	none	C -> S	CDS	63	2	187	1	T -> A	TGT -> AGT	2	SNP (transversion)	Substitution	0.5	T	1	1	1	0.5	A	1
gene1618	C1094S	PB_07 LASTZ alignment	PB_07	Variants: PB_07 LASTZ alignment	Polymorphism	A	T	516159	516159	1	1	none	C -> S	CDS	1094	1	3280	1	T -> A	TGT -> AGT	2	SNP (transversion)	Substitution	0.5	T	1	1	1	0.5	A	1
gene1774	C726S	PB_07 LASTZ alignment	PB_07	Variants: PB_07 LASTZ alignment	Polymorphism	A	T	1263509	1263509	1	1	none	C -> S	CDS	726		2176	1	T -> A	TGT -> AGT	1	SNP (transversion)	Substitution		T	1	1	1	1	A	1
gene1823	C544S	PB_07 LASTZ alignment	PB_07	Variants: PB_07 LASTZ alignment	Polymorphism	A	T	1503517	1503517	1	1	none	C -> S	CDS	544		1630	1	T -> A	TGT -> AGT	2	SNP (transversion)	Substitution	0.5	T	1	1	1	0.5	A	1
gene1828	C569S	PB_07 LASTZ alignment	PB_07	Variants: PB_07 LASTZ alignment	Polymorphism	A	T	1540948	1540948	1	1	none	C -> S	CDS	569	5	1705	1	T -> A	TGC -> AGC	1	SNP (transversion)	Substitution		T	1	1	1	1	A	1
gene1878	C81S	PB_07 LASTZ alignment	PB_07	Variants: PB_07 LASTZ alignment	Polymorphism	A	T	1736023	1736023	1	1	none	C -> S	CDS	81	1	241	1	T -> A	TGT -> AGT	2	SNP (transversion)	Substitution	0.5	T	1	1	1	0.5	A	1
gene1937	C48S	PB_07 LASTZ alignment	PB_07	Variants: PB_07 LASTZ alignment	Polymorphism	A	T	2027186	2027186	1	1	none	C -> S	CDS	48		142	1	T -> A	TGT -> AGT	2	SNP (transversion)	Substitution	0.5	T	1	1	1	0.5	A	1
gene1515	C159S	PB_06 LASTZ alignment	PB_06	Variants: PB_06 LASTZ alignment	Polymorphism	A	T	644785	644785	1	1	none	C -> S	CDS	159	2	475	1	T -> A	TGT -> AGT	1	SNP (transversion)	Substitution		T	1	1	1	1	A	1
gene1516	C27S	PB_06 LASTZ alignment	PB_06	Variants: PB_06 LASTZ alignment	Polymorphism	A	T	649286	649286	1	1	none	C -> S	CDS	27	1	79	1	T -> A	TGT -> AGT	1	SNP (transversion)	Substitution		T	1	1	1	1	A	1
gene1516	C158S	PB_06 LASTZ alignment	PB_06	Variants: PB_06 LASTZ alignment	Polymorphism	A	T	649810	649810	1	1	none	C -> S	CDS	158	2	472	1	T -> A	TGT -> AGT	1	SNP (transversion)	Substitution		T	1	1	1	1	A	1
gene1088	C683S	PB_05 LASTZ alignment	PB_05	Variants: PB_05 LASTZ alignment	Polymorphism	A	T	198354	198354	1	1	none	C -> S	CDS	683		2047	1	T -> A	TGC -> AGC	1	SNP (transversion)	Substitution		T	1	1	1	1	A	1
gene1266	C3236S	PB_05 LASTZ alignment	PB_05	Variants: PB_05 LASTZ alignment	Polymorphism	A	T	1022395	1022395	1	1	none	C -> S	CDS	3236	3	9706	1	T -> A	TGT -> AGT	3	SNP (transversion)	Substitution	0.333	T	0.5	1	1	0.333	A	1
gene1287	C139S	PB_05 LASTZ alignment	PB_05	Variants: PB_05 LASTZ alignment	Polymorphism	A	T	1128765	1128765	1	1	none	C -> S	CDS	139	1	415	1	T -> A	TGT -> AGT	1	SNP (transversion)	Substitution		T	1	1	1	1	A	1
gene824	C468S	PB_04 LASTZ alignment	PB_04	Variants: PB_04 LASTZ alignment	Polymorphism	A	T	57614	57614	1	1	none	C -> S	CDS	468	5	1402	1	T -> A	TGT -> AGT	1	SNP (transversion)	Substitution		T	1	1	1	1	A	1
gene975	C732S	PB_04 LASTZ alignment	PB_04	Variants: PB_04 LASTZ alignment	Polymorphism	A	T	888565	888565	1	1	none	C -> S	CDS	732		2194	1	T -> A	TGT -> AGT	2	SNP (transversion)	Substitution	0.5	T	1	1	1	0.5	A	1
gene975	C770S	PB_04 LASTZ alignment	PB_04	Variants: PB_04 LASTZ alignment	Polymorphism	A	T	888679	888679	1	1	none	C -> S	CDS	770		2308	1	T -> A	TGT -> AGT	2	SNP (transversion)	Substitution	0.5	T	1	1	1	0.5	A	1
gene751	C880S	PB_03 LASTZ alignment	PB_03	Variants: PB_03 LASTZ alignment	Polymorphism	A	T	848728	848728	1	1	none	C -> S	CDS	880		2638	1	T -> A	TGC -> AGC	3	SNP (transversion)	Substitution	0.667	T	1	1	1	0.333	A	1
gene757	C2499S	PB_03 LASTZ alignment	PB_03	Variants: PB_03 LASTZ alignment	Polymorphism	A	T	879506	879506	1	1	none	C -> S	CDS	2499		7495	1	T -> A	TGT -> AGT	2	SNP (transversion)	Substitution	0.5	T	1	1	1	0.5	A	1
gene757	C3168S	PB_03 LASTZ alignment	PB_03	Variants: PB_03 LASTZ alignment	Polymorphism	A	T	881513	881513	1	1	none	C -> S	CDS	3168		9502	1	T -> A	TGT -> AGT	2	SNP (transversion)	Substitution	0.5	T	1	1	1	0.5	A	1
gene461	C1062S	PB_02 LASTZ alignment	PB_02	Variants: PB_02 LASTZ alignment	Polymorphism	A	T	342693	342693	1	1	none	C -> S	CDS	1062	1	3184	1	T -> A	TGT -> AGT	3	SNP (transversion)	Substitution		T	0.667	1	1	0.667	A	2
gene461	C1066S	PB_02 LASTZ alignment	PB_02	Variants: PB_02 LASTZ alignment	Polymorphism	A	T	342705	342705	1	1	none	C -> S	CDS	1066	1	3196	1	T -> A	TGT -> AGT	3	SNP (transversion)	Substitution		T	0.667	1	1	0.667	A	2
gene165	C83S	PB_01 LASTZ alignment	PB_01	Variants: PB_01 LASTZ alignment	Polymorphism	A	T	126471	126471	1	1	none	C -> S	CDS	83		247	1	T -> A	TGC -> AGC	1	SNP (transversion)	Substitution		T	1	1	1	1	A	1
gene292	C540S	PB_01 LASTZ alignment	PB_01	Variants: PB_01 LASTZ alignment	Polymorphism	A	T	878920	878920	1	1	none	C -> S	CDS	540		1618	1	T -> A	TGT -> AGT	2	SNP (transversion)	Substitution	0.5	T	1	1	1	0.5	A	1
gene335	C1366S	PB_01 LASTZ alignment	PB_01	Variants: PB_01 LASTZ alignment	Polymorphism	A	T	1110827	1110827	1	1	none	C -> S	CDS	1366	1	4096	1	T -> A	TGT -> AGT	2	SNP (transversion)	Substitution	0.5	T	1	1	1	0.5	A	1
gene335	C2339S	PB_01 LASTZ alignment	PB_01	Variants: PB_01 LASTZ alignment	Polymorphism	A	T	1113746	1113746	1	1	none	C -> S	CDS	2339	1	7015	1	T -> A	TGT -> AGT	2	SNP (transversion)	Substitution	0.5	T	1	1	1	0.5	A	1
gene5152	C362Y	PB_14 LASTZ alignment	PB_14	Variants: PB_14 LASTZ alignment	Polymorphism	A	G	593068	593068	1	1	none	C -> Y	CDS	362		1085	2	G -> A	TGT -> TAT	1	SNP (transition)	Substitution		G	1	1	1	1	A	1
gene5302	C206Y	PB_14 LASTZ alignment	PB_14	Variants: PB_14 LASTZ alignment	Polymorphism	A	G	1321390	1321390	1	1	none	C -> Y	CDS	206	4	617	2	G -> A	TGT -> TAT	1	SNP (transition)	Substitution		G	1	1	1	1	A	1
gene5410	C619Y	PB_14 LASTZ alignment	PB_14	Variants: PB_14 LASTZ alignment	Polymorphism	A	G	1818587	1818587	1	1	none	C -> Y	CDS	619	1	1856	2	G -> A	TGT -> TAT	1	SNP (transition)	Substitution		G	1	1	1	1	A	1
gene5526	C1320Y	PB_14 LASTZ alignment	PB_14	Variants: PB_14 LASTZ alignment	Polymorphism	A	G	2469488	2469488	1	1	none	C -> Y	CDS	1320		3959	2	G -> A	TGT -> TAT	2	SNP (transition)	Substitution	0.5	G	1	1	1	0.5	A	1
gene4693	C582Y	PB_13 LASTZ alignment	PB_13	Variants: PB_13 LASTZ alignment	Polymorphism	A	G	1083950	1083950	1	1	none	C -> Y	CDS	582	2	1745	2	G -> A	TGT -> TAT	1	SNP (transition)	Substitution		G	1	1	1	1	A	1
gene4806	C858Y	PB_13 LASTZ alignment	PB_13	Variants: PB_13 LASTZ alignment	Polymorphism	A	G	1656349	1656349	1	1	none	C -> Y	CDS	858	1	2573	2	G -> A	TGT -> TAT	1	SNP (transition)	Substitution		G	1	1	1	1	A	1
gene4821	C49Y	PB_13 LASTZ alignment	PB_13	Variants: PB_13 LASTZ alignment	Polymorphism	A	G	1713938	1713938	1	1	none	C -> Y	CDS	49	1	146	2	G -> A	TGT -> TAT	2	SNP (transition)	Substitution	0.5	G	1	1	1	0.5	A	1
gene4999	C160Y	PB_13 LASTZ alignment	PB_13	Variants: PB_13 LASTZ alignment	Polymorphism	A	G	2563734	2563734	1	1	none	C -> Y	CDS	160	2	479	2	G -> A	TGT -> TAT	1	SNP (transition)	Substitution		G	1	1	1	1	A	1
gene5021	C67Y	PB_13 LASTZ alignment	PB_13	Variants: PB_13 LASTZ alignment	Polymorphism	A	G	2696683	2696683	1	1	none	C -> Y	CDS	67	2	200	2	G -> A	TGT -> TAT	1	SNP (transition)	Substitution		G	1	1	1	1	A	1
gene5022	C266Y	PB_13 LASTZ alignment	PB_13	Variants: PB_13 LASTZ alignment	Polymorphism	A	G	2702550	2702550	1	1	none	C -> Y	CDS	266	2	797	2	G -> A	TGT -> TAT	1	SNP (transition)	Substitution		G	1	1	1	1	A	1
gene3828	C715Y	PB_12 LASTZ alignment	PB_12	Variants: PB_12 LASTZ alignment	Polymorphism	A	G	218483	218483	1	1	none	C -> Y	CDS	715	3	2144	2	G -> A	TGT -> TAT	3	SNP (transition)	Substitution	0.667	G	1	1	1	0.333	A	1
gene3896	C955Y	PB_12 LASTZ alignment	PB_12	Variants: PB_12 LASTZ alignment	Polymorphism	A	G	576718	576718	1	1	none	C -> Y	CDS	955	2	2864	2	G -> A	TGC -> TAC	1	SNP (transition)	Substitution		G	1	1	1	1	A	1
gene4313	C380Y	PB_12 LASTZ alignment	PB_12	Variants: PB_12 LASTZ alignment	Polymorphism	A	G	2565603	2565603	1	1	none	C -> Y	CDS	380		1139	2	G -> A	TGT -> TAT	1	SNP (transition)	Substitution		G	1	1	1	1	A	1
gene4465	C1022Y	PB_12 LASTZ alignment	PB_12	Variants: PB_12 LASTZ alignment	Polymorphism	A	G	3333018	3333018	1	1	none	C -> Y	CDS	1022	1	3065	2	G -> A	TGT -> TAT	2	SNP (transition)	Substitution	0.5	G	1	1	1	0.5	A	1
gene3656	C426Y	PB_11 LASTZ alignment	PB_11	Variants: PB_11 LASTZ alignment	Polymorphism	A	G	1912956	1912956	1	1	none	C -> Y	CDS	426		1277	2	G -> A	TGC -> TAC	2	SNP (transition)	Substitution	0.5	G	1	1	1	0.5	A	1
gene3656	C428Y	PB_11 LASTZ alignment	PB_11	Variants: PB_11 LASTZ alignment	Polymorphism	A	G	1912962	1912962	1	1	none	C -> Y	CDS	428		1283	2	G -> A	TGC -> TAC	2	SNP (transition)	Substitution	0.5	G	1	1	1	0.5	A	1
gene3656	C432Y	PB_11 LASTZ alignment	PB_11	Variants: PB_11 LASTZ alignment	Polymorphism	A	G	1912974	1912974	1	1	none	C -> Y	CDS	432		1295	2	G -> A	TGC -> TAC	2	SNP (transition)	Substitution	0.5	G	1	1	1	0.5	A	1
gene3656	C436Y	PB_11 LASTZ alignment	PB_11	Variants: PB_11 LASTZ alignment	Polymorphism	A	G	1912986	1912986	1	1	none	C -> Y	CDS	436		1307	2	G -> A	TGC -> TAC	2	SNP (transition)	Substitution	0.5	G	1	1	1	0.5	A	1
gene3732	C219Y	PB_11 LASTZ alignment	PB_11	Variants: PB_11 LASTZ alignment	Polymorphism	A	G	2313890	2313890	1	1	none	C -> Y	CDS	219	2	656	2	G -> A	TGT -> TAT	1	SNP (transition)	Substitution		G	1	1	1	1	A	1
gene3762	C67Y	PB_11 LASTZ alignment	PB_11	Variants: PB_11 LASTZ alignment	Polymorphism	A	G	2519148	2519148	1	1	none	C -> Y	CDS	67	2	200	2	G -> A	TGT -> TAT	1	SNP (transition)	Substitution		G	1	1	1	1	A	1
gene3763	C53Y	PB_11 LASTZ alignment	PB_11	Variants: PB_11 LASTZ alignment	Polymorphism	A	G	2533565	2533565	1	1	none	C -> Y	CDS	53	2	158	2	G -> A	TGT -> TAT	1	SNP (transition)	Substitution		G	1	1	1	1	A	1
gene3765	C202Y	PB_11 LASTZ alignment	PB_11	Variants: PB_11 LASTZ alignment	Polymorphism	A	G	2549743	2549743	1	1	none	C -> Y	CDS	202	2	605	2	G -> A	TGT -> TAT	1	SNP (transition)	Substitution		G	1	1	1	1	A	1
gene3783	C39Y	PB_11 LASTZ alignment	PB_11	Variants: PB_11 LASTZ alignment	Polymorphism	A	G	2658634	2658634	1	1	none	C -> Y	CDS	39	2	116	2	G -> A	TGC -> TAC	1	SNP (transition)	Substitution		G	1	1	1	1	A	1
gene3783	C185Y	PB_11 LASTZ alignment	PB_11	Variants: PB_11 LASTZ alignment	Polymorphism	A	G	2659072	2659072	1	1	none	C -> Y	CDS	185	2	554	2	G -> A	TGT -> TAT	1	SNP (transition)	Substitution		G	1	1	1	1	A	1
gene2981	C887Y	PB_10 LASTZ alignment	PB_10	Variants: PB_10 LASTZ alignment	Polymorphism	A	G	651762	651762	1	1	none	C -> Y	CDS	887	1	2660	2	G -> A	TGT -> TAT	2	SNP (transition)	Substitution	0.5	G	1	1	1	0.5	A	1
gene3035	C1468Y	PB_10 LASTZ alignment	PB_10	Variants: PB_10 LASTZ alignment	Polymorphism	A	G	942758	942758	1	1	none	C -> Y	CDS	1468	6	4403	2	G -> A	TGC -> TAC	1	SNP (transition)	Substitution		G	1	1	1	1	A	1
gene3092	C940Y	PB_10 LASTZ alignment	PB_10	Variants: PB_10 LASTZ alignment	Polymorphism	A	G	1215708	1215708	1	1	none	C -> Y	CDS	940		2819	2	G -> A	TGC -> TAC	1	SNP (transition)	Substitution		G	1	1	1	1	A	1
gene3119	C79Y	PB_10 LASTZ alignment	PB_10	Variants: PB_10 LASTZ alignment	Polymorphism	A	G	1355920	1355920	1	1	none	C -> Y	CDS	79		236	2	G -> A	TGT -> TAT	1	SNP (transition)	Substitution		G	1	1	1	1	A	1
gene3228	C154Y	PB_10 LASTZ alignment	PB_10	Variants: PB_10 LASTZ alignment	Polymorphism	A	G	1821892	1821892	1	1	none	C -> Y	CDS	154	2	461	2	G -> A	TGC -> TAC	1	SNP (transition)	Substitution		G	1	1	1	1	A	1
gene3239	C311Y	PB_10 LASTZ alignment	PB_10	Variants: PB_10 LASTZ alignment	Polymorphism	A	G	1925783	1925783	1	1	none	C -> Y	CDS	311	3	932	2	G -> A	TGT -> TAT	1	SNP (transition)	Substitution		G	1	1	1	1	A	1
gene3259	C159Y	PB_10 LASTZ alignment	PB_10	Variants: PB_10 LASTZ alignment	Polymorphism	A	G	2087556	2087556	1	1	none	C -> Y	CDS	159	2	476	2	G -> A	TGC -> TAC	1	SNP (transition)	Substitution		G	1	1	1	1	A	1
gene3266	C30Y	PB_10 LASTZ alignment	PB_10	Variants: PB_10 LASTZ alignment	Polymorphism	A	G	2140224	2140224	1	1	none	C -> Y	CDS	30	2	89	2	G -> A	TGT -> TAT	1	SNP (transition)	Substitution		G	1	1	1	1	A	1
gene2501	C485Y	PB_09 LASTZ alignment	PB_09	Variants: PB_09 LASTZ alignment	Polymorphism	A	G	439990	439990	1	1	none	C -> Y	CDS	485	3	1454	2	G -> A	TGC -> TAC	1	SNP (transition)	Substitution		G	1	1	1	1	A	1
gene2583	C4Y	PB_09 LASTZ alignment	PB_09	Variants: PB_09 LASTZ alignment	Polymorphism	A	G	779521	779521	1	1	none	C -> Y	CDS	4	1	11	2	G -> A	TGT -> TAT	2	SNP (transition)	Substitution	0.5	G	1	1	1	0.5	A	1
gene2771	C1492Y	PB_09 LASTZ alignment	PB_09	Variants: PB_09 LASTZ alignment	Polymorphism	A	G	1728921	1728921	1	1	none	C -> Y	CDS	1492		4475	2	G -> A	TGT -> TAT	1	SNP (transition)	Substitution		G	1	1	1	1	A	1
gene1998	C206Y	PB_08 LASTZ alignment	PB_08	Variants: PB_08 LASTZ alignment	Polymorphism	A	G	100348	100348	1	1	none	C -> Y	CDS	206	2	617	2	G -> A	TGT -> TAT	1	SNP (transition)	Substitution		G	1	1	1	1	A	1
gene2017	C500Y	PB_08 LASTZ alignment	PB_08	Variants: PB_08 LASTZ alignment	Polymorphism	A	G	237065	237065	1	1	none	C -> Y	CDS	500	1	1499	2	G -> A	TGT -> TAT	2	SNP (transition)	Substitution	0.5	G	1	1	1	0.5	A	1
gene2159	C149Y	PB_08 LASTZ alignment	PB_08	Variants: PB_08 LASTZ alignment	Polymorphism	A	G	912322	912322	1	1	none	C -> Y	CDS	149	1	446	2	G -> A	TGT -> TAT	1	SNP (transition)	Substitution		G	1	1	1	1	A	1
gene2320	C993Y	PB_08 LASTZ alignment	PB_08	Variants: PB_08 LASTZ alignment	Polymorphism	A	G	1755475	1755475	1	1	none	C -> Y	CDS	993		2978	2	G -> A	TGT -> TAT	2	SNP (transition)	Substitution	0.5	G	1	1	1	0.5	A	1
gene2364	C39Y	PB_08 LASTZ alignment	PB_08	Variants: PB_08 LASTZ alignment	Polymorphism	A	G	2061197	2061197	1	1	none	C -> Y	CDS	39	2	116	2	G -> A	TGC -> TAC	2	SNP (transition)	Substitution	0.5	G	1	1	1	0.5	A	1
gene2367	C213Y	PB_08 LASTZ alignment	PB_08	Variants: PB_08 LASTZ alignment	Polymorphism	A	G	2083151	2083151	1	1	none	C -> Y	CDS	213	2	638	2	G -> A	TGT -> TAT	1	SNP (transition)	Substitution		G	1	1	1	1	A	1
gene2406	C124Y	PB_08 LASTZ alignment	PB_08	Variants: PB_08 LASTZ alignment	Polymorphism	A	G	2343710	2343710	1	1	none	C -> Y	CDS	124	2	371	2	G -> A	TGT -> TAT	1	SNP (transition)	Substitution		G	1	1	1	1	A	1
gene2411	C125Y	PB_08 LASTZ alignment	PB_08	Variants: PB_08 LASTZ alignment	Polymorphism	A	G	2370928	2370928	1	1	none	C -> Y	CDS	125	2	374	2	G -> A	TGT -> TAT	2	SNP (transition)	Substitution	0.5	G	1	1	1	0.5	A	1
gene1561	C27Y	PB_07 LASTZ alignment	PB_07	Variants: PB_07 LASTZ alignment	Polymorphism	A	G	161519	161519	1	1	none	C -> Y	CDS	27	2	80	2	G -> A	TGC -> TAC	1	SNP (transition)	Substitution		G	1	1	1	1	A	1
gene1577	C53Y	PB_07 LASTZ alignment	PB_07	Variants: PB_07 LASTZ alignment	Polymorphism	A	G	266495	266495	1	1	none	C -> Y	CDS	53	2	158	2	G -> A	TGC -> TAC	1	SNP (transition)	Substitution		G	1	1	1	1	A	1
gene1942	C81Y	PB_07 LASTZ alignment	PB_07	Variants: PB_07 LASTZ alignment	Polymorphism	A	G	2049025	2049025	1	1	none	C -> Y	CDS	81	2	242	2	G -> A	TGT -> TAT	2	SNP (transition)	Substitution	0.5	G	1	1	1	0.5	A	1
gene1942	C97Y	PB_07 LASTZ alignment	PB_07	Variants: PB_07 LASTZ alignment	Polymorphism	A	G	2049073	2049073	1	1	none	C -> Y	CDS	97	2	290	2	G -> A	TGT -> TAT	2	SNP (transition)	Substitution	0.5	G	1	1	1	0.5	A	1
gene1951	C186Y	PB_07 LASTZ alignment	PB_07	Variants: PB_07 LASTZ alignment	Polymorphism	A	G	2124770	2124770	1	1	none	C -> Y	CDS	186	2	557	2	G -> A	TGT -> TAT	2	SNP (transition)	Substitution	0.5	G	1	1	1	0.5	A	1
gene1971	C84Y	PB_07 LASTZ alignment	PB_07	Variants: PB_07 LASTZ alignment	Polymorphism	A	G	2267616	2267616	1	1	none	C -> Y	CDS	84	2	251	2	G -> A	TGT -> TAT	1	SNP (transition)	Substitution		G	1	1	1	1	A	1
gene1972	C57Y	PB_07 LASTZ alignment	PB_07	Variants: PB_07 LASTZ alignment	Polymorphism	A	G	2272015	2272015	1	1	none	C -> Y	CDS	57	2	170	2	G -> A	TGT -> TAT	2	SNP (transition)	Substitution		G	0.5	1	1	1	A	2
gene1976	C77Y	PB_07 LASTZ alignment	PB_07	Variants: PB_07 LASTZ alignment	Polymorphism	A	G	2305742	2305742	1	1	none	C -> Y	CDS	77	2	230	2	G -> A	TGT -> TAT	2	SNP (transition)	Substitution		G	0.5	1	1	0.5	A	1
gene1335	C51Y	PB_05 LASTZ alignment	PB_05	Variants: PB_05 LASTZ alignment	Polymorphism	A	G	1418031	1418031	1	1	none	C -> Y	CDS	51	2	152	2	G -> A	TGT -> TAT	1	SNP (transition)	Substitution		G	1	1	1	1	A	1
gene1347	C23Y	PB_05 LASTZ alignment	PB_05	Variants: PB_05 LASTZ alignment	Polymorphism	A	G	1479719	1479719	1	1	none	C -> Y	CDS	23	1	68	2	G -> A	TGT -> TAT	1	SNP (transition)	Substitution		G	1	1	1	1	A	1
gene1351	C118Y	PB_05 LASTZ alignment	PB_05	Variants: PB_05 LASTZ alignment	Polymorphism	A	G	1504364	1504364	1	1	none	C -> Y	CDS	118	2	353	2	G -> A	TGC -> TAC	1	SNP (transition)	Substitution		G	1	1	1	1	A	1
gene1375	C159Y	PB_05 LASTZ alignment	PB_05	Variants: PB_05 LASTZ alignment	Polymorphism	A	G	1652827	1652827	1	1	none	C -> Y	CDS	159	2	476	2	G -> A	TGC -> TAC	1	SNP (transition)	Substitution		G	1	1	1	1	A	1
gene957	C622Y	PB_04 LASTZ alignment	PB_04	Variants: PB_04 LASTZ alignment	Polymorphism	A	G	770428	770428	1	1	none	C -> Y	CDS	622	1	1865	2	G -> A	TGC -> TAC	2	SNP (transition)	Substitution	0.5	G	1	1	1	0.5	A	1
gene957	C630Y	PB_04 LASTZ alignment	PB_04	Variants: PB_04 LASTZ alignment	Polymorphism	A	G	770452	770452	1	1	none	C -> Y	CDS	630	1	1889	2	G -> A	TGC -> TAC	2	SNP (transition)	Substitution	0.5	G	1	1	1	0.5	A	1
gene1026	C1486Y	PB_04 LASTZ alignment	PB_04	Variants: PB_04 LASTZ alignment	Polymorphism	A	G	1096821	1096821	1	1	none	C -> Y	CDS	1486	2	4457	2	G -> A	TGC -> TAC	1	SNP (transition)	Substitution		G	1	1	1	1	A	1
gene751	C871Y	PB_03 LASTZ alignment	PB_03	Variants: PB_03 LASTZ alignment	Polymorphism	A	G	848702	848702	1	1	none	C -> Y	CDS	871		2612	2	G -> A	TGT -> TAT	3	SNP (transition)	Substitution	0.333	G	0.5	1	1	0.333	A	1
gene171	C27Y	PB_01 LASTZ alignment	PB_01	Variants: PB_01 LASTZ alignment	Polymorphism	A	G	158585	158585	1	1	none	C -> Y	CDS	27	1	80	2	G -> A	TGC -> TAC	2	SNP (transition)	Substitution	0.5	G	1	1	1	0.5	A	1
gene291	C756Y	PB_01 LASTZ alignment	PB_01	Variants: PB_01 LASTZ alignment	Polymorphism	A	G	872035	872035	1	1	none	C -> Y	CDS	756	7	2267	2	G -> A	TGT -> TAT	2	SNP (transition)	Substitution	0.5	G	1	1	1	0.5	A	1
gene372	C13Y	PB_01 LASTZ alignment	PB_01	Variants: PB_01 LASTZ alignment	Polymorphism	A	G	1423331	1423331	1	1	none	C -> Y	CDS	13		38	2	G -> A	TGT -> TAT	1	SNP (transition)	Substitution		G	1	1	1	1	A	1
gene372	C102Y	PB_01 LASTZ alignment	PB_01	Variants: PB_01 LASTZ alignment	Polymorphism	A	G	1423598	1423598	1	1	none	C -> Y	CDS	102		305	2	G -> A	TGT -> TAT	1	SNP (transition)	Substitution		G	1	1	1	1	A	1
gene396	C29Y	PB_01 LASTZ alignment	PB_01	Variants: PB_01 LASTZ alignment	Polymorphism	A	G	1569321	1569321	1	1	none	C -> Y	CDS	29	2	86	2	G -> A	TGT -> TAT	1	SNP (transition)	Substitution		G	1	1	1	1	A	1
gene5024	D106E	PB_14 LASTZ alignment	PB_14	Variants: PB_14 LASTZ alignment	Polymorphism	A	T	9885	9885	1	1	none	D -> E	CDS	106	2	318	3	T -> A	GAT -> GAA	1	SNP (transversion)	Substitution		T	1	1	1	1	A	1
gene5195	D367E	PB_14 LASTZ alignment	PB_14	Variants: PB_14 LASTZ alignment	Polymorphism	A	T	824564	824564	1	1	none	D -> E	CDS	367	3	1101	3	T -> A	GAT -> GAA	2	SNP (transversion)	Substitution	0.5	T	1	1	1	0.5	A	1
gene5218	D244E	PB_14 LASTZ alignment	PB_14	Variants: PB_14 LASTZ alignment	Polymorphism	A	T	931748	931748	1	1	none	D -> E	CDS	244		732	3	T -> A	GAT -> GAA	1	SNP (transversion)	Substitution		T	1	1	1	1	A	1
gene5244	D791E	PB_14 LASTZ alignment	PB_14	Variants: PB_14 LASTZ alignment	Polymorphism	A	T	1060044	1060044	1	1	none	D -> E	CDS	791		2373	3	T -> A	GAT -> GAA	1	SNP (transversion)	Substitution		T	1	1	1	1	A	1
gene5318	D159E	PB_14 LASTZ alignment	PB_14	Variants: PB_14 LASTZ alignment	Polymorphism	A	T	1405704	1405704	1	1	none	D -> E	CDS	159		477	3	T -> A	GAT -> GAA	2	SNP (transversion)	Substitution	0.5	T	1	1	1	0.5	A	1
gene5359	D436E	PB_14 LASTZ alignment	PB_14	Variants: PB_14 LASTZ alignment	Polymorphism	A	C	1571750	1571750	1	1	none	D -> E	CDS	436		1308	3	C -> A	GAC -> GAA	2	SNP (transversion)	Substitution	0.5	C	1	1	1	0.5	A	1
gene5412	D718E	PB_14 LASTZ alignment	PB_14	Variants: PB_14 LASTZ alignment	Polymorphism	A	T	1838956	1838956	1	1	none	D -> E	CDS	718		2154	3	T -> A	GAT -> GAA	2	SNP (transversion)	Substitution	0.5	T	1	1	1	0.5	A	1
gene5412	D731E	PB_14 LASTZ alignment	PB_14	Variants: PB_14 LASTZ alignment	Polymorphism	A	T	1838995	1838995	1	1	none	D -> E	CDS	731		2193	3	T -> A	GAT -> GAA	2	SNP (transversion)	Substitution	0.5	T	1	1	1	0.5	A	1
gene5420	D785E	PB_14 LASTZ alignment	PB_14	Variants: PB_14 LASTZ alignment	Polymorphism	A	T	1880561	1880561	1	1	none	D -> E	CDS	785	2	2355	3	T -> A	GAT -> GAA	2	SNP (transversion)	Substitution	0.5	T	1	1	1	0.5	A	1
gene5426	D196E	PB_14 LASTZ alignment	PB_14	Variants: PB_14 LASTZ alignment	Polymorphism	A	C	1916455	1916455	1	1	none	D -> E	CDS	196		588	3	C -> A	GAC -> GAA	2	SNP (transversion)	Substitution	0.5	C	1	1	1	0.5	A	1
gene5426	D212E	PB_14 LASTZ alignment	PB_14	Variants: PB_14 LASTZ alignment	Polymorphism	A	C	1916503	1916503	1	1	none	D -> E	CDS	212		636	3	C -> A	GAC -> GAA	2	SNP (transversion)	Substitution	0.5	C	1	1	1	0.5	A	1
gene5426	D221E	PB_14 LASTZ alignment	PB_14	Variants: PB_14 LASTZ alignment	Polymorphism	A	T	1916530	1916530	1	1	none	D -> E	CDS	221		663	3	T -> A	GAT -> GAA	2	SNP (transversion)	Substitution	0.5	T	1	1	1	0.5	A	1
gene5569	D1182E	PB_14 LASTZ alignment	PB_14	Variants: PB_14 LASTZ alignment	Polymorphism	A	C	2666016	2666016	1	1	none	D -> E	CDS	1182	1	3546	3	C -> A	GAC -> GAA	2	SNP (transversion)	Substitution	0.5	C	1	1	1	0.5	A	1
gene4511	D506E	PB_13 LASTZ alignment	PB_13	Variants: PB_13 LASTZ alignment	Polymorphism	A	C	21990	21990	1	1	none	D -> E	CDS	506	3	1518	3	C -> A	GAC -> GAA	1	SNP (transversion)	Substitution		C	1	1	1	1	A	1
gene4511	D520E	PB_13 LASTZ alignment	PB_13	Variants: PB_13 LASTZ alignment	Polymorphism	A	T	22032	22032	1	1	none	D -> E	CDS	520	3	1560	3	T -> A	GAT -> GAA	1	SNP (transversion)	Substitution		T	1	1	1	1	A	1
gene4511	D579E	PB_13 LASTZ alignment	PB_13	Variants: PB_13 LASTZ alignment	Polymorphism	A	T	22209	22209	1	1	none	D -> E	CDS	579	3	1737	3	T -> A	GAT -> GAA	1	SNP (transversion)	Substitution		T	1	1	1	1	A	1
gene4511	D676E	PB_13 LASTZ alignment	PB_13	Variants: PB_13 LASTZ alignment	Polymorphism	A	C	22500	22500	1	1	none	D -> E	CDS	676	3	2028	3	C -> A	GAC -> GAA	1	SNP (transversion)	Substitution		C	1	1	1	1	A	1
gene4518	D44E	PB_13 LASTZ alignment	PB_13	Variants: PB_13 LASTZ alignment	Polymorphism	A	T	67007	67007	1	1	none	D -> E	CDS	44	2	132	3	T -> A	GAT -> GAA	1	SNP (transversion)	Substitution		T	1	1	1	1	A	1
gene4518	D110E	PB_13 LASTZ alignment	PB_13	Variants: PB_13 LASTZ alignment	Polymorphism	A	C	67205	67205	1	1	none	D -> E	CDS	110	2	330	3	C -> A	GAC -> GAA	1	SNP (transversion)	Substitution		C	1	1	1	1	A	1
gene4519	D104E	PB_13 LASTZ alignment	PB_13	Variants: PB_13 LASTZ alignment	Polymorphism	A	T	76597	76597	1	1	none	D -> E	CDS	104	2	312	3	T -> A	GAT -> GAA	1	SNP (transversion)	Substitution		T	1	1	1	1	A	1
gene4541	D635E	PB_13 LASTZ alignment	PB_13	Variants: PB_13 LASTZ alignment	Polymorphism	A	T	282543	282543	1	1	none	D -> E	CDS	635	2	1905	3	T -> A	GAT -> GAA	2	SNP (transversion)	Substitution	0.5	T	1	1	1	0.5	A	1
gene4541	D878E	PB_13 LASTZ alignment	PB_13	Variants: PB_13 LASTZ alignment	Polymorphism	A	T	283272	283272	1	1	none	D -> E	CDS	878	2	2634	3	T -> A	GAT -> GAA	1	SNP (transversion)	Substitution		T	1	1	1	1	A	1
gene4600	D191E	PB_13 LASTZ alignment	PB_13	Variants: PB_13 LASTZ alignment	Polymorphism	A	T	601178	601178	1	1	none	D -> E	CDS	191	2	573	3	T -> A	GAT -> GAA	2	SNP (transversion)	Substitution	0.5	T	1	1	1	0.5	A	1
gene4613	D198E	PB_13 LASTZ alignment	PB_13	Variants: PB_13 LASTZ alignment	Polymorphism	A	T	673325	673325	1	1	none	D -> E	CDS	198		594	3	T -> A	GAT -> GAA	2	SNP (transversion)	Substitution	0.5	T	1	1	1	0.5	A	1
gene4695	D33E	PB_13 LASTZ alignment	PB_13	Variants: PB_13 LASTZ alignment	Polymorphism	A	T	1106087	1106087	1	1	none	D -> E	CDS	33		99	3	T -> A	GAT -> GAA	2	SNP (transversion)	Substitution	0.5	T	1	1	1	0.5	A	1
gene4695	D38E	PB_13 LASTZ alignment	PB_13	Variants: PB_13 LASTZ alignment	Polymorphism	A	T	1106102	1106102	1	1	none	D -> E	CDS	38		114	3	T -> A	GAT -> GAA	2	SNP (transversion)	Substitution	0.5	T	1	1	1	0.5	A	1
gene4695	D43E	PB_13 LASTZ alignment	PB_13	Variants: PB_13 LASTZ alignment	Polymorphism	A	T	1106117	1106117	1	1	none	D -> E	CDS	43		129	3	T -> A	GAT -> GAA	2	SNP (transversion)	Substitution	0.5	T	1	1	1	0.5	A	1
gene4695	D782E	PB_13 LASTZ alignment	PB_13	Variants: PB_13 LASTZ alignment	Polymorphism	A	T	1108334	1108334	1	1	none	D -> E	CDS	782		2346	3	T -> A	GAT -> GAA	2	SNP (transversion)	Substitution		T	1	1	1	0.5	A	1
gene4695	D786E	PB_13 LASTZ alignment	PB_13	Variants: PB_13 LASTZ alignment	Polymorphism	A	C	1108346	1108346	1	1	none	D -> E	CDS	786		2358	3	C -> A	GAC -> GAA	2	SNP (transversion)	Substitution		C	1	0.5	0.85	0.5	A	1
gene4695	D788E	PB_13 LASTZ alignment	PB_13	Variants: PB_13 LASTZ alignment	Polymorphism	A	C	1108352	1108352	1	1	none	D -> E	CDS	788		2364	3	C -> A	GAC -> GAA	2	SNP (transversion)	Substitution		C	1	1	1	0.5	A	1
gene4695	D790E	PB_13 LASTZ alignment	PB_13	Variants: PB_13 LASTZ alignment	Polymorphism	A	T	1108358	1108358	1	1	none	D -> E	CDS	790		2370	3	T -> A	GAT -> GAA	2	SNP (transversion)	Substitution	0.5	T	1	1	1	0.5	A	1
gene4695	D818E	PB_13 LASTZ alignment	PB_13	Variants: PB_13 LASTZ alignment	Polymorphism	A	C	1108442	1108442	1	1	none	D -> E	CDS	818		2454	3	C -> A	GAC -> GAA	2	SNP (transversion)	Substitution	0.5	C	1	1	1	0.5	A	1
gene4734	D325E	PB_13 LASTZ alignment	PB_13	Variants: PB_13 LASTZ alignment	Polymorphism	A	T	1282154	1282154	1	1	none	D -> E	CDS	325		975	3	T -> A	GAT -> GAA	2	SNP (transversion)	Substitution	0.5	T	1	1	1	0.5	A	1
gene4764	D374E	PB_13 LASTZ alignment	PB_13	Variants: PB_13 LASTZ alignment	Polymorphism	A	T	1433842	1433842	1	1	none	D -> E	CDS	374	2	1122	3	T -> A	GAT -> GAA	2	SNP (transversion)	Substitution	0.5	T	1	1	1	0.5	A	1
gene4800	D238E	PB_13 LASTZ alignment	PB_13	Variants: PB_13 LASTZ alignment	Polymorphism	A	T	1631932	1631932	1	1	none	D -> E	CDS	238		714	3	T -> A	GAT -> GAA	1	SNP (transversion)	Substitution		T	1	1	1	1	A	1
gene4853	D1011E	PB_13 LASTZ alignment	PB_13	Variants: PB_13 LASTZ alignment	Polymorphism	A	C	1882435	1882435	1	1	none	D -> E	CDS	1011		3033	3	C -> A	GAC -> GAA	2	SNP (transversion)	Substitution	0.5	C	1	1	1	0.5	A	1
gene4875	D1085E	PB_13 LASTZ alignment	PB_13	Variants: PB_13 LASTZ alignment	Polymorphism	A	C	1985536	1985536	1	1	none	D -> E	CDS	1085	9	3255	3	C -> A	GAC -> GAA	2	SNP (transversion)	Substitution	0.5	C	1	1	1	0.5	A	1
gene4875	D1085E	PB_13 LASTZ alignment	PB_13	Variants: PB_13 LASTZ alignment	Polymorphism	A	C	1985536	1985536	1	1	none	D -> E	CDS	175	1	525	3	C -> A	GAC -> GAA	2	SNP (transversion)	Substitution	0.5	C	1	1	1	0.5	A	1
gene4875	D1100E	PB_13 LASTZ alignment	PB_13	Variants: PB_13 LASTZ alignment	Polymorphism	A	C	1985581	1985581	1	1	none	D -> E	CDS	1100	9	3300	3	C -> A	GAC -> GAA	2	SNP (transversion)	Substitution	0.5	C	1	1	1	0.5	A	1
gene4875	D1100E	PB_13 LASTZ alignment	PB_13	Variants: PB_13 LASTZ alignment	Polymorphism	A	C	1985581	1985581	1	1	none	D -> E	CDS	190	1	570	3	C -> A	GAC -> GAA	2	SNP (transversion)	Substitution	0.5	C	1	1	1	0.5	A	1
gene4878	D340E	PB_13 LASTZ alignment	PB_13	Variants: PB_13 LASTZ alignment	Polymorphism	A	T	1997766	1997766	1	1	none	D -> E	CDS	340	3	1020	3	T -> A	GAT -> GAA	2	SNP (transversion)	Substitution	0.5	T	1	1	1	0.5	A	1
gene4878	D342E	PB_13 LASTZ alignment	PB_13	Variants: PB_13 LASTZ alignment	Polymorphism	A	C	1997772	1997772	1	1	none	D -> E	CDS	342	3	1026	3	C -> A	GAC -> GAA	2	SNP (transversion)	Substitution	0.5	C	1	1	1	0.5	A	1
gene4878	D348E	PB_13 LASTZ alignment	PB_13	Variants: PB_13 LASTZ alignment	Polymorphism	A	T	1997790	1997790	1	1	none	D -> E	CDS	348	3	1044	3	T -> A	GAT -> GAA	2	SNP (transversion)	Substitution	0.5	T	1	1	1	0.5	A	1
gene4878	D349E	PB_13 LASTZ alignment	PB_13	Variants: PB_13 LASTZ alignment	Polymorphism	A	C	1997793	1997793	1	1	none	D -> E	CDS	349	3	1047	3	C -> A	GAC -> GAA	2	SNP (transversion)	Substitution	0.5	C	1	1	1	0.5	A	1
gene4887	D2339E	PB_13 LASTZ alignment	PB_13	Variants: PB_13 LASTZ alignment	Polymorphism	A	C	2044857	2044857	1	1	none	D -> E	CDS	2339	5	7017	3	C -> A	GAC -> GAA	1	SNP (transversion)	Substitution		C	1	1	1	1	A	1
gene4981	D59E	PB_13 LASTZ alignment	PB_13	Variants: PB_13 LASTZ alignment	Polymorphism	A	C	2479192	2479192	1	1	none	D -> E	CDS	59		177	3	C -> A	GAC -> GAA	1	SNP (transversion)	Substitution		C	1	1	1	1	A	1
gene4999	D45E	PB_13 LASTZ alignment	PB_13	Variants: PB_13 LASTZ alignment	Polymorphism	A	T	2563390	2563390	1	1	none	D -> E	CDS	45	2	135	3	T -> A	GAT -> GAA	1	SNP (transversion)	Substitution		T	1	1	1	1	A	1
gene3828	D459E	PB_12 LASTZ alignment	PB_12	Variants: PB_12 LASTZ alignment	Polymorphism	A	T	217716	217716	1	1	none	D -> E	CDS	459	3	1377	3	T -> A	GAT -> GAA	2	SNP (transversion)	Substitution	0.5	T	1	1	1	0.5	A	1
gene3828	D475E	PB_12 LASTZ alignment	PB_12	Variants: PB_12 LASTZ alignment	Polymorphism	A	C	217764	217764	1	1	none	D -> E	CDS	475	3	1425	3	C -> A	GAC -> GAA	2	SNP (transversion)	Substitution	0.5	C	1	1	1	0.5	A	1
gene3828	D568E	PB_12 LASTZ alignment	PB_12	Variants: PB_12 LASTZ alignment	Polymorphism	A	C	218043	218043	1	1	none	D -> E	CDS	568	3	1704	3	C -> A	GAC -> GAA	2	SNP (transversion)	Substitution	0.5	C	1	1	1	0.5	A	1
gene3828	D582E	PB_12 LASTZ alignment	PB_12	Variants: PB_12 LASTZ alignment	Polymorphism	A	T	218085	218085	1	1	none	D -> E	CDS	582	3	1746	3	T -> A	GAT -> GAA	2	SNP (transversion)	Substitution	0.5	T	1	1	1	0.5	A	1
gene3829	D10E	PB_12 LASTZ alignment	PB_12	Variants: PB_12 LASTZ alignment	Polymorphism	A	T	222720	222720	1	1	none	D -> E	CDS	10	2	30	3	T -> A	GAT -> GAA	1	SNP (transversion)	Substitution		T	1	1	1	1	A	1
gene3889	D676E	PB_12 LASTZ alignment	PB_12	Variants: PB_12 LASTZ alignment	Polymorphism	A	C	539440	539440	1	1	none	D -> E	CDS	676	1	2028	3	C -> A	GAC -> GAA	2	SNP (transversion)	Substitution	0.5	C	1	1	1	0.5	A	1
gene3965	D856E	PB_12 LASTZ alignment	PB_12	Variants: PB_12 LASTZ alignment	Polymorphism	A	C	929355	929355	1	1	none	D -> E	CDS	856	1	2568	3	C -> A	GAC -> GAA	2	SNP (transversion)	Substitution	0.5	C	1	1	1	0.5	A	1
gene3988	D1231E	PB_12 LASTZ alignment	PB_12	Variants: PB_12 LASTZ alignment	Polymorphism	A	T	1056686	1056686	1	1	none	D -> E	CDS	1231		3693	3	T -> A	GAT -> GAA	1	SNP (transversion)	Substitution		T	1	1	1	1	A	1
gene4004	D552E	PB_12 LASTZ alignment	PB_12	Variants: PB_12 LASTZ alignment	Polymorphism	A	C	1123592	1123592	1	1	none	D -> E	CDS	552	1	1656	3	C -> A	GAC -> GAA	2	SNP (transversion)	Substitution	0.5	C	1	1	1	0.5	A	1
gene4004	D577E	PB_12 LASTZ alignment	PB_12	Variants: PB_12 LASTZ alignment	Polymorphism	A	C	1123667	1123667	1	1	none	D -> E	CDS	577	1	1731	3	C -> A	GAC -> GAA	2	SNP (transversion)	Substitution	0.5	C	1	1	1	0.5	A	1
gene4057	D137E	PB_12 LASTZ alignment	PB_12	Variants: PB_12 LASTZ alignment	Polymorphism	A	T	1338183	1338183	1	1	none	D -> E	CDS	137		411	3	T -> A	GAT -> GAA	2	SNP (transversion)	Substitution	0.5	T	1	1	1	0.5	A	1
gene4092	D164E	PB_12 LASTZ alignment	PB_12	Variants: PB_12 LASTZ alignment	Polymorphism	A	T	1536629	1536629	1	1	none	D -> E	CDS	164	2	492	3	T -> A	GAT -> GAA	2	SNP (transversion)	Substitution	0.5	T	1	1	1	0.5	A	1
gene4165	D1359E	PB_12 LASTZ alignment	PB_12	Variants: PB_12 LASTZ alignment	Polymorphism	A	T	1858199	1858199	1	1	none	D -> E	CDS	1359	2	4077	3	T -> A	GAT -> GAA	2	SNP (transversion)	Substitution	0.5	T	1	1	1	0.5	A	1
gene4201	D3173E	PB_12 LASTZ alignment	PB_12	Variants: PB_12 LASTZ alignment	Polymorphism	A	T	2029949	2029949	1	1	none	D -> E	CDS	3173		9519	3	T -> A	GAT -> GAA	2	SNP (transversion)	Substitution	0.5	T	1	1	1	0.5	A	1
gene4296	D416E	PB_12 LASTZ alignment	PB_12	Variants: PB_12 LASTZ alignment	Polymorphism	A	T	2488851	2488851	1	1	none	D -> E	CDS	416		1248	3	T -> A	GAT -> GAA	2	SNP (transversion)	Substitution	0.5	T	1	1	1	0.5	A	1
gene4384	D1045E	PB_12 LASTZ alignment	PB_12	Variants: PB_12 LASTZ alignment	Polymorphism	A	T	2918535	2918535	1	1	none	D -> E	CDS	1045	1	3135	3	T -> A	GAT -> GAA	2	SNP (transversion)	Substitution	0.5	T	1	1	1	0.5	A	1
gene4388	D1283E	PB_12 LASTZ alignment	PB_12	Variants: PB_12 LASTZ alignment	Polymorphism	A	C	2953197	2953197	1	1	none	D -> E	CDS	1283	2	3849	3	C -> A	GAC -> GAA	2	SNP (transversion)	Substitution	0.5	C	1	1	1	0.5	A	1
gene4433	D206E	PB_12 LASTZ alignment	PB_12	Variants: PB_12 LASTZ alignment	Polymorphism	A	T	3167762	3167762	1	1	none	D -> E	CDS	206		618	3	T -> A	GAT -> GAA	2	SNP (transversion)	Substitution	0.5	T	1	1	1	0.5	A	1
gene4454	D130E	PB_12 LASTZ alignment	PB_12	Variants: PB_12 LASTZ alignment	Polymorphism	A	T	3280111	3280111	1	1	none	D -> E	CDS	130		390	3	T -> A	GAT -> GAA	2	SNP (transversion)	Substitution	0.5	T	1	1	1	0.5	A	1
gene4454	D136E	PB_12 LASTZ alignment	PB_12	Variants: PB_12 LASTZ alignment	Polymorphism	A	C	3280129	3280129	1	1	none	D -> E	CDS	136		408	3	C -> A	GAC -> GAA	2	SNP (transversion)	Substitution	0.5	C	1	1	1	0.5	A	1
gene4454	D139E	PB_12 LASTZ alignment	PB_12	Variants: PB_12 LASTZ alignment	Polymorphism	A	T	3280138	3280138	1	1	none	D -> E	CDS	139		417	3	T -> A	GAT -> GAA	2	SNP (transversion)	Substitution	0.5	T	1	1	1	0.5	A	1
gene4454	D140E	PB_12 LASTZ alignment	PB_12	Variants: PB_12 LASTZ alignment	Polymorphism	A	T	3280141	3280141	1	1	none	D -> E	CDS	140		420	3	T -> A	GAT -> GAA	2	SNP (transversion)	Substitution	0.5	T	1	1	1	0.5	A	1
gene4454	D172E	PB_12 LASTZ alignment	PB_12	Variants: PB_12 LASTZ alignment	Polymorphism	A	T	3280237	3280237	1	1	none	D -> E	CDS	172		516	3	T -> A	GAT -> GAA	2	SNP (transversion)	Substitution	0.5	T	1	1	1	0.5	A	1
gene4454	D179E	PB_12 LASTZ alignment	PB_12	Variants: PB_12 LASTZ alignment	Polymorphism	A	T	3280258	3280258	1	1	none	D -> E	CDS	179		537	3	T -> A	GAT -> GAA	2	SNP (transversion)	Substitution	0.5	T	1	1	1	0.5	A	1
gene4454	D184E	PB_12 LASTZ alignment	PB_12	Variants: PB_12 LASTZ alignment	Polymorphism	A	T	3280273	3280273	1	1	none	D -> E	CDS	184		552	3	T -> A	GAT -> GAA	2	SNP (transversion)	Substitution	0.5	T	1	1	1	0.5	A	1
gene4454	D187E	PB_12 LASTZ alignment	PB_12	Variants: PB_12 LASTZ alignment	Polymorphism	A	T	3280282	3280282	1	1	none	D -> E	CDS	187		561	3	T -> A	GAT -> GAA	2	SNP (transversion)	Substitution	0.5	T	1	1	1	0.5	A	1
gene4454	D193E	PB_12 LASTZ alignment	PB_12	Variants: PB_12 LASTZ alignment	Polymorphism	A	T	3280300	3280300	1	1	none	D -> E	CDS	193		579	3	T -> A	GAT -> GAA	2	SNP (transversion)	Substitution	0.5	T	1	1	1	0.5	A	1
gene4454	D197E	PB_12 LASTZ alignment	PB_12	Variants: PB_12 LASTZ alignment	Polymorphism	A	T	3280312	3280312	1	1	none	D -> E	CDS	197		591	3	T -> A	GAT -> GAA	2	SNP (transversion)	Substitution	0.5	T	1	1	1	0.5	A	1
gene4454	D204E	PB_12 LASTZ alignment	PB_12	Variants: PB_12 LASTZ alignment	Polymorphism	A	T	3280333	3280333	1	1	none	D -> E	CDS	204		612	3	T -> A	GAT -> GAA	2	SNP (transversion)	Substitution	0.5	T	1	1	1	0.5	A	1
gene4454	D207E	PB_12 LASTZ alignment	PB_12	Variants: PB_12 LASTZ alignment	Polymorphism	A	C	3280342	3280342	1	1	none	D -> E	CDS	207		621	3	C -> A	GAC -> GAA	2	SNP (transversion)	Substitution	0.5	C	1	1	1	0.5	A	1
gene4454	D209E	PB_12 LASTZ alignment	PB_12	Variants: PB_12 LASTZ alignment	Polymorphism	A	T	3280348	3280348	1	1	none	D -> E	CDS	209		627	3	T -> A	GAT -> GAA	2	SNP (transversion)	Substitution	0.5	T	1	1	1	0.5	A	1
gene3277	D141E	PB_11 LASTZ alignment	PB_11	Variants: PB_11 LASTZ alignment	Polymorphism	A	T	42864	42864	1	1	none	D -> E	CDS	141	2	423	3	T -> A	GAT -> GAA	2	SNP (transversion)	Substitution	0.5	T	1	1	1	0.5	A	1
gene3277	D171E	PB_11 LASTZ alignment	PB_11	Variants: PB_11 LASTZ alignment	Polymorphism	A	T	42954	42954	1	1	none	D -> E	CDS	171	2	513	3	T -> A	GAT -> GAA	2	SNP (transversion)	Substitution		T	0.5	1	1	0.5	A	1
gene3417	D714E	PB_11 LASTZ alignment	PB_11	Variants: PB_11 LASTZ alignment	Polymorphism	A	C	775637	775637	1	1	none	D -> E	CDS	714		2142	3	C -> A	GAC -> GAA	2	SNP (transversion)	Substitution	0.5	C	1	1	1	0.5	A	1
gene3417	D720E	PB_11 LASTZ alignment	PB_11	Variants: PB_11 LASTZ alignment	Polymorphism	A	C	775655	775655	1	1	none	D -> E	CDS	720		2160	3	C -> A	GAC -> GAA	2	SNP (transversion)	Substitution	0.5	C	1	1	1	0.5	A	1
gene3417	D726E	PB_11 LASTZ alignment	PB_11	Variants: PB_11 LASTZ alignment	Polymorphism	A	C	775673	775673	1	1	none	D -> E	CDS	726		2178	3	C -> A	GAC -> GAA	2	SNP (transversion)	Substitution	0.5	C	1	1	1	0.5	A	1
gene3417	D738E	PB_11 LASTZ alignment	PB_11	Variants: PB_11 LASTZ alignment	Polymorphism	A	C	775709	775709	1	1	none	D -> E	CDS	738		2214	3	C -> A	GAC -> GAA	2	SNP (transversion)	Substitution	0.5	C	1	1	1	0.5	A	1
gene3417	D750E	PB_11 LASTZ alignment	PB_11	Variants: PB_11 LASTZ alignment	Polymorphism	A	C	775745	775745	1	1	none	D -> E	CDS	750		2250	3	C -> A	GAC -> GAA	2	SNP (transversion)	Substitution	0.5	C	1	1	1	0.5	A	1
gene3417	D765E	PB_11 LASTZ alignment	PB_11	Variants: PB_11 LASTZ alignment	Polymorphism	A	C	775790	775790	1	1	none	D -> E	CDS	765		2295	3	C -> A	GAC -> GAA	2	SNP (transversion)	Substitution	0.5	C	1	1	1	0.5	A	1
gene3434	D397E	PB_11 LASTZ alignment	PB_11	Variants: PB_11 LASTZ alignment	Polymorphism	A	T	853306	853306	1	1	none	D -> E	CDS	397	1	1191	3	T -> A	GAT -> GAA	2	SNP (transversion)	Substitution	0.5	T	1	1	1	0.5	A	1
gene3434	D415E	PB_11 LASTZ alignment	PB_11	Variants: PB_11 LASTZ alignment	Polymorphism	A	T	853360	853360	1	1	none	D -> E	CDS	415	1	1245	3	T -> A	GAT -> GAA	2	SNP (transversion)	Substitution	0.5	T	1	1	1	0.5	A	1
gene3537	D462E	PB_11 LASTZ alignment	PB_11	Variants: PB_11 LASTZ alignment	Polymorphism	A	T	1343559	1343559	1	1	none	D -> E	CDS	462		1386	3	T -> A	GAT -> GAA	2	SNP (transversion)	Substitution	0.5	T	1	1	1	0.5	A	1
gene3615	D1452E	PB_11 LASTZ alignment	PB_11	Variants: PB_11 LASTZ alignment	Polymorphism	A	C	1697519	1697519	1	1	none	D -> E	CDS	1452		4356	3	C -> A	GAC -> GAA	2	SNP (transversion)	Substitution	0.5	C	1	1	1	0.5	A	1
gene3615	D1465E	PB_11 LASTZ alignment	PB_11	Variants: PB_11 LASTZ alignment	Polymorphism	A	T	1697558	1697558	1	1	none	D -> E	CDS	1465		4395	3	T -> A	GAT -> GAA	2	SNP (transversion)	Substitution	0.5	T	1	1	1	0.5	A	1
gene3629	D704E	PB_11 LASTZ alignment	PB_11	Variants: PB_11 LASTZ alignment	Polymorphism	A	T	1777429	1777429	1	1	none	D -> E	CDS	704	1	2112	3	T -> A	GAT -> GAA	2	SNP (transversion)	Substitution	0.5	T	1	1	1	0.5	A	1
gene3629	D1949E	PB_11 LASTZ alignment	PB_11	Variants: PB_11 LASTZ alignment	Polymorphism	A	C	1781164	1781164	1	1	none	D -> E	CDS	1949	1	5847	3	C -> A	GAC -> GAA	1	SNP (transversion)	Substitution		C	1	1	1	1	A	1
gene3629	D1979E	PB_11 LASTZ alignment	PB_11	Variants: PB_11 LASTZ alignment	Polymorphism	A	C	1781254	1781254	1	1	none	D -> E	CDS	1979	1	5937	3	C -> A	GAC -> GAA	1	SNP (transversion)	Substitution		C	1	1	1	1	A	1
gene3629	D3788E	PB_11 LASTZ alignment	PB_11	Variants: PB_11 LASTZ alignment	Polymorphism	A	T	1786681	1786681	1	1	none	D -> E	CDS	3788	1	11364	3	T -> A	GAT -> GAA	2	SNP (transversion)	Substitution	0.5	T	1	1	1	0.5	A	1
gene3629	D3813E	PB_11 LASTZ alignment	PB_11	Variants: PB_11 LASTZ alignment	Polymorphism	A	T	1786756	1786756	1	1	none	D -> E	CDS	3813	1	11439	3	T -> A	GAT -> GAA	2	SNP (transversion)	Substitution	0.5	T	1	1	1	0.5	A	1
gene3629	D3831E	PB_11 LASTZ alignment	PB_11	Variants: PB_11 LASTZ alignment	Polymorphism	A	T	1786810	1786810	1	1	none	D -> E	CDS	3831	1	11493	3	T -> A	GAT -> GAA	2	SNP (transversion)	Substitution	0.5	T	1	1	1	0.5	A	1
gene3709	D125E	PB_11 LASTZ alignment	PB_11	Variants: PB_11 LASTZ alignment	Polymorphism	A	T	2191320	2191320	1	1	none	D -> E	CDS	125		375	3	T -> A	GAT -> GAA	2	SNP (transversion)	Substitution	0.5	T	1	1	1	0.5	A	1
gene3711	D988E	PB_11 LASTZ alignment	PB_11	Variants: PB_11 LASTZ alignment	Polymorphism	A	T	2207079	2207079	1	1	none	D -> E	CDS	988	15	2964	3	T -> A	GAT -> GAA	1	SNP (transversion)	Substitution		T	1	1	1	1	A	1
gene3765	D37E	PB_11 LASTZ alignment	PB_11	Variants: PB_11 LASTZ alignment	Polymorphism	A	T	2549249	2549249	1	1	none	D -> E	CDS	37	2	111	3	T -> A	GAT -> GAA	1	SNP (transversion)	Substitution		T	1	1	1	1	A	1
gene3782	D295E	PB_11 LASTZ alignment	PB_11	Variants: PB_11 LASTZ alignment	Polymorphism	A	T	2652449	2652449	1	1	none	D -> E	CDS	295	2	885	3	T -> A	GAT -> GAA	1	SNP (transversion)	Substitution		T	1	1	1	1	A	1
gene3782	D418E	PB_11 LASTZ alignment	PB_11	Variants: PB_11 LASTZ alignment	Polymorphism	A	C	2653083	2653083	1	1	none	D -> E	CDS	418	3	1254	3	C -> A	GAC -> GAA	1	SNP (transversion)	Substitution		C	1	1	1	1	A	1
gene2862	D240E	PB_10 LASTZ alignment	PB_10	Variants: PB_10 LASTZ alignment	Polymorphism	A	T	74024	74024	1	1	none	D -> E	CDS	240	2	720	3	T -> A	GAT -> GAA	2	SNP (transversion)	Substitution		T	0.5	1	1	1	A	2
gene2862	D678E	PB_10 LASTZ alignment	PB_10	Variants: PB_10 LASTZ alignment	Polymorphism	A	T	75601	75601	1	1	none	D -> E	CDS	678	3	2034	3	T -> A	GAT -> GAA	2	SNP (transversion)	Substitution	0.5	T	1	1	1	0.5	A	1
gene2924	D457E	PB_10 LASTZ alignment	PB_10	Variants: PB_10 LASTZ alignment	Polymorphism	A	C	369464	369464	1	1	none	D -> E	CDS	457	1	1371	3	C -> A	GAC -> GAA	2	SNP (transversion)	Substitution	0.5	C	1	1	1	0.5	A	1
gene2924	D489E	PB_10 LASTZ alignment	PB_10	Variants: PB_10 LASTZ alignment	Polymorphism	A	C	369560	369560	1	1	none	D -> E	CDS	489	1	1467	3	C -> A	GAC -> GAA	2	SNP (transversion)	Substitution	0.5	C	1	1	1	0.5	A	1
gene2924	D541E	PB_10 LASTZ alignment	PB_10	Variants: PB_10 LASTZ alignment	Polymorphism	A	C	369716	369716	1	1	none	D -> E	CDS	541	1	1623	3	C -> A	GAC -> GAA	2	SNP (transversion)	Substitution	0.5	C	1	1	1	0.5	A	1
gene2924	D545E	PB_10 LASTZ alignment	PB_10	Variants: PB_10 LASTZ alignment	Polymorphism	A	C	369728	369728	1	1	none	D -> E	CDS	545	1	1635	3	C -> A	GAC -> GAA	2	SNP (transversion)	Substitution	0.5	C	1	1	1	0.5	A	1
gene2924	D553E	PB_10 LASTZ alignment	PB_10	Variants: PB_10 LASTZ alignment	Polymorphism	A	C	369752	369752	1	1	none	D -> E	CDS	553	1	1659	3	C -> A	GAC -> GAA	2	SNP (transversion)	Substitution	0.5	C	1	1	1	0.5	A	1
gene3010	D9E	PB_10 LASTZ alignment	PB_10	Variants: PB_10 LASTZ alignment	Polymorphism	A	T	794811	794811	1	1	none	D -> E	CDS	9	1	27	3	T -> A	GAT -> GAA	2	SNP (transversion)	Substitution	0.5	T	1	1	1	0.5	A	1
gene3010	D25E	PB_10 LASTZ alignment	PB_10	Variants: PB_10 LASTZ alignment	Polymorphism	A	T	794859	794859	1	1	none	D -> E	CDS	25	1	75	3	T -> A	GAT -> GAA	2	SNP (transversion)	Substitution	0.5	T	1	1	1	0.5	A	1
gene3179	D158E	PB_10 LASTZ alignment	PB_10	Variants: PB_10 LASTZ alignment	Polymorphism	A	T	1601490	1601490	1	1	none	D -> E	CDS	158		474	3	T -> A	GAT -> GAA	2	SNP (transversion)	Substitution	0.5	T	1	1	1	0.5	A	1
gene3179	D164E	PB_10 LASTZ alignment	PB_10	Variants: PB_10 LASTZ alignment	Polymorphism	A	C	1601508	1601508	1	1	none	D -> E	CDS	164		492	3	C -> A	GAC -> GAA	2	SNP (transversion)	Substitution	0.5	C	1	1	1	0.5	A	1
gene3179	D188E	PB_10 LASTZ alignment	PB_10	Variants: PB_10 LASTZ alignment	Polymorphism	A	T	1601580	1601580	1	1	none	D -> E	CDS	188		564	3	T -> A	GAT -> GAA	2	SNP (transversion)	Substitution	0.5	T	1	1	1	0.5	A	1
gene3179	D214E	PB_10 LASTZ alignment	PB_10	Variants: PB_10 LASTZ alignment	Polymorphism	A	C	1601658	1601658	1	1	none	D -> E	CDS	214		642	3	C -> A	GAC -> GAA	2	SNP (transversion)	Substitution	0.5	C	1	1	1	0.5	A	1
gene3179	D234E	PB_10 LASTZ alignment	PB_10	Variants: PB_10 LASTZ alignment	Polymorphism	A	C	1601718	1601718	1	1	none	D -> E	CDS	234		702	3	C -> A	GAC -> GAA	2	SNP (transversion)	Substitution	0.5	C	1	1	1	0.5	A	1
gene3179	D244E	PB_10 LASTZ alignment	PB_10	Variants: PB_10 LASTZ alignment	Polymorphism	A	C	1601748	1601748	1	1	none	D -> E	CDS	244		732	3	C -> A	GAC -> GAA	2	SNP (transversion)	Substitution	0.5	C	1	1	1	0.5	A	1
gene3179	D254E	PB_10 LASTZ alignment	PB_10	Variants: PB_10 LASTZ alignment	Polymorphism	A	C	1601778	1601778	1	1	none	D -> E	CDS	254		762	3	C -> A	GAC -> GAA	2	SNP (transversion)	Substitution	0.5	C	1	1	1	0.5	A	1
gene3179	D264E	PB_10 LASTZ alignment	PB_10	Variants: PB_10 LASTZ alignment	Polymorphism	A	T	1601808	1601808	1	1	none	D -> E	CDS	264		792	3	T -> A	GAT -> GAA	2	SNP (transversion)	Substitution		T	1	1	1	0.5	A	1
gene3179	D268E	PB_10 LASTZ alignment	PB_10	Variants: PB_10 LASTZ alignment	Polymorphism	A	T	1601820	1601820	1	1	none	D -> E	CDS	268		804	3	T -> A	GAT -> GAA	2	SNP (transversion)	Substitution		T	1	0.5	0.85	1	A	2
gene3179	D294E	PB_10 LASTZ alignment	PB_10	Variants: PB_10 LASTZ alignment	Polymorphism	A	C	1601898	1601898	1	1	none	D -> E	CDS	294		882	3	C -> A	GAC -> GAA	2	SNP (transversion)	Substitution		C	1	1	1	0.5	A	1
gene3179	D314E	PB_10 LASTZ alignment	PB_10	Variants: PB_10 LASTZ alignment	Polymorphism	A	C	1601958	1601958	1	1	none	D -> E	CDS	314		942	3	C -> A	GAC -> GAA	2	SNP (transversion)	Substitution		C	1	0.5	0.85	1	A	2
gene3179	D328E	PB_10 LASTZ alignment	PB_10	Variants: PB_10 LASTZ alignment	Polymorphism	A	T	1602000	1602000	1	1	none	D -> E	CDS	328		984	3	T -> A	GAT -> GAA	2	SNP (transversion)	Substitution		T	1	0.5	0.85	1	A	2
gene3179	D334E	PB_10 LASTZ alignment	PB_10	Variants: PB_10 LASTZ alignment	Polymorphism	A	C	1602018	1602018	1	1	none	D -> E	CDS	334		1002	3	C -> A	GAC -> GAA	2	SNP (transversion)	Substitution	0.5	C	1	1	1	0.5	A	1
gene3179	D374E	PB_10 LASTZ alignment	PB_10	Variants: PB_10 LASTZ alignment	Polymorphism	A	C	1602138	1602138	1	1	none	D -> E	CDS	374		1122	3	C -> A	GAC -> GAA	2	SNP (transversion)	Substitution		C	1	1	1	0.5	A	1
gene3179	D394E	PB_10 LASTZ alignment	PB_10	Variants: PB_10 LASTZ alignment	Polymorphism	A	C	1602198	1602198	1	1	none	D -> E	CDS	394		1182	3	C -> A	GAC -> GAA	2	SNP (transversion)	Substitution		C	1	0.5	0.85	1	A	2
gene3179	D408E	PB_10 LASTZ alignment	PB_10	Variants: PB_10 LASTZ alignment	Polymorphism	A	T	1602240	1602240	1	1	none	D -> E	CDS	408		1224	3	T -> A	GAT -> GAA	2	SNP (transversion)	Substitution		T	1	0.5	0.85	1	A	2
gene3179	D414E	PB_10 LASTZ alignment	PB_10	Variants: PB_10 LASTZ alignment	Polymorphism	A	T	1602258	1602258	1	1	none	D -> E	CDS	414		1242	3	T -> A	GAT -> GAA	2	SNP (transversion)	Substitution		T	1	1	1	0.5	A	1
gene3179	D454E	PB_10 LASTZ alignment	PB_10	Variants: PB_10 LASTZ alignment	Polymorphism	A	T	1602378	1602378	1	1	none	D -> E	CDS	454		1362	3	T -> A	GAT -> GAA	2	SNP (transversion)	Substitution	0.5	T	1	1	1	0.5	A	1
gene3179	D458E	PB_10 LASTZ alignment	PB_10	Variants: PB_10 LASTZ alignment	Polymorphism	A	T	1602390	1602390	1	1	none	D -> E	CDS	458		1374	3	T -> A	GAT -> GAA	2	SNP (transversion)	Substitution	0.5	T	1	1	1	0.5	A	1
gene3179	D474E	PB_10 LASTZ alignment	PB_10	Variants: PB_10 LASTZ alignment	Polymorphism	A	T	1602438	1602438	1	1	none	D -> E	CDS	474		1422	3	T -> A	GAT -> GAA	2	SNP (transversion)	Substitution	0.5	T	1	1	1	0.5	A	1
gene3198	D393E	PB_10 LASTZ alignment	PB_10	Variants: PB_10 LASTZ alignment	Polymorphism	A	T	1674474	1674474	1	1	none	D -> E	CDS	393		1179	3	T -> A	GAT -> GAA	2	SNP (transversion)	Substitution	0.5	T	1	1	1	0.5	A	1
gene3198	D406E	PB_10 LASTZ alignment	PB_10	Variants: PB_10 LASTZ alignment	Polymorphism	A	T	1674513	1674513	1	1	none	D -> E	CDS	406		1218	3	T -> A	GAT -> GAA	2	SNP (transversion)	Substitution	0.5	T	1	1	1	0.5	A	1
gene3201	D287E	PB_10 LASTZ alignment	PB_10	Variants: PB_10 LASTZ alignment	Polymorphism	A	T	1684723	1684723	1	1	none	D -> E	CDS	287		861	3	T -> A	GAT -> GAA	2	SNP (transversion)	Substitution	0.5	T	1	1	1	0.5	A	1
gene3202	D99E	PB_10 LASTZ alignment	PB_10	Variants: PB_10 LASTZ alignment	Polymorphism	A	T	1688447	1688447	1	1	none	D -> E	CDS	99		297	3	T -> A	GAT -> GAA	1	SNP (transversion)	Substitution		T	1	1	1	1	A	1
gene3232	D242E	PB_10 LASTZ alignment	PB_10	Variants: PB_10 LASTZ alignment	Polymorphism	A	T	1876373	1876373	1	1	none	D -> E	CDS	242	3	726	3	T -> A	GAT -> GAA	2	SNP (transversion)	Substitution		T	1	0.5	0.85	0.5	A	1
gene3232	D281E	PB_10 LASTZ alignment	PB_10	Variants: PB_10 LASTZ alignment	Polymorphism	A	T	1876490	1876490	1	1	none	D -> E	CDS	281	3	843	3	T -> A	GAT -> GAA	2	SNP (transversion)	Substitution	0.5	T	1	1	1	0.5	A	1
gene3236	D218E	PB_10 LASTZ alignment	PB_10	Variants: PB_10 LASTZ alignment	Polymorphism	A	T	1904844	1904844	1	1	none	D -> E	CDS	218	2	654	3	T -> A	GAT -> GAA	2	SNP (transversion)	Substitution	0.5	T	1	1	1	0.5	A	1
gene3238	D28E	PB_10 LASTZ alignment	PB_10	Variants: PB_10 LASTZ alignment	Polymorphism	A	C	1913307	1913307	1	1	none	D -> E	CDS	28	2	84	3	C -> A	GAC -> GAA	1	SNP (transversion)	Substitution		C	1	1	1	1	A	1
gene3238	D45E	PB_10 LASTZ alignment	PB_10	Variants: PB_10 LASTZ alignment	Polymorphism	A	C	1913358	1913358	1	1	none	D -> E	CDS	45	2	135	3	C -> A	GAC -> GAA	1	SNP (transversion)	Substitution		C	1	1	1	1	A	1
gene3238	D374E	PB_10 LASTZ alignment	PB_10	Variants: PB_10 LASTZ alignment	Polymorphism	A	T	1914345	1914345	1	1	none	D -> E	CDS	374	2	1122	3	T -> A	GAT -> GAA	2	SNP (transversion)	Substitution	0.5	T	1	1	1	0.5	A	1
gene3240	D2E	PB_10 LASTZ alignment	PB_10	Variants: PB_10 LASTZ alignment	Polymorphism	A	T	1929607	1929607	1	1	none	D -> E	CDS	2	1	6	3	T -> A	GAT -> GAA	1	SNP (transversion)	Substitution		T	1	1	1	1	A	1
gene3240	D46E	PB_10 LASTZ alignment	PB_10	Variants: PB_10 LASTZ alignment	Polymorphism	A	T	1929871	1929871	1	1	none	D -> E	CDS	46	2	138	3	T -> A	GAT -> GAA	1	SNP (transversion)	Substitution		T	1	1	1	1	A	1
gene3242	D50E	PB_10 LASTZ alignment	PB_10	Variants: PB_10 LASTZ alignment	Polymorphism	A	T	1954026	1954026	1	1	none	D -> E	CDS	50	2	150	3	T -> A	GAT -> GAA	1	SNP (transversion)	Substitution		T	1	1	1	1	A	1
gene3244	D78E	PB_10 LASTZ alignment	PB_10	Variants: PB_10 LASTZ alignment	Polymorphism	A	T	1982415	1982415	1	1	none	D -> E	CDS	78	2	234	3	T -> A	GAT -> GAA	2	SNP (transversion)	Substitution	0.5	T	1	1	1	0.5	A	1
gene2421	D100E	PB_09 LASTZ alignment	PB_09	Variants: PB_09 LASTZ alignment	Polymorphism	A	T	66259	66259	1	1	none	D -> E	CDS	100	1	300	3	T -> A	GAT -> GAA	2	SNP (transversion)	Substitution	0.5	T	1	1	1	0.5	A	1
gene2428	D2313E	PB_09 LASTZ alignment	PB_09	Variants: PB_09 LASTZ alignment	Polymorphism	A	T	102559	102559	1	1	none	D -> E	CDS	2313	3	6939	3	T -> A	GAT -> GAA	2	SNP (transversion)	Substitution	0.5	T	1	1	1	0.5	A	1
gene2428	D2316E	PB_09 LASTZ alignment	PB_09	Variants: PB_09 LASTZ alignment	Polymorphism	A	T	102568	102568	1	1	none	D -> E	CDS	2316	3	6948	3	T -> A	GAT -> GAA	2	SNP (transversion)	Substitution	0.5	T	1	1	1	0.5	A	1
gene2428	D2321E	PB_09 LASTZ alignment	PB_09	Variants: PB_09 LASTZ alignment	Polymorphism	A	C	102583	102583	1	1	none	D -> E	CDS	2321	3	6963	3	C -> A	GAC -> GAA	2	SNP (transversion)	Substitution	0.5	C	1	1	1	0.5	A	1
gene2428	D2333E	PB_09 LASTZ alignment	PB_09	Variants: PB_09 LASTZ alignment	Polymorphism	A	T	102619	102619	1	1	none	D -> E	CDS	2333	3	6999	3	T -> A	GAT -> GAA	2	SNP (transversion)	Substitution		T	1	1	1	0.5	A	1
gene2511	D1332E	PB_09 LASTZ alignment	PB_09	Variants: PB_09 LASTZ alignment	Polymorphism	A	C	482077	482077	1	1	none	D -> E	CDS	1332	7	3996	3	C -> A	GAC -> GAA	1	SNP (transversion)	Substitution		C	1	1	1	1	A	1
gene2584	D216E	PB_09 LASTZ alignment	PB_09	Variants: PB_09 LASTZ alignment	Polymorphism	A	C	788760	788760	1	1	none	D -> E	CDS	216	1	648	3	C -> A	GAC -> GAA	2	SNP (transversion)	Substitution	0.5	C	1	1	1	0.5	A	1
gene2608	D318E	PB_09 LASTZ alignment	PB_09	Variants: PB_09 LASTZ alignment	Polymorphism	A	T	917932	917932	1	1	none	D -> E	CDS	318	1	954	3	T -> A	GAT -> GAA	3	SNP (transversion)	Substitution	0.667	T	1	1	1	0.333	A	1
gene2608	D334E	PB_09 LASTZ alignment	PB_09	Variants: PB_09 LASTZ alignment	Polymorphism	A	C	917980	917980	1	1	none	D -> E	CDS	334	1	1002	3	C -> A	GAC -> GAA	3	SNP (transversion)	Substitution	0.333	C	0.5	1	1	0.333	A	1
gene2681	D747E	PB_09 LASTZ alignment	PB_09	Variants: PB_09 LASTZ alignment	Polymorphism	A	T	1263858	1263858	1	1	none	D -> E	CDS	747		2241	3	T -> A	GAT -> GAA	2	SNP (transversion)	Substitution	0.5	T	1	1	1	0.5	A	1
gene2725	D1355E	PB_09 LASTZ alignment	PB_09	Variants: PB_09 LASTZ alignment	Polymorphism	A	T	1479087	1479087	1	1	none	D -> E	CDS	1355		4065	3	T -> A	GAT -> GAA	1	SNP (transversion)	Substitution		T	1	1	1	1	A	1
gene2763	D472E	PB_09 LASTZ alignment	PB_09	Variants: PB_09 LASTZ alignment	Polymorphism	A	T	1662734	1662734	1	1	none	D -> E	CDS	472		1416	3	T -> A	GAT -> GAA	2	SNP (transversion)	Substitution	0.5	T	1	1	1	0.5	A	1
gene2783	D911E	PB_09 LASTZ alignment	PB_09	Variants: PB_09 LASTZ alignment	Polymorphism	A	C	1803168	1803168	1	1	none	D -> E	CDS	911	1	2733	3	C -> A	GAC -> GAA	2	SNP (transversion)	Substitution	0.5	C	1	1	1	0.5	A	1
gene2783	D919E	PB_09 LASTZ alignment	PB_09	Variants: PB_09 LASTZ alignment	Polymorphism	A	T	1803192	1803192	1	1	none	D -> E	CDS	919	1	2757	3	T -> A	GAT -> GAA	2	SNP (transversion)	Substitution	0.5	T	1	1	1	0.5	A	1
gene2783	D927E	PB_09 LASTZ alignment	PB_09	Variants: PB_09 LASTZ alignment	Polymorphism	A	T	1803216	1803216	1	1	none	D -> E	CDS	927	1	2781	3	T -> A	GAT -> GAA	2	SNP (transversion)	Substitution	0.5	T	1	1	1	0.5	A	1
gene2783	D933E	PB_09 LASTZ alignment	PB_09	Variants: PB_09 LASTZ alignment	Polymorphism	A	T	1803234	1803234	1	1	none	D -> E	CDS	933	1	2799	3	T -> A	GAT -> GAA	2	SNP (transversion)	Substitution	0.5	T	1	1	1	0.5	A	1
gene2783	D941E	PB_09 LASTZ alignment	PB_09	Variants: PB_09 LASTZ alignment	Polymorphism	A	T	1803258	1803258	1	1	none	D -> E	CDS	941	1	2823	3	T -> A	GAT -> GAA	2	SNP (transversion)	Substitution	0.5	T	1	1	1	0.5	A	1
gene2783	D949E	PB_09 LASTZ alignment	PB_09	Variants: PB_09 LASTZ alignment	Polymorphism	A	T	1803282	1803282	1	1	none	D -> E	CDS	949	1	2847	3	T -> A	GAT -> GAA	2	SNP (transversion)	Substitution	0.5	T	1	1	1	0.5	A	1
gene1998	D224E	PB_08 LASTZ alignment	PB_08	Variants: PB_08 LASTZ alignment	Polymorphism	A	C	100403	100403	1	1	none	D -> E	CDS	224	2	672	3	C -> A	GAC -> GAA	1	SNP (transversion)	Substitution		C	1	1	1	1	A	1
gene1998	D413E	PB_08 LASTZ alignment	PB_08	Variants: PB_08 LASTZ alignment	Polymorphism	A	T	101187	101187	1	1	none	D -> E	CDS	413	3	1239	3	T -> A	GAT -> GAA	2	SNP (transversion)	Substitution	0.5	T	1	1	1	0.5	A	1
gene1998	D496E	PB_08 LASTZ alignment	PB_08	Variants: PB_08 LASTZ alignment	Polymorphism	A	T	101436	101436	1	1	none	D -> E	CDS	496	3	1488	3	T -> A	GAT -> GAA	2	SNP (transversion)	Substitution	0.5	T	1	1	1	0.5	A	1
gene2107	D664E	PB_08 LASTZ alignment	PB_08	Variants: PB_08 LASTZ alignment	Polymorphism	A	T	653799	653799	1	1	none	D -> E	CDS	664	9	1992	3	T -> A	GAT -> GAA	1	SNP (transversion)	Substitution		T	1	1	1	1	A	1
gene2212	D3057E	PB_08 LASTZ alignment	PB_08	Variants: PB_08 LASTZ alignment	Polymorphism	A	T	1228688	1228688	1	1	none	D -> E	CDS	3057		9171	3	T -> A	GAT -> GAA	1	SNP (transversion)	Substitution		T	1	1	1	1	A	1
gene2212	D3062E	PB_08 LASTZ alignment	PB_08	Variants: PB_08 LASTZ alignment	Polymorphism	A	C	1228703	1228703	1	1	none	D -> E	CDS	3062		9186	3	C -> A	GAC -> GAA	1	SNP (transversion)	Substitution		C	1	1	1	1	A	1
gene2212	D3071E	PB_08 LASTZ alignment	PB_08	Variants: PB_08 LASTZ alignment	Polymorphism	A	T	1228730	1228730	1	1	none	D -> E	CDS	3071		9213	3	T -> A	GAT -> GAA	1	SNP (transversion)	Substitution		T	1	1	1	1	A	1
gene2249	D492E	PB_08 LASTZ alignment	PB_08	Variants: PB_08 LASTZ alignment	Polymorphism	A	T	1413026	1413026	1	1	none	D -> E	CDS	492	6	1476	3	T -> A	GAT -> GAA	2	SNP (transversion)	Substitution	0.5	T	1	1	1	0.5	A	1
gene2268	D854E	PB_08 LASTZ alignment	PB_08	Variants: PB_08 LASTZ alignment	Polymorphism	A	T	1507560	1507560	1	1	none	D -> E	CDS	854	4	2562	3	T -> A	GAT -> GAA	2	SNP (transversion)	Substitution	0.5	T	1	1	1	0.5	A	1
gene2268	D878E	PB_08 LASTZ alignment	PB_08	Variants: PB_08 LASTZ alignment	Polymorphism	A	T	1507632	1507632	1	1	none	D -> E	CDS	878	4	2634	3	T -> A	GAT -> GAA	2	SNP (transversion)	Substitution	0.5	T	1	1	1	0.5	A	1
gene2268	D879E	PB_08 LASTZ alignment	PB_08	Variants: PB_08 LASTZ alignment	Polymorphism	A	T	1507635	1507635	1	1	none	D -> E	CDS	879	4	2637	3	T -> A	GAT -> GAA	2	SNP (transversion)	Substitution	0.5	T	1	1	1	0.5	A	1
gene2268	D895E	PB_08 LASTZ alignment	PB_08	Variants: PB_08 LASTZ alignment	Polymorphism	A	T	1507683	1507683	1	1	none	D -> E	CDS	895	4	2685	3	T -> A	GAT -> GAA	2	SNP (transversion)	Substitution	0.5	T	1	1	1	0.5	A	1
gene2268	D903E	PB_08 LASTZ alignment	PB_08	Variants: PB_08 LASTZ alignment	Polymorphism	A	T	1507707	1507707	1	1	none	D -> E	CDS	903	4	2709	3	T -> A	GAT -> GAA	2	SNP (transversion)	Substitution	0.5	T	1	1	1	0.5	A	1
gene2299	D1752E	PB_08 LASTZ alignment	PB_08	Variants: PB_08 LASTZ alignment	Polymorphism	A	T	1665079	1665079	1	1	none	D -> E	CDS	1752	3	5256	3	T -> A	GAT -> GAA	2	SNP (transversion)	Substitution	0.5	T	1	1	1	0.5	A	1
gene2357	D186E	PB_08 LASTZ alignment	PB_08	Variants: PB_08 LASTZ alignment	Polymorphism	A	C	1968807	1968807	1	1	none	D -> E	CDS	186	2	558	3	C -> A	GAC -> GAA	1	SNP (transversion)	Substitution		C	1	1	1	1	A	1
gene1545	D54E	PB_07 LASTZ alignment	PB_07	Variants: PB_07 LASTZ alignment	Polymorphism	A	T	53931	53931	1	1	none	D -> E	CDS	54	2	162	3	T -> A	GAT -> GAA	1	SNP (transversion)	Substitution		T	1	1	1	1	A	1
gene1545	D57E	PB_07 LASTZ alignment	PB_07	Variants: PB_07 LASTZ alignment	Polymorphism	A	T	53940	53940	1	1	none	D -> E	CDS	57	2	171	3	T -> A	GAT -> GAA	1	SNP (transversion)	Substitution		T	1	1	1	1	A	1
gene1545	D325E	PB_07 LASTZ alignment	PB_07	Variants: PB_07 LASTZ alignment	Polymorphism	A	T	54744	54744	1	1	none	D -> E	CDS	325	2	975	3	T -> A	GAT -> GAA	1	SNP (transversion)	Substitution		T	1	1	1	1	A	1
gene1550	D576E	PB_07 LASTZ alignment	PB_07	Variants: PB_07 LASTZ alignment	Polymorphism	A	T	90395	90395	1	1	none	D -> E	CDS	576	3	1728	3	T -> A	GAT -> GAA	1	SNP (transversion)	Substitution		T	1	1	1	1	A	1
gene1561	D59E	PB_07 LASTZ alignment	PB_07	Variants: PB_07 LASTZ alignment	Polymorphism	A	T	161616	161616	1	1	none	D -> E	CDS	59	2	177	3	T -> A	GAT -> GAA	1	SNP (transversion)	Substitution		T	1	1	1	1	A	1
gene1562	D9E	PB_07 LASTZ alignment	PB_07	Variants: PB_07 LASTZ alignment	Polymorphism	A	T	170641	170641	1	1	none	D -> E	CDS	9	2	27	3	T -> A	GAT -> GAA	1	SNP (transversion)	Substitution		T	1	1	1	1	A	1
gene1562	D49E	PB_07 LASTZ alignment	PB_07	Variants: PB_07 LASTZ alignment	Polymorphism	A	T	170761	170761	1	1	none	D -> E	CDS	49	2	147	3	T -> A	GAT -> GAA	1	SNP (transversion)	Substitution		T	1	1	1	1	A	1
gene1562	D95E	PB_07 LASTZ alignment	PB_07	Variants: PB_07 LASTZ alignment	Polymorphism	A	T	170899	170899	1	1	none	D -> E	CDS	95	2	285	3	T -> A	GAT -> GAA	1	SNP (transversion)	Substitution		T	1	1	1	1	A	1
gene1577	D550E	PB_07 LASTZ alignment	PB_07	Variants: PB_07 LASTZ alignment	Polymorphism	A	C	268267	268267	1	1	none	D -> E	CDS	550	3	1650	3	C -> A	GAC -> GAA	2	SNP (transversion)	Substitution	0.5	C	1	1	1	0.5	A	1
gene1577	D654E	PB_07 LASTZ alignment	PB_07	Variants: PB_07 LASTZ alignment	Polymorphism	A	T	268579	268579	1	1	none	D -> E	CDS	654	3	1962	3	T -> A	GAT -> GAA	2	SNP (transversion)	Substitution	0.5	T	1	1	1	0.5	A	1
gene1632	D1754E	PB_07 LASTZ alignment	PB_07	Variants: PB_07 LASTZ alignment	Polymorphism	A	T	611019	611019	1	1	none	D -> E	CDS	1754	2	5262	3	T -> A	GAT -> GAA	2	SNP (transversion)	Substitution	0.5	T	1	1	1	0.5	A	1
gene1671	D457E	PB_07 LASTZ alignment	PB_07	Variants: PB_07 LASTZ alignment	Polymorphism	A	T	791005	791005	1	1	none	D -> E	CDS	457	7	1371	3	T -> A	GAT -> GAA	2	SNP (transversion)	Substitution	0.5	T	1	1	1	0.5	A	1
gene1674	D1043E	PB_07 LASTZ alignment	PB_07	Variants: PB_07 LASTZ alignment	Polymorphism	A	T	810627	810627	1	1	none	D -> E	CDS	1043		3129	3	T -> A	GAT -> GAA	2	SNP (transversion)	Substitution		T	1	1	1	0.5	A	1
gene1688	D819E	PB_07 LASTZ alignment	PB_07	Variants: PB_07 LASTZ alignment	Polymorphism	A	T	885860	885860	1	1	none	D -> E	CDS	819		2457	3	T -> A	GAT -> GAA	2	SNP (transversion)	Substitution	0.5	T	1	1	1	0.5	A	1
gene1772	D57E	PB_07 LASTZ alignment	PB_07	Variants: PB_07 LASTZ alignment	Polymorphism	A	T	1250071	1250071	1	1	none	D -> E	CDS	57		171	3	T -> A	GAT -> GAA	2	SNP (transversion)	Substitution	0.5	T	1	1	1	0.5	A	1
gene1772	D72E	PB_07 LASTZ alignment	PB_07	Variants: PB_07 LASTZ alignment	Polymorphism	A	T	1250116	1250116	1	1	none	D -> E	CDS	72		216	3	T -> A	GAT -> GAA	2	SNP (transversion)	Substitution	0.5	T	1	1	1	0.5	A	1
gene1772	D97E	PB_07 LASTZ alignment	PB_07	Variants: PB_07 LASTZ alignment	Polymorphism	A	T	1250191	1250191	1	1	none	D -> E	CDS	97		291	3	T -> A	GAT -> GAA	2	SNP (transversion)	Substitution	0.5	T	1	1	1	0.5	A	1
gene1772	D107E	PB_07 LASTZ alignment	PB_07	Variants: PB_07 LASTZ alignment	Polymorphism	A	T	1250221	1250221	1	1	none	D -> E	CDS	107		321	3	T -> A	GAT -> GAA	2	SNP (transversion)	Substitution	0.5	T	1	1	1	0.5	A	1
gene1787	D559E	PB_07 LASTZ alignment	PB_07	Variants: PB_07 LASTZ alignment	Polymorphism	A	T	1321578	1321578	1	1	none	D -> E	CDS	559	8	1677	3	T -> A	GAT -> GAA	2	SNP (transversion)	Substitution	0.5	T	1	1	1	0.5	A	1
gene1787	D566E	PB_07 LASTZ alignment	PB_07	Variants: PB_07 LASTZ alignment	Polymorphism	A	C	1321599	1321599	1	1	none	D -> E	CDS	566	8	1698	3	C -> A	GAC -> GAA	2	SNP (transversion)	Substitution	0.5	C	1	1	1	0.5	A	1
gene1787	D569E	PB_07 LASTZ alignment	PB_07	Variants: PB_07 LASTZ alignment	Polymorphism	A	T	1321608	1321608	1	1	none	D -> E	CDS	569	8	1707	3	T -> A	GAT -> GAA	2	SNP (transversion)	Substitution	0.5	T	1	1	1	0.5	A	1
gene1823	D1547E	PB_07 LASTZ alignment	PB_07	Variants: PB_07 LASTZ alignment	Polymorphism	A	T	1506528	1506528	1	1	none	D -> E	CDS	1547		4641	3	T -> A	GAT -> GAA	2	SNP (transversion)	Substitution	0.5	T	1	1	1	0.5	A	1
gene1823	D1551E	PB_07 LASTZ alignment	PB_07	Variants: PB_07 LASTZ alignment	Polymorphism	A	T	1506540	1506540	1	1	none	D -> E	CDS	1551		4653	3	T -> A	GAT -> GAA	2	SNP (transversion)	Substitution		T	1	0.5	0.85	1	A	2
gene1875	D1591E	PB_07 LASTZ alignment	PB_07	Variants: PB_07 LASTZ alignment	Polymorphism	A	T	1718903	1718903	1	1	none	D -> E	CDS	1591		4773	3	T -> A	GAT -> GAA	1	SNP (transversion)	Substitution		T	1	1	1	1	A	1
gene1941	D215E	PB_07 LASTZ alignment	PB_07	Variants: PB_07 LASTZ alignment	Polymorphism	A	T	2046464	2046464	1	1	none	D -> E	CDS	215	2	645	3	T -> A	GAT -> GAA	1	SNP (transversion)	Substitution		T	1	1	1	1	A	1
gene1944	D267E	PB_07 LASTZ alignment	PB_07	Variants: PB_07 LASTZ alignment	Polymorphism	A	T	2067897	2067897	1	1	none	D -> E	CDS	267	2	801	3	T -> A	GAT -> GAA	1	SNP (transversion)	Substitution		T	1	1	1	1	A	1
gene1948	D70E	PB_07 LASTZ alignment	PB_07	Variants: PB_07 LASTZ alignment	Polymorphism	A	C	2100588	2100588	1	1	none	D -> E	CDS	70	2	210	3	C -> A	GAC -> GAA	2	SNP (transversion)	Substitution		C	0.5	1	1	0.5	A	1
gene1952	D181E	PB_07 LASTZ alignment	PB_07	Variants: PB_07 LASTZ alignment	Polymorphism	A	C	2128583	2128583	1	1	none	D -> E	CDS	181	2	543	3	C -> A	GAC -> GAA	2	SNP (transversion)	Substitution		C	0.5	1	1	0.5	A	1
gene1972	D47E	PB_07 LASTZ alignment	PB_07	Variants: PB_07 LASTZ alignment	Polymorphism	A	C	2271986	2271986	1	1	none	D -> E	CDS	47	2	141	3	C -> A	GAC -> GAA	2	SNP (transversion)	Substitution		C	1	1	1	0.5	A	1
gene1972	D190E	PB_07 LASTZ alignment	PB_07	Variants: PB_07 LASTZ alignment	Polymorphism	A	T	2272415	2272415	1	1	none	D -> E	CDS	190	2	570	3	T -> A	GAT -> GAA	1	SNP (transversion)	Substitution		T	1	1	1	1	A	1
gene1504	D190E	PB_06 LASTZ alignment	PB_06	Variants: PB_06 LASTZ alignment	Polymorphism	A	C	565568	565568	1	1	none	D -> E	CDS	190	4	570	3	C -> A	GAC -> GAA	1	SNP (transversion)	Substitution		C	1	1	1	1	A	1
gene1058	D76E	PB_05 LASTZ alignment	PB_05	Variants: PB_05 LASTZ alignment	Polymorphism	A	T	59316	59316	1	1	none	D -> E	CDS	76	2	228	3	T -> A	GAT -> GAA	2	SNP (transversion)	Substitution	0.5	T	1	1	1	0.5	A	1
gene1058	D116E	PB_05 LASTZ alignment	PB_05	Variants: PB_05 LASTZ alignment	Polymorphism	A	T	59436	59436	1	1	none	D -> E	CDS	116	2	348	3	T -> A	GAT -> GAA	2	SNP (transversion)	Substitution	0.5	T	1	1	1	0.5	A	1
gene1065	D91E	PB_05 LASTZ alignment	PB_05	Variants: PB_05 LASTZ alignment	Polymorphism	A	T	97178	97178	1	1	none	D -> E	CDS	91		273	3	T -> A	GAT -> GAA	1	SNP (transversion)	Substitution		T	1	1	1	1	A	1
gene1088	D645E	PB_05 LASTZ alignment	PB_05	Variants: PB_05 LASTZ alignment	Polymorphism	A	T	198242	198242	1	1	none	D -> E	CDS	645		1935	3	T -> A	GAT -> GAA	2	SNP (transversion)	Substitution	0.5	T	1	1	1	0.5	A	1
gene1089	D373E	PB_05 LASTZ alignment	PB_05	Variants: PB_05 LASTZ alignment	Polymorphism	A	T	201441	201441	1	1	none	D -> E	CDS	373	1	1119	3	T -> A	GAT -> GAA	1	SNP (transversion)	Substitution		T	1	1	1	1	A	1
gene1089	D908E	PB_05 LASTZ alignment	PB_05	Variants: PB_05 LASTZ alignment	Polymorphism	A	T	203046	203046	1	1	none	D -> E	CDS	908	1	2724	3	T -> A	GAT -> GAA	2	SNP (transversion)	Substitution	0.5	T	1	1	1	0.5	A	1
gene1103	D5263E	PB_05 LASTZ alignment	PB_05	Variants: PB_05 LASTZ alignment	Polymorphism	A	T	278816	278816	1	1	none	D -> E	CDS	5263	2	15789	3	T -> A	GAT -> GAA	2	SNP (transversion)	Substitution	0.5	T	1	1	1	0.5	A	1
gene1103	D5266E	PB_05 LASTZ alignment	PB_05	Variants: PB_05 LASTZ alignment	Polymorphism	A	T	278825	278825	1	1	none	D -> E	CDS	5266	2	15798	3	T -> A	GAT -> GAA	2	SNP (transversion)	Substitution	0.5	T	1	1	1	0.5	A	1
gene1103	D5286E	PB_05 LASTZ alignment	PB_05	Variants: PB_05 LASTZ alignment	Polymorphism	A	C	278885	278885	1	1	none	D -> E	CDS	5286	2	15858	3	C -> A	GAC -> GAA	2	SNP (transversion)	Substitution	0.5	C	1	1	1	0.5	A	1
gene1103	D5289E	PB_05 LASTZ alignment	PB_05	Variants: PB_05 LASTZ alignment	Polymorphism	A	C	278894	278894	1	1	none	D -> E	CDS	5289	2	15867	3	C -> A	GAC -> GAA	2	SNP (transversion)	Substitution	0.5	C	1	1	1	0.5	A	1
gene1103	D5302E	PB_05 LASTZ alignment	PB_05	Variants: PB_05 LASTZ alignment	Polymorphism	A	T	278933	278933	1	1	none	D -> E	CDS	5302	2	15906	3	T -> A	GAT -> GAA	2	SNP (transversion)	Substitution	0.5	T	1	1	1	0.5	A	1
gene1103	D5305E	PB_05 LASTZ alignment	PB_05	Variants: PB_05 LASTZ alignment	Polymorphism	A	T	278942	278942	1	1	none	D -> E	CDS	5305	2	15915	3	T -> A	GAT -> GAA	2	SNP (transversion)	Substitution	0.5	T	1	1	1	0.5	A	1
gene1103	D5320E	PB_05 LASTZ alignment	PB_05	Variants: PB_05 LASTZ alignment	Polymorphism	A	C	278987	278987	1	1	none	D -> E	CDS	5320	2	15960	3	C -> A	GAC -> GAA	2	SNP (transversion)	Substitution	0.5	C	1	1	1	0.5	A	1
gene1103	D5322E	PB_05 LASTZ alignment	PB_05	Variants: PB_05 LASTZ alignment	Polymorphism	A	T	278993	278993	1	1	none	D -> E	CDS	5322	2	15966	3	T -> A	GAT -> GAA	2	SNP (transversion)	Substitution	0.5	T	1	1	1	0.5	A	1
gene1103	D5324E	PB_05 LASTZ alignment	PB_05	Variants: PB_05 LASTZ alignment	Polymorphism	A	C	278999	278999	1	1	none	D -> E	CDS	5324	2	15972	3	C -> A	GAC -> GAA	2	SNP (transversion)	Substitution	0.5	C	1	1	1	0.5	A	1
gene1160	D2190E	PB_05 LASTZ alignment	PB_05	Variants: PB_05 LASTZ alignment	Polymorphism	A	C	515132	515132	1	1	none	D -> E	CDS	2190	6	6570	3	C -> A	GAC -> GAA	2	SNP (transversion)	Substitution	0.5	C	1	1	1	0.5	A	1
gene1160	D2194E	PB_05 LASTZ alignment	PB_05	Variants: PB_05 LASTZ alignment	Polymorphism	A	C	515144	515144	1	1	none	D -> E	CDS	2194	6	6582	3	C -> A	GAC -> GAA	2	SNP (transversion)	Substitution	0.5	C	1	1	1	0.5	A	1
gene1169	D423E	PB_05 LASTZ alignment	PB_05	Variants: PB_05 LASTZ alignment	Polymorphism	A	T	553924	553924	1	1	none	D -> E	CDS	423	4	1269	3	T -> A	GAT -> GAA	1	SNP (transversion)	Substitution		T	1	1	1	1	A	1
gene1169	D426E	PB_05 LASTZ alignment	PB_05	Variants: PB_05 LASTZ alignment	Polymorphism	A	T	553933	553933	1	1	none	D -> E	CDS	426	4	1278	3	T -> A	GAT -> GAA	1	SNP (transversion)	Substitution		T	1	1	1	1	A	1
gene1180	D194E	PB_05 LASTZ alignment	PB_05	Variants: PB_05 LASTZ alignment	Polymorphism	A	C	606383	606383	1	1	none	D -> E	CDS	194	1	582	3	C -> A	GAC -> GAA	2	SNP (transversion)	Substitution	0.5	C	1	1	1	0.5	A	1
gene1180	D218E	PB_05 LASTZ alignment	PB_05	Variants: PB_05 LASTZ alignment	Polymorphism	A	T	606455	606455	1	1	none	D -> E	CDS	218	1	654	3	T -> A	GAT -> GAA	2	SNP (transversion)	Substitution	0.5	T	1	1	1	0.5	A	1
gene1280	D286E	PB_05 LASTZ alignment	PB_05	Variants: PB_05 LASTZ alignment	Polymorphism	A	T	1106256	1106256	1	1	none	D -> E	CDS	286		858	3	T -> A	GAT -> GAA	2	SNP (transversion)	Substitution	0.5	T	1	1	1	0.5	A	1
gene1309	D263E	PB_05 LASTZ alignment	PB_05	Variants: PB_05 LASTZ alignment	Polymorphism	A	T	1275799	1275799	1	1	none	D -> E	CDS	263		789	3	T -> A	GAT -> GAA	2	SNP (transversion)	Substitution	0.5	T	1	1	1	0.5	A	1
gene1335	D219E	PB_05 LASTZ alignment	PB_05	Variants: PB_05 LASTZ alignment	Polymorphism	A	T	1418536	1418536	1	1	none	D -> E	CDS	219	2	657	3	T -> A	GAT -> GAA	1	SNP (transversion)	Substitution		T	1	1	1	1	A	1
gene1355	D69E	PB_05 LASTZ alignment	PB_05	Variants: PB_05 LASTZ alignment	Polymorphism	A	T	1525789	1525789	1	1	none	D -> E	CDS	69	2	207	3	T -> A	GAT -> GAA	1	SNP (transversion)	Substitution		T	1	1	1	1	A	1
gene1359	D92E	PB_05 LASTZ alignment	PB_05	Variants: PB_05 LASTZ alignment	Polymorphism	A	C	1558289	1558289	1	1	none	D -> E	CDS	92	2	276	3	C -> A	GAC -> GAA	1	SNP (transversion)	Substitution		C	1	1	1	1	A	1
gene1367	D35E	PB_05 LASTZ alignment	PB_05	Variants: PB_05 LASTZ alignment	Polymorphism	A	T	1606012	1606012	1	1	none	D -> E	CDS	35	2	105	3	T -> A	GAT -> GAA	1	SNP (transversion)	Substitution		T	1	1	1	1	A	1
gene1367	D41E	PB_05 LASTZ alignment	PB_05	Variants: PB_05 LASTZ alignment	Polymorphism	A	C	1606030	1606030	1	1	none	D -> E	CDS	41	2	123	3	C -> A	GAC -> GAA	1	SNP (transversion)	Substitution		C	1	1	1	1	A	1
gene1385	D86E	PB_05 LASTZ alignment	PB_05	Variants: PB_05 LASTZ alignment	Polymorphism	A	T	1729825	1729825	1	1	none	D -> E	CDS	86	2	258	3	T -> A	GAT -> GAA	1	SNP (transversion)	Substitution		T	1	1	1	1	A	1
gene964	D767E	PB_04 LASTZ alignment	PB_04	Variants: PB_04 LASTZ alignment	Polymorphism	A	C	818530	818530	1	1	none	D -> E	CDS	767	7	2301	3	C -> A	GAC -> GAA	1	SNP (transversion)	Substitution		C	1	1	1	1	A	1
gene994	D7E	PB_04 LASTZ alignment	PB_04	Variants: PB_04 LASTZ alignment	Polymorphism	A	C	960304	960304	1	1	none	D -> E	CDS	7	1	21	3	C -> A	GAC -> GAA	2	SNP (transversion)	Substitution		C	1	0.5	0.85	0.5	A	1
gene1002	D551E	PB_04 LASTZ alignment	PB_04	Variants: PB_04 LASTZ alignment	Polymorphism	A	T	986482	986482	1	1	none	D -> E	CDS	551	1	1653	3	T -> A	GAT -> GAA	2	SNP (transversion)	Substitution	0.5	T	1	1	1	0.5	A	1
gene1002	D1488E	PB_04 LASTZ alignment	PB_04	Variants: PB_04 LASTZ alignment	Polymorphism	A	C	989293	989293	1	1	none	D -> E	CDS	1488	1	4464	3	C -> A	GAC -> GAA	1	SNP (transversion)	Substitution		C	1	1	1	1	A	1
gene1026	D1281E	PB_04 LASTZ alignment	PB_04	Variants: PB_04 LASTZ alignment	Polymorphism	A	T	1096207	1096207	1	1	none	D -> E	CDS	1281	2	3843	3	T -> A	GAT -> GAA	1	SNP (transversion)	Substitution		T	1	1	1	1	A	1
gene1026	D1305E	PB_04 LASTZ alignment	PB_04	Variants: PB_04 LASTZ alignment	Polymorphism	A	T	1096279	1096279	1	1	none	D -> E	CDS	1305	2	3915	3	T -> A	GAT -> GAA	1	SNP (transversion)	Substitution		T	1	1	1	1	A	1
gene1026	D1405E	PB_04 LASTZ alignment	PB_04	Variants: PB_04 LASTZ alignment	Polymorphism	A	T	1096579	1096579	1	1	none	D -> E	CDS	1405	2	4215	3	T -> A	GAT -> GAA	1	SNP (transversion)	Substitution		T	1	1	1	1	A	1
gene1026	D1429E	PB_04 LASTZ alignment	PB_04	Variants: PB_04 LASTZ alignment	Polymorphism	A	T	1096651	1096651	1	1	none	D -> E	CDS	1429	2	4287	3	T -> A	GAT -> GAA	1	SNP (transversion)	Substitution		T	1	1	1	1	A	1
gene1040	D79E	PB_04 LASTZ alignment	PB_04	Variants: PB_04 LASTZ alignment	Polymorphism	A	T	1204893	1204893	1	1	none	D -> E	CDS	79	2	237	3	T -> A	GAT -> GAA	1	SNP (transversion)	Substitution		T	1	1	1	1	A	1
gene610	D394E	PB_03 LASTZ alignment	PB_03	Variants: PB_03 LASTZ alignment	Polymorphism	A	T	35186	35186	1	1	none	D -> E	CDS	394	3	1182	3	T -> A	GAT -> GAA	1	SNP (transversion)	Substitution		T	1	1	1	1	A	1
gene610	D568E	PB_03 LASTZ alignment	PB_03	Variants: PB_03 LASTZ alignment	Polymorphism	A	C	35708	35708	1	1	none	D -> E	CDS	568	3	1704	3	C -> A	GAC -> GAA	2	SNP (transversion)	Substitution	0.5	C	1	1	1	0.5	A	1
gene610	D582E	PB_03 LASTZ alignment	PB_03	Variants: PB_03 LASTZ alignment	Polymorphism	A	T	35750	35750	1	1	none	D -> E	CDS	582	3	1746	3	T -> A	GAT -> GAA	2	SNP (transversion)	Substitution	0.5	T	1	1	1	0.5	A	1
gene610	D583E	PB_03 LASTZ alignment	PB_03	Variants: PB_03 LASTZ alignment	Polymorphism	A	T	35753	35753	1	1	none	D -> E	CDS	583	3	1749	3	T -> A	GAT -> GAA	2	SNP (transversion)	Substitution		T	0.5	1	1	1	A	2
gene610	D672E	PB_03 LASTZ alignment	PB_03	Variants: PB_03 LASTZ alignment	Polymorphism	A	C	36020	36020	1	1	none	D -> E	CDS	672	3	2016	3	C -> A	GAC -> GAA	2	SNP (transversion)	Substitution		C	0.5	1	1	0.5	A	1
gene620	D111E	PB_03 LASTZ alignment	PB_03	Variants: PB_03 LASTZ alignment	Polymorphism	A	T	123284	123284	1	1	none	D -> E	CDS	111	2	333	3	T -> A	GAT -> GAA	1	SNP (transversion)	Substitution		T	1	1	1	1	A	1
gene620	D447E	PB_03 LASTZ alignment	PB_03	Variants: PB_03 LASTZ alignment	Polymorphism	A	T	124414	124414	1	1	none	D -> E	CDS	447	3	1341	3	T -> A	GAT -> GAA	1	SNP (transversion)	Substitution		T	1	1	1	1	A	1
gene635	D181E	PB_03 LASTZ alignment	PB_03	Variants: PB_03 LASTZ alignment	Polymorphism	A	C	226560	226560	1	1	none	D -> E	CDS	181		543	3	C -> A	GAC -> GAA	2	SNP (transversion)	Substitution	0.5	C	1	1	1	0.5	A	1
gene721	D49E	PB_03 LASTZ alignment	PB_03	Variants: PB_03 LASTZ alignment	Polymorphism	A	T	672429	672429	1	1	none	D -> E	CDS	49		147	3	T -> A	GAT -> GAA	1	SNP (transversion)	Substitution		T	1	1	1	1	A	1
gene721	D53E	PB_03 LASTZ alignment	PB_03	Variants: PB_03 LASTZ alignment	Polymorphism	A	T	672441	672441	1	1	none	D -> E	CDS	53		159	3	T -> A	GAT -> GAA	1	SNP (transversion)	Substitution		T	1	1	1	1	A	1
gene721	D55E	PB_03 LASTZ alignment	PB_03	Variants: PB_03 LASTZ alignment	Polymorphism	A	T	672447	672447	1	1	none	D -> E	CDS	55		165	3	T -> A	GAT -> GAA	1	SNP (transversion)	Substitution		T	1	1	1	1	A	1
gene730	D153E	PB_03 LASTZ alignment	PB_03	Variants: PB_03 LASTZ alignment	Polymorphism	A	T	719817	719817	1	1	none	D -> E	CDS	153	1	459	3	T -> A	GAT -> GAA	2	SNP (transversion)	Substitution	0.5	T	1	1	1	0.5	A	1
gene730	D157E	PB_03 LASTZ alignment	PB_03	Variants: PB_03 LASTZ alignment	Polymorphism	A	T	719829	719829	1	1	none	D -> E	CDS	157	1	471	3	T -> A	GAT -> GAA	2	SNP (transversion)	Substitution	0.5	T	1	1	1	0.5	A	1
gene757	D3139E	PB_03 LASTZ alignment	PB_03	Variants: PB_03 LASTZ alignment	Polymorphism	A	T	881428	881428	1	1	none	D -> E	CDS	3139		9417	3	T -> A	GAT -> GAA	2	SNP (transversion)	Substitution	0.5	T	1	1	1	0.5	A	1
gene769	D1361E	PB_03 LASTZ alignment	PB_03	Variants: PB_03 LASTZ alignment	Polymorphism	A	C	923808	923808	1	1	none	D -> E	CDS	1361	2	4083	3	C -> A	GAC -> GAA	2	SNP (transversion)	Substitution	0.5	C	1	1	1	0.5	A	1
gene809	D1045E	PB_03 LASTZ alignment	PB_03	Variants: PB_03 LASTZ alignment	Polymorphism	A	T	1112993	1112993	1	1	none	D -> E	CDS	1045		3135	3	T -> A	GAT -> GAA	2	SNP (transversion)	Substitution	0.5	T	1	1	1	0.5	A	1
gene811	D725E	PB_03 LASTZ alignment	PB_03	Variants: PB_03 LASTZ alignment	Polymorphism	A	T	1126639	1126639	1	1	none	D -> E	CDS	725	1	2175	3	T -> A	GAT -> GAA	2	SNP (transversion)	Substitution	0.5	T	1	1	1	0.5	A	1
gene817	D28E	PB_03 LASTZ alignment	PB_03	Variants: PB_03 LASTZ alignment	Polymorphism	A	T	1170488	1170488	1	1	none	D -> E	CDS	28	1	84	3	T -> A	GAT -> GAA	2	SNP (transversion)	Substitution	0.5	T	1	1	1	0.5	A	1
gene438	D371E	PB_02 LASTZ alignment	PB_02	Variants: PB_02 LASTZ alignment	Polymorphism	A	T	248162	248162	1	1	none	D -> E	CDS	371	1	1113	3	T -> A	GAT -> GAA	2	SNP (transversion)	Substitution	0.5	T	1	1	1	0.5	A	1
gene438	D375E	PB_02 LASTZ alignment	PB_02	Variants: PB_02 LASTZ alignment	Polymorphism	A	C	248174	248174	1	1	none	D -> E	CDS	375	1	1125	3	C -> A	GAC -> GAA	2	SNP (transversion)	Substitution	0.5	C	1	1	1	0.5	A	1
gene438	D444E	PB_02 LASTZ alignment	PB_02	Variants: PB_02 LASTZ alignment	Polymorphism	A	C	248381	248381	1	1	none	D -> E	CDS	444	1	1332	3	C -> A	GAC -> GAA	2	SNP (transversion)	Substitution	0.5	C	1	1	1	0.5	A	1
gene164	D24E	PB_01 LASTZ alignment	PB_01	Variants: PB_01 LASTZ alignment	Polymorphism	A	T	124964	124964	1	1	none	D -> E	CDS	24	2	72	3	T -> A	GAT -> GAA	1	SNP (transversion)	Substitution		T	1	1	1	1	A	1
gene180	D267E	PB_01 LASTZ alignment	PB_01	Variants: PB_01 LASTZ alignment	Polymorphism	A	T	230737	230737	1	1	none	D -> E	CDS	267	2	801	3	T -> A	GAT -> GAA	1	SNP (transversion)	Substitution		T	1	1	1	1	A	1
gene181	D149E	PB_01 LASTZ alignment	PB_01	Variants: PB_01 LASTZ alignment	Polymorphism	A	T	236611	236611	1	1	none	D -> E	CDS	149	2	447	3	T -> A	GAT -> GAA	1	SNP (transversion)	Substitution		T	1	1	1	1	A	1
gene189	D148E	PB_01 LASTZ alignment	PB_01	Variants: PB_01 LASTZ alignment	Polymorphism	A	C	287691	287691	1	1	none	D -> E	CDS	148		444	3	C -> A	GAC -> GAA	2	SNP (transversion)	Substitution	0.5	C	1	1	1	0.5	A	1
gene208	D835E	PB_01 LASTZ alignment	PB_01	Variants: PB_01 LASTZ alignment	Polymorphism	A	C	414917	414917	1	1	none	D -> E	CDS	835		2505	3	C -> A	GAC -> GAA	2	SNP (transversion)	Substitution	0.5	C	1	1	1	0.5	A	1
gene235	D660E	PB_01 LASTZ alignment	PB_01	Variants: PB_01 LASTZ alignment	Polymorphism	A	C	587138	587138	1	1	none	D -> E	CDS	660		1980	3	C -> A	GAC -> GAA	2	SNP (transversion)	Substitution	0.5	C	1	1	1	0.5	A	1
gene280	D57E	PB_01 LASTZ alignment	PB_01	Variants: PB_01 LASTZ alignment	Polymorphism	A	T	814060	814060	1	1	none	D -> E	CDS	57	1	171	3	T -> A	GAT -> GAA	2	SNP (transversion)	Substitution	0.5	T	1	1	1	0.5	A	1
gene280	D64E	PB_01 LASTZ alignment	PB_01	Variants: PB_01 LASTZ alignment	Polymorphism	A	T	814081	814081	1	1	none	D -> E	CDS	64	1	192	3	T -> A	GAT -> GAA	2	SNP (transversion)	Substitution	0.5	T	1	1	1	0.5	A	1
gene280	D71E	PB_01 LASTZ alignment	PB_01	Variants: PB_01 LASTZ alignment	Polymorphism	A	T	814102	814102	1	1	none	D -> E	CDS	71	1	213	3	T -> A	GAT -> GAA	2	SNP (transversion)	Substitution	0.5	T	1	1	1	0.5	A	1
gene280	D78E	PB_01 LASTZ alignment	PB_01	Variants: PB_01 LASTZ alignment	Polymorphism	A	T	814123	814123	1	1	none	D -> E	CDS	78	1	234	3	T -> A	GAT -> GAA	2	SNP (transversion)	Substitution	0.5	T	1	1	1	0.5	A	1
gene280	D85E	PB_01 LASTZ alignment	PB_01	Variants: PB_01 LASTZ alignment	Polymorphism	A	T	814144	814144	1	1	none	D -> E	CDS	85	1	255	3	T -> A	GAT -> GAA	2	SNP (transversion)	Substitution	0.5	T	1	1	1	0.5	A	1
gene280	D93E	PB_01 LASTZ alignment	PB_01	Variants: PB_01 LASTZ alignment	Polymorphism	A	T	814168	814168	1	1	none	D -> E	CDS	93	1	279	3	T -> A	GAT -> GAA	2	SNP (transversion)	Substitution	0.5	T	1	1	1	0.5	A	1
gene280	D405E	PB_01 LASTZ alignment	PB_01	Variants: PB_01 LASTZ alignment	Polymorphism	A	T	815828	815828	1	1	none	D -> E	CDS	405	3	1215	3	T -> A	GAT -> GAA	2	SNP (transversion)	Substitution	0.5	T	1	1	1	0.5	A	1
gene280	D423E	PB_01 LASTZ alignment	PB_01	Variants: PB_01 LASTZ alignment	Polymorphism	A	T	815882	815882	1	1	none	D -> E	CDS	423	3	1269	3	T -> A	GAT -> GAA	2	SNP (transversion)	Substitution		T	1	0.5	0.85	1	A	2
gene343	D256E	PB_01 LASTZ alignment	PB_01	Variants: PB_01 LASTZ alignment	Polymorphism	A	T	1175378	1175378	1	1	none	D -> E	CDS	256		768	3	T -> A	GAT -> GAA	1	SNP (transversion)	Substitution		T	1	1	1	1	A	1
gene355	D32E	PB_01 LASTZ alignment	PB_01	Variants: PB_01 LASTZ alignment	Polymorphism	A	T	1319357	1319357	1	1	none	D -> E	CDS	32	2	96	3	T -> A	GAT -> GAA	1	SNP (transversion)	Substitution		T	1	1	1	1	A	1
gene369	D28E	PB_01 LASTZ alignment	PB_01	Variants: PB_01 LASTZ alignment	Polymorphism	A	T	1413017	1413017	1	1	none	D -> E	CDS	28	1	84	3	T -> A	GAT -> GAA	1	SNP (transversion)	Substitution		T	1	1	1	1	A	1
gene381	D38E	PB_01 LASTZ alignment	PB_01	Variants: PB_01 LASTZ alignment	Polymorphism	A	T	1480409	1480409	1	1	none	D -> E	CDS	38	2	114	3	T -> A	GAT -> GAA	1	SNP (transversion)	Substitution		T	1	1	1	1	A	1
gene384	D201E	PB_01 LASTZ alignment	PB_01	Variants: PB_01 LASTZ alignment	Polymorphism	A	T	1496958	1496958	1	1	none	D -> E	CDS	201	2	603	3	T -> A	GAT -> GAA	1	SNP (transversion)	Substitution		T	1	1	1	1	A	1
gene391	D76E	PB_01 LASTZ alignment	PB_01	Variants: PB_01 LASTZ alignment	Polymorphism	A	C	1540299	1540299	1	1	none	D -> E	CDS	76	2	228	3	C -> A	GAC -> GAA	1	SNP (transversion)	Substitution		C	1	1	1	1	A	1
gene392	D187E	PB_01 LASTZ alignment	PB_01	Variants: PB_01 LASTZ alignment	Polymorphism	A	T	1544376	1544376	1	1	none	D -> E	CDS	187	2	561	3	T -> A	GAT -> GAA	1	SNP (transversion)	Substitution		T	1	1	1	1	A	1
gene5143	D206N	PB_14 LASTZ alignment	PB_14	Variants: PB_14 LASTZ alignment	Polymorphism	A	G	551735	551735	1	1	none	D -> N	CDS	206		616	1	G -> A	GAT -> AAT	2	SNP (transition)	Substitution	0.5	G	1	1	1	0.5	A	1
gene5152	D185N	PB_14 LASTZ alignment	PB_14	Variants: PB_14 LASTZ alignment	Polymorphism	A	G	592536	592536	1	1	none	D -> N	CDS	185		553	1	G -> A	GAC -> AAC	2	SNP (transition)	Substitution	0.5	G	1	1	1	0.5	A	1
gene5163	D791N	PB_14 LASTZ alignment	PB_14	Variants: PB_14 LASTZ alignment	Polymorphism	A	G	650917	650917	1	1	none	D -> N	CDS	791	3	2371	1	G -> A	GAT -> AAT	3	SNP (transition)	Substitution	0.333	G	0.5	1	1	0.667	A	2
gene5163	D815N	PB_14 LASTZ alignment	PB_14	Variants: PB_14 LASTZ alignment	Polymorphism	A	G	650989	650989	1	1	none	D -> N	CDS	815	3	2443	1	G -> A	GAC -> AAC	3	SNP (transition)	Substitution	0.333	G	0.5	1	1	0.333	A	1
gene5172	D1018N	PB_14 LASTZ alignment	PB_14	Variants: PB_14 LASTZ alignment	Polymorphism	A	G	715049	715049	1	1	none	D -> N	CDS	1018	3	3052	1	G -> A	GAT -> AAT	2	SNP (transition)	Substitution	0.5	G	1	1	1	0.5	A	1
gene5195	D362N	PB_14 LASTZ alignment	PB_14	Variants: PB_14 LASTZ alignment	Polymorphism	A	G	824547	824547	1	1	none	D -> N	CDS	362	3	1084	1	G -> A	GAT -> AAT	2	SNP (transition)	Substitution	0.5	G	1	1	1	0.5	A	1
gene5195	D365N	PB_14 LASTZ alignment	PB_14	Variants: PB_14 LASTZ alignment	Polymorphism	A	G	824556	824556	1	1	none	D -> N	CDS	365	3	1093	1	G -> A	GAT -> AAT	2	SNP (transition)	Substitution	0.5	G	1	1	1	0.5	A	1
gene5195	D399N	PB_14 LASTZ alignment	PB_14	Variants: PB_14 LASTZ alignment	Polymorphism	A	G	824658	824658	1	1	none	D -> N	CDS	399	3	1195	1	G -> A	GAT -> AAT	2	SNP (transition)	Substitution	0.5	G	1	1	1	0.5	A	1
gene5195	D402N	PB_14 LASTZ alignment	PB_14	Variants: PB_14 LASTZ alignment	Polymorphism	A	G	824667	824667	1	1	none	D -> N	CDS	402	3	1204	1	G -> A	GAT -> AAT	2	SNP (transition)	Substitution	0.5	G	1	1	1	0.5	A	1
gene5195	D405N	PB_14 LASTZ alignment	PB_14	Variants: PB_14 LASTZ alignment	Polymorphism	A	G	824676	824676	1	1	none	D -> N	CDS	405	3	1213	1	G -> A	GAT -> AAT	2	SNP (transition)	Substitution	0.5	G	1	1	1	0.5	A	1
gene5201	D1189N	PB_14 LASTZ alignment	PB_14	Variants: PB_14 LASTZ alignment	Polymorphism	A	G	863659	863659	1	1	none	D -> N	CDS	1189		3565	1	G -> A	GAT -> AAT	2	SNP (transition)	Substitution	0.5	G	1	1	1	0.5	A	1
gene5222	D379N	PB_14 LASTZ alignment	PB_14	Variants: PB_14 LASTZ alignment	Polymorphism	A	G	950183	950183	1	1	none	D -> N	CDS	379	1	1135	1	G -> A	GAT -> AAT	2	SNP (transition)	Substitution	0.5	G	1	1	1	0.5	A	1
gene5223	D1830N	PB_14 LASTZ alignment	PB_14	Variants: PB_14 LASTZ alignment	Polymorphism	A	G	963749	963749	1	1	none	D -> N	CDS	1830		5488	1	G -> A	GAT -> AAT	2	SNP (transition)	Substitution	0.5	G	1	1	1	0.5	A	1
gene5223	D1841N	PB_14 LASTZ alignment	PB_14	Variants: PB_14 LASTZ alignment	Polymorphism	A	G	963782	963782	1	1	none	D -> N	CDS	1841		5521	1	G -> A	GAT -> AAT	2	SNP (transition)	Substitution		G	1	0.5	0.85	1	A	2
gene5223	D1843N	PB_14 LASTZ alignment	PB_14	Variants: PB_14 LASTZ alignment	Polymorphism	A	G	963788	963788	1	1	none	D -> N	CDS	1843		5527	1	G -> A	GAT -> AAT	2	SNP (transition)	Substitution	0.5	G	1	1	1	0.5	A	1
gene5223	D1847N	PB_14 LASTZ alignment	PB_14	Variants: PB_14 LASTZ alignment	Polymorphism	A	G	963800	963800	1	1	none	D -> N	CDS	1847		5539	1	G -> A	GAT -> AAT	2	SNP (transition)	Substitution		G	1	1	1	0.5	A	1
gene5223	D1852N	PB_14 LASTZ alignment	PB_14	Variants: PB_14 LASTZ alignment	Polymorphism	A	G	963815	963815	1	1	none	D -> N	CDS	1852		5554	1	G -> A	GAT -> AAT	2	SNP (transition)	Substitution		G	1	0.5	0.85	1	A	2
gene5223	D1854N	PB_14 LASTZ alignment	PB_14	Variants: PB_14 LASTZ alignment	Polymorphism	A	G	963821	963821	1	1	none	D -> N	CDS	1854		5560	1	G -> A	GAT -> AAT	2	SNP (transition)	Substitution		G	1	0.5	0.85	1	A	2
gene5223	D1860N	PB_14 LASTZ alignment	PB_14	Variants: PB_14 LASTZ alignment	Polymorphism	A	G	963839	963839	1	1	none	D -> N	CDS	1860		5578	1	G -> A	GAT -> AAT	2	SNP (transition)	Substitution	0.5	G	1	1	1	0.5	A	1
gene5223	D1862N	PB_14 LASTZ alignment	PB_14	Variants: PB_14 LASTZ alignment	Polymorphism	A	G	963845	963845	1	1	none	D -> N	CDS	1862		5584	1	G -> A	GAT -> AAT	2	SNP (transition)	Substitution	0.5	G	1	1	1	0.5	A	1
gene5223	D1866N	PB_14 LASTZ alignment	PB_14	Variants: PB_14 LASTZ alignment	Polymorphism	A	G	963857	963857	1	1	none	D -> N	CDS	1866		5596	1	G -> A	GAT -> AAT	3	SNP (transition)	Substitution	0.667	G	1	1	1	0.333	A	1
gene5223	D1871N	PB_14 LASTZ alignment	PB_14	Variants: PB_14 LASTZ alignment	Polymorphism	A	G	963872	963872	1	1	none	D -> N	CDS	1871		5611	1	G -> A	GAT -> AAT	3	SNP (transition)	Substitution		G	0.667	1	1	1	A	3
gene5223	D1873N	PB_14 LASTZ alignment	PB_14	Variants: PB_14 LASTZ alignment	Polymorphism	A	G	963878	963878	1	1	none	D -> N	CDS	1873		5617	1	G -> A	GAT -> AAT	3	SNP (transition)	Substitution	0.333	G	1	0.5	0.85	0.667	A	2
gene5223	D1877N	PB_14 LASTZ alignment	PB_14	Variants: PB_14 LASTZ alignment	Polymorphism	A	G	963890	963890	1	1	none	D -> N	CDS	1877		5629	1	G -> A	GAT -> AAT	3	SNP (transition)	Substitution	0.333	G	1	0.5	0.85	0.667	A	2
gene5223	D1881N	PB_14 LASTZ alignment	PB_14	Variants: PB_14 LASTZ alignment	Polymorphism	A	G	963902	963902	1	1	none	D -> N	CDS	1881		5641	1	G -> A	GAT -> AAT	3	SNP (transition)	Substitution		G	0.667	1	1	1	A	3
gene5223	D1885N	PB_14 LASTZ alignment	PB_14	Variants: PB_14 LASTZ alignment	Polymorphism	A	G	963914	963914	1	1	none	D -> N	CDS	1885		5653	1	G -> A	GAT -> AAT	3	SNP (transition)	Substitution		G	0.667	1	1	0.667	A	2
gene5223	D1890N	PB_14 LASTZ alignment	PB_14	Variants: PB_14 LASTZ alignment	Polymorphism	A	G	963929	963929	1	1	none	D -> N	CDS	1890		5668	1	G -> A	GAT -> AAT	3	SNP (transition)	Substitution		G	0.667	1	1	0.667	A	2
gene5223	D1899N	PB_14 LASTZ alignment	PB_14	Variants: PB_14 LASTZ alignment	Polymorphism	A	G	963956	963956	1	1	none	D -> N	CDS	1899		5695	1	G -> A	GAT -> AAT	3	SNP (transition)	Substitution	0.333	G	0.5	1	1	0.333	A	1
gene5223	D1911N	PB_14 LASTZ alignment	PB_14	Variants: PB_14 LASTZ alignment	Polymorphism	A	G	963992	963992	1	1	none	D -> N	CDS	1911		5731	1	G -> A	GAT -> AAT	3	SNP (transition)	Substitution	0.333	G	0.5	1	1	0.667	A	2
gene5274	D421N	PB_14 LASTZ alignment	PB_14	Variants: PB_14 LASTZ alignment	Polymorphism	A	G	1185252	1185252	1	1	none	D -> N	CDS	421	3	1261	1	G -> A	GAT -> AAT	3	SNP (transition)	Substitution	0.667	G	1	1	1	0.333	A	1
gene5274	D443N	PB_14 LASTZ alignment	PB_14	Variants: PB_14 LASTZ alignment	Polymorphism	A	G	1185318	1185318	1	1	none	D -> N	CDS	443	3	1327	1	G -> A	GAT -> AAT	3	SNP (transition)	Substitution	0.667	G	1	1	1	0.333	A	1
gene5274	D447N	PB_14 LASTZ alignment	PB_14	Variants: PB_14 LASTZ alignment	Polymorphism	A	G	1185330	1185330	1	1	none	D -> N	CDS	447	3	1339	1	G -> A	GAT -> AAT	3	SNP (transition)	Substitution	0.667	G	1	1	1	0.333	A	1
gene5274	D455N	PB_14 LASTZ alignment	PB_14	Variants: PB_14 LASTZ alignment	Polymorphism	A	G	1185354	1185354	1	1	none	D -> N	CDS	455	3	1363	1	G -> A	GAT -> AAT	3	SNP (transition)	Substitution	0.667	G	1	1	1	0.333	A	1
gene5274	D457N	PB_14 LASTZ alignment	PB_14	Variants: PB_14 LASTZ alignment	Polymorphism	A	G	1185360	1185360	1	1	none	D -> N	CDS	457	3	1369	1	G -> A	GAT -> AAT	3	SNP (transition)	Substitution	0.667	G	1	1	1	0.333	A	1
gene5274	D459N	PB_14 LASTZ alignment	PB_14	Variants: PB_14 LASTZ alignment	Polymorphism	A	G	1185366	1185366	1	1	none	D -> N	CDS	459	3	1375	1	G -> A	GAT -> AAT	3	SNP (transition)	Substitution	0.333	G	0.5	1	1	0.667	A	2
gene5274	D463N	PB_14 LASTZ alignment	PB_14	Variants: PB_14 LASTZ alignment	Polymorphism	A	G	1185378	1185378	1	1	none	D -> N	CDS	463	3	1387	1	G -> A	GAT -> AAT	3	SNP (transition)	Substitution	0.667	G	1	1	1	0.333	A	1
gene5274	D467N	PB_14 LASTZ alignment	PB_14	Variants: PB_14 LASTZ alignment	Polymorphism	A	G	1185390	1185390	1	1	none	D -> N	CDS	467	3	1399	1	G -> A	GAT -> AAT	3	SNP (transition)	Substitution	0.333	G	0.5	1	1	0.667	A	2
gene5274	D471N	PB_14 LASTZ alignment	PB_14	Variants: PB_14 LASTZ alignment	Polymorphism	A	G	1185402	1185402	1	1	none	D -> N	CDS	471	3	1411	1	G -> A	GAT -> AAT	2	SNP (transition)	Substitution	0.5	G	1	1	1	0.5	A	1
gene5320	D2844N	PB_14 LASTZ alignment	PB_14	Variants: PB_14 LASTZ alignment	Polymorphism	A	G	1423313	1423313	1	1	none	D -> N	CDS	2844	2	8530	1	G -> A	GAT -> AAT	3	SNP (transition)	Substitution	0.333	G	0.5	1	1	0.667	A	2
gene5320	D2911N	PB_14 LASTZ alignment	PB_14	Variants: PB_14 LASTZ alignment	Polymorphism	A	G	1423514	1423514	1	1	none	D -> N	CDS	2911	2	8731	1	G -> A	GAT -> AAT	2	SNP (transition)	Substitution	0.5	G	1	1	1	0.5	A	1
gene5359	D420N	PB_14 LASTZ alignment	PB_14	Variants: PB_14 LASTZ alignment	Polymorphism	A	G	1571700	1571700	1	1	none	D -> N	CDS	420		1258	1	G -> A	GAC -> AAC	2	SNP (transition)	Substitution	0.5	G	1	1	1	0.5	A	1
gene5412	D827N	PB_14 LASTZ alignment	PB_14	Variants: PB_14 LASTZ alignment	Polymorphism	A	G	1839281	1839281	1	1	none	D -> N	CDS	827		2479	1	G -> A	GAT -> AAT	2	SNP (transition)	Substitution	0.5	G	1	1	1	0.5	A	1
gene5412	D2981N	PB_14 LASTZ alignment	PB_14	Variants: PB_14 LASTZ alignment	Polymorphism	A	G	1845743	1845743	1	1	none	D -> N	CDS	2981		8941	1	G -> A	GAT -> AAT	2	SNP (transition)	Substitution	0.5	G	1	1	1	0.5	A	1
gene5412	D2990N	PB_14 LASTZ alignment	PB_14	Variants: PB_14 LASTZ alignment	Polymorphism	A	G	1845770	1845770	1	1	none	D -> N	CDS	2990		8968	1	G -> A	GAT -> AAT	2	SNP (transition)	Substitution	0.5	G	1	1	1	0.5	A	1
gene5412	D2996N	PB_14 LASTZ alignment	PB_14	Variants: PB_14 LASTZ alignment	Polymorphism	A	G	1845788	1845788	1	1	none	D -> N	CDS	2996		8986	1	G -> A	GAT -> AAT	2	SNP (transition)	Substitution	0.5	G	1	1	1	0.5	A	1
gene5420	D628N	PB_14 LASTZ alignment	PB_14	Variants: PB_14 LASTZ alignment	Polymorphism	A	G	1880088	1880088	1	1	none	D -> N	CDS	628	2	1882	1	G -> A	GAT -> AAT	2	SNP (transition)	Substitution	0.5	G	1	1	1	0.5	A	1
gene5420	D655N	PB_14 LASTZ alignment	PB_14	Variants: PB_14 LASTZ alignment	Polymorphism	A	G	1880169	1880169	1	1	none	D -> N	CDS	655	2	1963	1	G -> A	GAC -> AAC	2	SNP (transition)	Substitution	0.5	G	1	1	1	0.5	A	1
gene5436	D108N	PB_14 LASTZ alignment	PB_14	Variants: PB_14 LASTZ alignment	Polymorphism	A	G	1969488	1969488	1	1	none	D -> N	CDS	108	1	322	1	G -> A	GAT -> AAT	2	SNP (transition)	Substitution	0.5	G	1	1	1	0.5	A	1
gene5436	D1174N	PB_14 LASTZ alignment	PB_14	Variants: PB_14 LASTZ alignment	Polymorphism	A	G	1973379	1973379	1	1	none	D -> N	CDS	1174	4	3520	1	G -> A	GAT -> AAT	2	SNP (transition)	Substitution	0.5	G	1	1	1	0.5	A	1
gene5443	D914N	PB_14 LASTZ alignment	PB_14	Variants: PB_14 LASTZ alignment	Polymorphism	A	G	2007431	2007431	1	1	none	D -> N	CDS	914	2	2740	1	G -> A	GAT -> AAT	1	SNP (transition)	Substitution		G	1	1	1	1	A	1
gene5468	D363N	PB_14 LASTZ alignment	PB_14	Variants: PB_14 LASTZ alignment	Polymorphism	A	G	2130921	2130921	1	1	none	D -> N	CDS	363	1	1087	1	G -> A	GAT -> AAT	2	SNP (transition)	Substitution		G	1	0.5	0.85	0.5	A	1
gene5494	D754N	PB_14 LASTZ alignment	PB_14	Variants: PB_14 LASTZ alignment	Polymorphism	A	G	2281223	2281223	1	1	none	D -> N	CDS	754	7	2260	1	G -> A	GAT -> AAT	2	SNP (transition)	Substitution	0.5	G	1	1	1	0.5	A	1
gene5518	D2063N	PB_14 LASTZ alignment	PB_14	Variants: PB_14 LASTZ alignment	Polymorphism	A	G	2424438	2424438	1	1	none	D -> N	CDS	2063	1	6187	1	G -> A	GAC -> AAC	2	SNP (transition)	Substitution	0.5	G	1	1	1	0.5	A	1
gene5521	D190N	PB_14 LASTZ alignment	PB_14	Variants: PB_14 LASTZ alignment	Polymorphism	A	G	2443093	2443093	1	1	none	D -> N	CDS	190		568	1	G -> A	GAC -> AAC	2	SNP (transition)	Substitution	0.5	G	1	1	1	0.5	A	1
gene5521	D204N	PB_14 LASTZ alignment	PB_14	Variants: PB_14 LASTZ alignment	Polymorphism	A	G	2443135	2443135	1	1	none	D -> N	CDS	204		610	1	G -> A	GAC -> AAC	2	SNP (transition)	Substitution	0.5	G	1	1	1	0.5	A	1
gene5569	D1203N	PB_14 LASTZ alignment	PB_14	Variants: PB_14 LASTZ alignment	Polymorphism	A	G	2666077	2666077	1	1	none	D -> N	CDS	1203	1	3607	1	G -> A	GAT -> AAT	2	SNP (transition)	Substitution	0.5	G	1	1	1	0.5	A	1
gene5592	D422N	PB_14 LASTZ alignment	PB_14	Variants: PB_14 LASTZ alignment	Polymorphism	A	G	2799972	2799972	1	1	none	D -> N	CDS	422		1264	1	G -> A	GAC -> AAC	2	SNP (transition)	Substitution	0.5	G	1	1	1	0.5	A	1
gene5606	D87N	PB_14 LASTZ alignment	PB_14	Variants: PB_14 LASTZ alignment	Polymorphism	A	G	2854618	2854618	1	1	none	D -> N	CDS	87		259	1	G -> A	GAC -> AAC	2	SNP (transition)	Substitution	0.5	G	1	1	1	0.5	A	1
gene5606	D111N	PB_14 LASTZ alignment	PB_14	Variants: PB_14 LASTZ alignment	Polymorphism	A	G	2854690	2854690	1	1	none	D -> N	CDS	111		331	1	G -> A	GAC -> AAC	2	SNP (transition)	Substitution	0.5	G	1	1	1	0.5	A	1
gene5606	D117N	PB_14 LASTZ alignment	PB_14	Variants: PB_14 LASTZ alignment	Polymorphism	A	G	2854708	2854708	1	1	none	D -> N	CDS	117		349	1	G -> A	GAC -> AAC	2	SNP (transition)	Substitution	0.5	G	1	1	1	0.5	A	1
gene5615	D99N	PB_14 LASTZ alignment	PB_14	Variants: PB_14 LASTZ alignment	Polymorphism	A	G	2905010	2905010	1	1	none	D -> N	CDS	99	2	295	1	G -> A	GAT -> AAT	2	SNP (transition)	Substitution	0.5	G	1	1	1	0.5	A	1
gene4511	D389N	PB_13 LASTZ alignment	PB_13	Variants: PB_13 LASTZ alignment	Polymorphism	A	G	21637	21637	1	1	none	D -> N	CDS	389	3	1165	1	G -> A	GAT -> AAT	1	SNP (transition)	Substitution		G	1	1	1	1	A	1
gene4511	D539N	PB_13 LASTZ alignment	PB_13	Variants: PB_13 LASTZ alignment	Polymorphism	A	G	22087	22087	1	1	none	D -> N	CDS	539	3	1615	1	G -> A	GAT -> AAT	1	SNP (transition)	Substitution		G	1	1	1	1	A	1
gene4511	D595N	PB_13 LASTZ alignment	PB_13	Variants: PB_13 LASTZ alignment	Polymorphism	A	G	22255	22255	1	1	none	D -> N	CDS	595	3	1783	1	G -> A	GAT -> AAT	1	SNP (transition)	Substitution		G	1	1	1	1	A	1
gene4511	D643N	PB_13 LASTZ alignment	PB_13	Variants: PB_13 LASTZ alignment	Polymorphism	A	G	22399	22399	1	1	none	D -> N	CDS	643	3	1927	1	G -> A	GAC -> AAC	1	SNP (transition)	Substitution		G	1	1	1	1	A	1
gene4518	D182N	PB_13 LASTZ alignment	PB_13	Variants: PB_13 LASTZ alignment	Polymorphism	A	G	67419	67419	1	1	none	D -> N	CDS	182	2	544	1	G -> A	GAT -> AAT	1	SNP (transition)	Substitution		G	1	1	1	1	A	1
gene4519	D47N	PB_13 LASTZ alignment	PB_13	Variants: PB_13 LASTZ alignment	Polymorphism	A	G	76424	76424	1	1	none	D -> N	CDS	47	2	139	1	G -> A	GAT -> AAT	1	SNP (transition)	Substitution		G	1	1	1	1	A	1
gene4519	D187N	PB_13 LASTZ alignment	PB_13	Variants: PB_13 LASTZ alignment	Polymorphism	A	G	76844	76844	1	1	none	D -> N	CDS	187	2	559	1	G -> A	GAT -> AAT	1	SNP (transition)	Substitution		G	1	1	1	1	A	1
gene4541	D693N	PB_13 LASTZ alignment	PB_13	Variants: PB_13 LASTZ alignment	Polymorphism	A	G	282715	282715	1	1	none	D -> N	CDS	693	2	2077	1	G -> A	GAT -> AAT	2	SNP (transition)	Substitution	0.5	G	1	1	1	0.5	A	1
gene4541	D901N	PB_13 LASTZ alignment	PB_13	Variants: PB_13 LASTZ alignment	Polymorphism	A	G	283339	283339	1	1	none	D -> N	CDS	901	2	2701	1	G -> A	GAT -> AAT	1	SNP (transition)	Substitution		G	1	1	1	1	A	1
gene4571	D351N	PB_13 LASTZ alignment	PB_13	Variants: PB_13 LASTZ alignment	Polymorphism	A	G	442374	442374	1	1	none	D -> N	CDS	351		1051	1	G -> A	GAT -> AAT	2	SNP (transition)	Substitution	0.5	G	1	1	1	0.5	A	1
gene4571	D406N	PB_13 LASTZ alignment	PB_13	Variants: PB_13 LASTZ alignment	Polymorphism	A	G	442539	442539	1	1	none	D -> N	CDS	406		1216	1	G -> A	GAT -> AAT	2	SNP (transition)	Substitution	0.5	G	1	1	1	0.5	A	1
gene4582	D784N	PB_13 LASTZ alignment	PB_13	Variants: PB_13 LASTZ alignment	Polymorphism	A	G	494664	494664	1	1	none	D -> N	CDS	784	2	2350	1	G -> A	GAT -> AAT	2	SNP (transition)	Substitution	0.5	G	1	1	1	0.5	A	1
gene4613	D212N	PB_13 LASTZ alignment	PB_13	Variants: PB_13 LASTZ alignment	Polymorphism	A	G	673365	673365	1	1	none	D -> N	CDS	212		634	1	G -> A	GAT -> AAT	2	SNP (transition)	Substitution	0.5	G	1	1	1	0.5	A	1
gene4613	D214N	PB_13 LASTZ alignment	PB_13	Variants: PB_13 LASTZ alignment	Polymorphism	A	G	673371	673371	1	1	none	D -> N	CDS	214		640	1	G -> A	GAT -> AAT	2	SNP (transition)	Substitution	0.5	G	1	1	1	0.5	A	1
gene4613	D220N	PB_13 LASTZ alignment	PB_13	Variants: PB_13 LASTZ alignment	Polymorphism	A	G	673389	673389	1	1	none	D -> N	CDS	220		658	1	G -> A	GAT -> AAT	2	SNP (transition)	Substitution	0.5	G	1	1	1	0.5	A	1
gene4682	D3611N	PB_13 LASTZ alignment	PB_13	Variants: PB_13 LASTZ alignment	Polymorphism	A	G	1012243	1012243	1	1	none	D -> N	CDS	3611	3	10831	1	G -> A	GAT -> AAT	2	SNP (transition)	Substitution	0.5	G	1	1	1	0.5	A	1
gene4682	D3616N	PB_13 LASTZ alignment	PB_13	Variants: PB_13 LASTZ alignment	Polymorphism	A	G	1012258	1012258	1	1	none	D -> N	CDS	3616	3	10846	1	G -> A	GAT -> AAT	2	SNP (transition)	Substitution	0.5	G	1	1	1	0.5	A	1
gene4682	D3621N	PB_13 LASTZ alignment	PB_13	Variants: PB_13 LASTZ alignment	Polymorphism	A	G	1012273	1012273	1	1	none	D -> N	CDS	3621	3	10861	1	G -> A	GAT -> AAT	2	SNP (transition)	Substitution		G	1	0.5	0.85	1	A	2
gene4682	D4292N	PB_13 LASTZ alignment	PB_13	Variants: PB_13 LASTZ alignment	Polymorphism	A	G	1014286	1014286	1	1	none	D -> N	CDS	4292	3	12874	1	G -> A	GAT -> AAT	2	SNP (transition)	Substitution	0.5	G	1	1	1	0.5	A	1
gene4690	D110N	PB_13 LASTZ alignment	PB_13	Variants: PB_13 LASTZ alignment	Polymorphism	A	G	1050569	1050569	1	1	none	D -> N	CDS	110	1	328	1	G -> A	GAC -> AAC	2	SNP (transition)	Substitution	0.5	G	1	1	1	0.5	A	1
gene4690	D346N	PB_13 LASTZ alignment	PB_13	Variants: PB_13 LASTZ alignment	Polymorphism	A	G	1051345	1051345	1	1	none	D -> N	CDS	346	2	1036	1	G -> A	GAT -> AAT	2	SNP (transition)	Substitution	0.5	G	1	1	1	0.5	A	1
gene4690	D368N	PB_13 LASTZ alignment	PB_13	Variants: PB_13 LASTZ alignment	Polymorphism	A	G	1051411	1051411	1	1	none	D -> N	CDS	368	2	1102	1	G -> A	GAT -> AAT	2	SNP (transition)	Substitution		G	1	0.5	0.85	1	A	2
gene4693	D769N	PB_13 LASTZ alignment	PB_13	Variants: PB_13 LASTZ alignment	Polymorphism	A	G	1085152	1085152	1	1	none	D -> N	CDS	769	3	2305	1	G -> A	GAT -> AAT	2	SNP (transition)	Substitution	0.5	G	1	1	1	0.5	A	1
gene4695	D32N	PB_13 LASTZ alignment	PB_13	Variants: PB_13 LASTZ alignment	Polymorphism	A	G	1106082	1106082	1	1	none	D -> N	CDS	32		94	1	G -> A	GAT -> AAT	2	SNP (transition)	Substitution	0.5	G	1	1	1	0.5	A	1
gene4695	D45N	PB_13 LASTZ alignment	PB_13	Variants: PB_13 LASTZ alignment	Polymorphism	A	G	1106121	1106121	1	1	none	D -> N	CDS	45		133	1	G -> A	GAT -> AAT	2	SNP (transition)	Substitution	0.5	G	1	1	1	0.5	A	1
gene4695	D50N	PB_13 LASTZ alignment	PB_13	Variants: PB_13 LASTZ alignment	Polymorphism	A	G	1106136	1106136	1	1	none	D -> N	CDS	50		148	1	G -> A	GAT -> AAT	2	SNP (transition)	Substitution	0.5	G	1	1	1	0.5	A	1
gene4723	D1733N	PB_13 LASTZ alignment	PB_13	Variants: PB_13 LASTZ alignment	Polymorphism	A	G	1228856	1228856	1	1	none	D -> N	CDS	1733		5197	1	G -> A	GAT -> AAT	2	SNP (transition)	Substitution	0.5	G	1	1	1	0.5	A	1
gene4734	D337N	PB_13 LASTZ alignment	PB_13	Variants: PB_13 LASTZ alignment	Polymorphism	A	G	1282188	1282188	1	1	none	D -> N	CDS	337		1009	1	G -> A	GAT -> AAT	2	SNP (transition)	Substitution	0.5	G	1	1	1	0.5	A	1
gene4734	D342N	PB_13 LASTZ alignment	PB_13	Variants: PB_13 LASTZ alignment	Polymorphism	A	G	1282203	1282203	1	1	none	D -> N	CDS	342		1024	1	G -> A	GAT -> AAT	2	SNP (transition)	Substitution	0.5	G	1	1	1	0.5	A	1
gene4734	D345N	PB_13 LASTZ alignment	PB_13	Variants: PB_13 LASTZ alignment	Polymorphism	A	G	1282212	1282212	1	1	none	D -> N	CDS	345		1033	1	G -> A	GAT -> AAT	2	SNP (transition)	Substitution	0.5	G	1	1	1	0.5	A	1
gene4734	D350N	PB_13 LASTZ alignment	PB_13	Variants: PB_13 LASTZ alignment	Polymorphism	A	G	1282227	1282227	1	1	none	D -> N	CDS	350		1048	1	G -> A	GAT -> AAT	2	SNP (transition)	Substitution	0.5	G	1	1	1	0.5	A	1
gene4734	D353N	PB_13 LASTZ alignment	PB_13	Variants: PB_13 LASTZ alignment	Polymorphism	A	G	1282236	1282236	1	1	none	D -> N	CDS	353		1057	1	G -> A	GAT -> AAT	2	SNP (transition)	Substitution	0.5	G	1	1	1	0.5	A	1
gene4734	D358N	PB_13 LASTZ alignment	PB_13	Variants: PB_13 LASTZ alignment	Polymorphism	A	G	1282251	1282251	1	1	none	D -> N	CDS	358		1072	1	G -> A	GAT -> AAT	2	SNP (transition)	Substitution	0.5	G	1	1	1	0.5	A	1
gene4734	D361N	PB_13 LASTZ alignment	PB_13	Variants: PB_13 LASTZ alignment	Polymorphism	A	G	1282260	1282260	1	1	none	D -> N	CDS	361		1081	1	G -> A	GAT -> AAT	2	SNP (transition)	Substitution	0.5	G	1	1	1	0.5	A	1
gene4734	D366N	PB_13 LASTZ alignment	PB_13	Variants: PB_13 LASTZ alignment	Polymorphism	A	G	1282275	1282275	1	1	none	D -> N	CDS	366		1096	1	G -> A	GAT -> AAT	2	SNP (transition)	Substitution	0.5	G	1	1	1	0.5	A	1
gene4734	D369N	PB_13 LASTZ alignment	PB_13	Variants: PB_13 LASTZ alignment	Polymorphism	A	G	1282284	1282284	1	1	none	D -> N	CDS	369		1105	1	G -> A	GAT -> AAT	2	SNP (transition)	Substitution	0.5	G	1	1	1	0.5	A	1
gene4734	D374N	PB_13 LASTZ alignment	PB_13	Variants: PB_13 LASTZ alignment	Polymorphism	A	G	1282299	1282299	1	1	none	D -> N	CDS	374		1120	1	G -> A	GAT -> AAT	2	SNP (transition)	Substitution	0.5	G	1	1	1	0.5	A	1
gene4734	D377N	PB_13 LASTZ alignment	PB_13	Variants: PB_13 LASTZ alignment	Polymorphism	A	G	1282308	1282308	1	1	none	D -> N	CDS	377		1129	1	G -> A	GAT -> AAT	2	SNP (transition)	Substitution	0.5	G	1	1	1	0.5	A	1
gene4734	D382N	PB_13 LASTZ alignment	PB_13	Variants: PB_13 LASTZ alignment	Polymorphism	A	G	1282323	1282323	1	1	none	D -> N	CDS	382		1144	1	G -> A	GAT -> AAT	2	SNP (transition)	Substitution	0.5	G	1	1	1	0.5	A	1
gene4734	D385N	PB_13 LASTZ alignment	PB_13	Variants: PB_13 LASTZ alignment	Polymorphism	A	G	1282332	1282332	1	1	none	D -> N	CDS	385		1153	1	G -> A	GAT -> AAT	2	SNP (transition)	Substitution	0.5	G	1	1	1	0.5	A	1
gene4734	D390N	PB_13 LASTZ alignment	PB_13	Variants: PB_13 LASTZ alignment	Polymorphism	A	G	1282347	1282347	1	1	none	D -> N	CDS	390		1168	1	G -> A	GAT -> AAT	2	SNP (transition)	Substitution	0.5	G	1	1	1	0.5	A	1
gene4734	D393N	PB_13 LASTZ alignment	PB_13	Variants: PB_13 LASTZ alignment	Polymorphism	A	G	1282356	1282356	1	1	none	D -> N	CDS	393		1177	1	G -> A	GAT -> AAT	2	SNP (transition)	Substitution	0.5	G	1	1	1	0.5	A	1
gene4734	D396N	PB_13 LASTZ alignment	PB_13	Variants: PB_13 LASTZ alignment	Polymorphism	A	G	1282365	1282365	1	1	none	D -> N	CDS	396		1186	1	G -> A	GAT -> AAT	2	SNP (transition)	Substitution	0.5	G	1	1	1	0.5	A	1
gene4734	D688N	PB_13 LASTZ alignment	PB_13	Variants: PB_13 LASTZ alignment	Polymorphism	A	G	1283241	1283241	1	1	none	D -> N	CDS	688		2062	1	G -> A	GAC -> AAC	2	SNP (transition)	Substitution	0.5	G	1	1	1	0.5	A	1
gene4764	D299N	PB_13 LASTZ alignment	PB_13	Variants: PB_13 LASTZ alignment	Polymorphism	A	G	1433615	1433615	1	1	none	D -> N	CDS	299	2	895	1	G -> A	GAT -> AAT	2	SNP (transition)	Substitution	0.5	G	1	1	1	0.5	A	1
gene4764	D317N	PB_13 LASTZ alignment	PB_13	Variants: PB_13 LASTZ alignment	Polymorphism	A	G	1433669	1433669	1	1	none	D -> N	CDS	317	2	949	1	G -> A	GAT -> AAT	2	SNP (transition)	Substitution	0.5	G	1	1	1	0.5	A	1
gene4764	D329N	PB_13 LASTZ alignment	PB_13	Variants: PB_13 LASTZ alignment	Polymorphism	A	G	1433705	1433705	1	1	none	D -> N	CDS	329	2	985	1	G -> A	GAT -> AAT	2	SNP (transition)	Substitution	0.5	G	1	1	1	0.5	A	1
gene4764	D377N	PB_13 LASTZ alignment	PB_13	Variants: PB_13 LASTZ alignment	Polymorphism	A	G	1433849	1433849	1	1	none	D -> N	CDS	377	2	1129	1	G -> A	GAT -> AAT	2	SNP (transition)	Substitution	0.5	G	1	1	1	0.5	A	1
gene4767	D182N	PB_13 LASTZ alignment	PB_13	Variants: PB_13 LASTZ alignment	Polymorphism	A	G	1450811	1450811	1	1	none	D -> N	CDS	182		544	1	G -> A	GAT -> AAT	1	SNP (transition)	Substitution		G	1	1	1	1	A	1
gene4767	D700N	PB_13 LASTZ alignment	PB_13	Variants: PB_13 LASTZ alignment	Polymorphism	A	G	1452365	1452365	1	1	none	D -> N	CDS	700		2098	1	G -> A	GAT -> AAT	2	SNP (transition)	Substitution	0.5	G	1	1	1	0.5	A	1
gene4767	D2224N	PB_13 LASTZ alignment	PB_13	Variants: PB_13 LASTZ alignment	Polymorphism	A	G	1456937	1456937	1	1	none	D -> N	CDS	2224		6670	1	G -> A	GAC -> AAC	2	SNP (transition)	Substitution	0.5	G	1	1	1	0.5	A	1
gene4767	D2279N	PB_13 LASTZ alignment	PB_13	Variants: PB_13 LASTZ alignment	Polymorphism	A	G	1457102	1457102	1	1	none	D -> N	CDS	2279		6835	1	G -> A	GAT -> AAT	2	SNP (transition)	Substitution	0.5	G	1	1	1	0.5	A	1
gene4791	D306N	PB_13 LASTZ alignment	PB_13	Variants: PB_13 LASTZ alignment	Polymorphism	A	G	1590952	1590952	1	1	none	D -> N	CDS	306		916	1	G -> A	GAC -> AAC	2	SNP (transition)	Substitution	0.5	G	1	1	1	0.5	A	1
gene4814	D513N	PB_13 LASTZ alignment	PB_13	Variants: PB_13 LASTZ alignment	Polymorphism	A	G	1686676	1686676	1	1	none	D -> N	CDS	513	1	1537	1	G -> A	GAT -> AAT	2	SNP (transition)	Substitution		G	1	0.5	0.85	0.5	A	1
gene4862	D1224N	PB_13 LASTZ alignment	PB_13	Variants: PB_13 LASTZ alignment	Polymorphism	A	G	1924380	1924380	1	1	none	D -> N	CDS	1224	1	3670	1	G -> A	GAT -> AAT	2	SNP (transition)	Substitution	0.5	G	1	1	1	0.5	A	1
gene4862	D1235N	PB_13 LASTZ alignment	PB_13	Variants: PB_13 LASTZ alignment	Polymorphism	A	G	1924413	1924413	1	1	none	D -> N	CDS	1235	1	3703	1	G -> A	GAT -> AAT	2	SNP (transition)	Substitution	0.5	G	1	1	1	0.5	A	1
gene4866	D88N	PB_13 LASTZ alignment	PB_13	Variants: PB_13 LASTZ alignment	Polymorphism	A	G	1949019	1949019	1	1	none	D -> N	CDS	88	2	262	1	G -> A	GAT -> AAT	2	SNP (transition)	Substitution	0.5	G	1	1	1	0.5	A	1
gene4866	D118N	PB_13 LASTZ alignment	PB_13	Variants: PB_13 LASTZ alignment	Polymorphism	A	G	1949109	1949109	1	1	none	D -> N	CDS	118	2	352	1	G -> A	GAT -> AAT	2	SNP (transition)	Substitution	0.5	G	1	1	1	0.5	A	1
gene4868	D132N	PB_13 LASTZ alignment	PB_13	Variants: PB_13 LASTZ alignment	Polymorphism	A	G	1957670	1957670	1	1	none	D -> N	CDS	132		394	1	G -> A	GAC -> AAC	1	SNP (transition)	Substitution		G	1	1	1	1	A	1
gene4868	D175N	PB_13 LASTZ alignment	PB_13	Variants: PB_13 LASTZ alignment	Polymorphism	A	G	1957799	1957799	1	1	none	D -> N	CDS	175		523	1	G -> A	GAT -> AAT	2	SNP (transition)	Substitution		G	1	0.5	0.85	0.5	A	1
gene4868	D180N	PB_13 LASTZ alignment	PB_13	Variants: PB_13 LASTZ alignment	Polymorphism	A	G	1957814	1957814	1	1	none	D -> N	CDS	180		538	1	G -> A	GAT -> AAT	2	SNP (transition)	Substitution		G	1	0.5	0.85	0.5	A	1
gene4875	D1083N	PB_13 LASTZ alignment	PB_13	Variants: PB_13 LASTZ alignment	Polymorphism	A	G	1985528	1985528	1	1	none	D -> N	CDS	1083	9	3247	1	G -> A	GAT -> AAT	2	SNP (transition)	Substitution	0.5	G	1	1	1	0.5	A	1
gene4875	D1083N	PB_13 LASTZ alignment	PB_13	Variants: PB_13 LASTZ alignment	Polymorphism	A	G	1985528	1985528	1	1	none	D -> N	CDS	173	1	517	1	G -> A	GAT -> AAT	2	SNP (transition)	Substitution	0.5	G	1	1	1	0.5	A	1
gene4878	D349N	PB_13 LASTZ alignment	PB_13	Variants: PB_13 LASTZ alignment	Polymorphism	A	G	1997791	1997791	1	1	none	D -> N	CDS	349	3	1045	1	G -> A	GAC -> AAC	2	SNP (transition)	Substitution	0.5	G	1	1	1	0.5	A	1
gene4887	D1449N	PB_13 LASTZ alignment	PB_13	Variants: PB_13 LASTZ alignment	Polymorphism	A	G	2042185	2042185	1	1	none	D -> N	CDS	1449	5	4345	1	G -> A	GAT -> AAT	1	SNP (transition)	Substitution		G	1	1	1	1	A	1
gene4931	D289N	PB_13 LASTZ alignment	PB_13	Variants: PB_13 LASTZ alignment	Polymorphism	A	G	2264177	2264177	1	1	none	D -> N	CDS	289		865	1	G -> A	GAT -> AAT	2	SNP (transition)	Substitution	0.5	G	1	1	1	0.5	A	1
gene4931	D1154N	PB_13 LASTZ alignment	PB_13	Variants: PB_13 LASTZ alignment	Polymorphism	A	G	2266772	2266772	1	1	none	D -> N	CDS	1154		3460	1	G -> A	GAT -> AAT	2	SNP (transition)	Substitution	0.5	G	1	1	1	0.5	A	1
gene4931	D1157N	PB_13 LASTZ alignment	PB_13	Variants: PB_13 LASTZ alignment	Polymorphism	A	G	2266781	2266781	1	1	none	D -> N	CDS	1157		3469	1	G -> A	GAT -> AAT	2	SNP (transition)	Substitution	0.5	G	1	1	1	0.5	A	1
gene4931	D1182N	PB_13 LASTZ alignment	PB_13	Variants: PB_13 LASTZ alignment	Polymorphism	A	G	2266856	2266856	1	1	none	D -> N	CDS	1182		3544	1	G -> A	GAT -> AAT	2	SNP (transition)	Substitution	0.5	G	1	1	1	0.5	A	1
gene4931	D1192N	PB_13 LASTZ alignment	PB_13	Variants: PB_13 LASTZ alignment	Polymorphism	A	G	2266886	2266886	1	1	none	D -> N	CDS	1192		3574	1	G -> A	GAT -> AAT	2	SNP (transition)	Substitution	0.5	G	1	1	1	0.5	A	1
gene4944	D999N	PB_13 LASTZ alignment	PB_13	Variants: PB_13 LASTZ alignment	Polymorphism	A	G	2331471	2331471	1	1	none	D -> N	CDS	999	1	2995	1	G -> A	GAT -> AAT	2	SNP (transition)	Substitution	0.5	G	1	1	1	0.5	A	1
gene4978	D340N	PB_13 LASTZ alignment	PB_13	Variants: PB_13 LASTZ alignment	Polymorphism	A	G	2466581	2466581	1	1	none	D -> N	CDS	340	1	1018	1	G -> A	GAT -> AAT	2	SNP (transition)	Substitution	0.5	G	1	1	1	0.5	A	1
gene4978	D1504N	PB_13 LASTZ alignment	PB_13	Variants: PB_13 LASTZ alignment	Polymorphism	A	G	2470270	2470270	1	1	none	D -> N	CDS	1504	2	4510	1	G -> A	GAT -> AAT	2	SNP (transition)	Substitution		G	1	0.5	0.85	0.5	A	1
gene4978	D1537N	PB_13 LASTZ alignment	PB_13	Variants: PB_13 LASTZ alignment	Polymorphism	A	G	2470369	2470369	1	1	none	D -> N	CDS	1537	2	4609	1	G -> A	GAT -> AAT	2	SNP (transition)	Substitution	0.5	G	1	1	1	0.5	A	1
gene4999	D127N	PB_13 LASTZ alignment	PB_13	Variants: PB_13 LASTZ alignment	Polymorphism	A	G	2563634	2563634	1	1	none	D -> N	CDS	127	2	379	1	G -> A	GAT -> AAT	1	SNP (transition)	Substitution		G	1	1	1	1	A	1
gene4999	D161N	PB_13 LASTZ alignment	PB_13	Variants: PB_13 LASTZ alignment	Polymorphism	A	G	2563736	2563736	1	1	none	D -> N	CDS	161	2	481	1	G -> A	GAT -> AAT	1	SNP (transition)	Substitution		G	1	1	1	1	A	1
gene5009	D27N	PB_13 LASTZ alignment	PB_13	Variants: PB_13 LASTZ alignment	Polymorphism	A	G	2618112	2618112	1	1	none	D -> N	CDS	27	2	79	1	G -> A	GAC -> AAC	1	SNP (transition)	Substitution		G	1	1	1	1	A	1
gene5011	D236N	PB_13 LASTZ alignment	PB_13	Variants: PB_13 LASTZ alignment	Polymorphism	A	G	2637139	2637139	1	1	none	D -> N	CDS	236	2	706	1	G -> A	GAT -> AAT	1	SNP (transition)	Substitution		G	1	1	1	1	A	1
gene5022	D139N	PB_13 LASTZ alignment	PB_13	Variants: PB_13 LASTZ alignment	Polymorphism	A	G	2702168	2702168	1	1	none	D -> N	CDS	139	2	415	1	G -> A	GAT -> AAT	1	SNP (transition)	Substitution		G	1	1	1	1	A	1
gene3826	D45N	PB_12 LASTZ alignment	PB_12	Variants: PB_12 LASTZ alignment	Polymorphism	A	G	199339	199339	1	1	none	D -> N	CDS	45	2	133	1	G -> A	GAT -> AAT	1	SNP (transition)	Substitution		G	1	1	1	1	A	1
gene3838	D119N	PB_12 LASTZ alignment	PB_12	Variants: PB_12 LASTZ alignment	Polymorphism	A	G	301707	301707	1	1	none	D -> N	CDS	119	2	355	1	G -> A	GAT -> AAT	2	SNP (transition)	Substitution		G	1	0.5	0.85	1	A	2
gene3869	D565N	PB_12 LASTZ alignment	PB_12	Variants: PB_12 LASTZ alignment	Polymorphism	A	G	453317	453317	1	1	none	D -> N	CDS	565		1693	1	G -> A	GAC -> AAC	2	SNP (transition)	Substitution	0.5	G	1	1	1	0.5	A	1
gene3889	D3575N	PB_12 LASTZ alignment	PB_12	Variants: PB_12 LASTZ alignment	Polymorphism	A	G	548187	548187	1	1	none	D -> N	CDS	3575	2	10723	1	G -> A	GAC -> AAC	2	SNP (transition)	Substitution	0.5	G	1	1	1	0.5	A	1
gene3929	D1345N	PB_12 LASTZ alignment	PB_12	Variants: PB_12 LASTZ alignment	Polymorphism	A	G	742591	742591	1	1	none	D -> N	CDS	1345	3	4033	1	G -> A	GAT -> AAT	2	SNP (transition)	Substitution	0.5	G	1	1	1	0.5	A	1
gene3929	D1376N	PB_12 LASTZ alignment	PB_12	Variants: PB_12 LASTZ alignment	Polymorphism	A	G	742684	742684	1	1	none	D -> N	CDS	1376	3	4126	1	G -> A	GAC -> AAC	2	SNP (transition)	Substitution	0.5	G	1	1	1	0.5	A	1
gene3944	D2564N	PB_12 LASTZ alignment	PB_12	Variants: PB_12 LASTZ alignment	Polymorphism	A	G	834090	834090	1	1	none	D -> N	CDS	2564		7690	1	G -> A	GAT -> AAT	2	SNP (transition)	Substitution	0.5	G	1	1	1	0.5	A	1
gene3968	D836N	PB_12 LASTZ alignment	PB_12	Variants: PB_12 LASTZ alignment	Polymorphism	A	G	946693	946693	1	1	none	D -> N	CDS	836		2506	1	G -> A	GAT -> AAT	2	SNP (transition)	Substitution	0.5	G	1	1	1	0.5	A	1
gene3968	D866N	PB_12 LASTZ alignment	PB_12	Variants: PB_12 LASTZ alignment	Polymorphism	A	G	946783	946783	1	1	none	D -> N	CDS	866		2596	1	G -> A	GAT -> AAT	2	SNP (transition)	Substitution	0.5	G	1	1	1	0.5	A	1
gene3968	D896N	PB_12 LASTZ alignment	PB_12	Variants: PB_12 LASTZ alignment	Polymorphism	A	G	946873	946873	1	1	none	D -> N	CDS	896		2686	1	G -> A	GAT -> AAT	2	SNP (transition)	Substitution	0.5	G	1	1	1	0.5	A	1
gene3996	D112N	PB_12 LASTZ alignment	PB_12	Variants: PB_12 LASTZ alignment	Polymorphism	A	G	1095420	1095420	1	1	none	D -> N	CDS	112		334	1	G -> A	GAT -> AAT	2	SNP (transition)	Substitution	0.5	G	1	1	1	0.5	A	1
gene3996	D141N	PB_12 LASTZ alignment	PB_12	Variants: PB_12 LASTZ alignment	Polymorphism	A	G	1095507	1095507	1	1	none	D -> N	CDS	141		421	1	G -> A	GAT -> AAT	2	SNP (transition)	Substitution	0.5	G	1	1	1	0.5	A	1
gene3996	D147N	PB_12 LASTZ alignment	PB_12	Variants: PB_12 LASTZ alignment	Polymorphism	A	G	1095525	1095525	1	1	none	D -> N	CDS	147		439	1	G -> A	GAT -> AAT	2	SNP (transition)	Substitution	0.5	G	1	1	1	0.5	A	1
gene4002	D350N	PB_12 LASTZ alignment	PB_12	Variants: PB_12 LASTZ alignment	Polymorphism	A	G	1116186	1116186	1	1	none	D -> N	CDS	350		1048	1	G -> A	GAT -> AAT	2	SNP (transition)	Substitution	0.5	G	1	1	1	0.5	A	1
gene4002	D358N	PB_12 LASTZ alignment	PB_12	Variants: PB_12 LASTZ alignment	Polymorphism	A	G	1116210	1116210	1	1	none	D -> N	CDS	358		1072	1	G -> A	GAT -> AAT	2	SNP (transition)	Substitution	0.5	G	1	1	1	0.5	A	1
gene4002	D366N	PB_12 LASTZ alignment	PB_12	Variants: PB_12 LASTZ alignment	Polymorphism	A	G	1116234	1116234	1	1	none	D -> N	CDS	366		1096	1	G -> A	GAT -> AAT	2	SNP (transition)	Substitution	0.5	G	1	1	1	0.5	A	1
gene4013	D117N	PB_12 LASTZ alignment	PB_12	Variants: PB_12 LASTZ alignment	Polymorphism	A	G	1155210	1155210	1	1	none	D -> N	CDS	117	1	349	1	G -> A	GAT -> AAT	1	SNP (transition)	Substitution		G	1	1	1	1	A	1
gene4057	D83N	PB_12 LASTZ alignment	PB_12	Variants: PB_12 LASTZ alignment	Polymorphism	A	G	1338019	1338019	1	1	none	D -> N	CDS	83		247	1	G -> A	GAT -> AAT	2	SNP (transition)	Substitution	0.5	G	1	1	1	0.5	A	1
gene4062	D1196N	PB_12 LASTZ alignment	PB_12	Variants: PB_12 LASTZ alignment	Polymorphism	A	G	1378936	1378936	1	1	none	D -> N	CDS	1196	3	3586	1	G -> A	GAT -> AAT	2	SNP (transition)	Substitution	0.5	G	1	1	1	0.5	A	1
gene4062	D1208N	PB_12 LASTZ alignment	PB_12	Variants: PB_12 LASTZ alignment	Polymorphism	A	G	1378972	1378972	1	1	none	D -> N	CDS	1208	3	3622	1	G -> A	GAT -> AAT	2	SNP (transition)	Substitution	0.5	G	1	1	1	0.5	A	1
gene4068	D500N	PB_12 LASTZ alignment	PB_12	Variants: PB_12 LASTZ alignment	Polymorphism	A	G	1407808	1407808	1	1	none	D -> N	CDS	500	1	1498	1	G -> A	GAT -> AAT	3	SNP (transition)	Substitution	0.333	G	0.5	1	1	0.333	A	1
gene4090	D1161N	PB_12 LASTZ alignment	PB_12	Variants: PB_12 LASTZ alignment	Polymorphism	A	G	1525396	1525396	1	1	none	D -> N	CDS	1161	1	3481	1	G -> A	GAT -> AAT	2	SNP (transition)	Substitution	0.5	G	1	1	1	0.5	A	1
gene4090	D1208N	PB_12 LASTZ alignment	PB_12	Variants: PB_12 LASTZ alignment	Polymorphism	A	G	1525537	1525537	1	1	none	D -> N	CDS	1208	1	3622	1	G -> A	GAC -> AAC	2	SNP (transition)	Substitution	0.5	G	1	1	1	0.5	A	1
gene4092	D159N	PB_12 LASTZ alignment	PB_12	Variants: PB_12 LASTZ alignment	Polymorphism	A	G	1536612	1536612	1	1	none	D -> N	CDS	159	2	475	1	G -> A	GAT -> AAT	2	SNP (transition)	Substitution	0.5	G	1	1	1	0.5	A	1
gene4092	D169N	PB_12 LASTZ alignment	PB_12	Variants: PB_12 LASTZ alignment	Polymorphism	A	G	1536642	1536642	1	1	none	D -> N	CDS	169	2	505	1	G -> A	GAT -> AAT	2	SNP (transition)	Substitution	0.5	G	1	1	1	0.5	A	1
gene4123	D6N	PB_12 LASTZ alignment	PB_12	Variants: PB_12 LASTZ alignment	Polymorphism	A	G	1681266	1681266	1	1	none	D -> N	CDS	6		16	1	G -> A	GAC -> AAC	2	SNP (transition)	Substitution	0.5	G	1	1	1	0.5	A	1
gene4134	D358N	PB_12 LASTZ alignment	PB_12	Variants: PB_12 LASTZ alignment	Polymorphism	A	G	1713114	1713114	1	1	none	D -> N	CDS	358		1072	1	G -> A	GAC -> AAC	3	SNP (transition)	Substitution	0.333	G	0.5	1	1	0.333	A	1
gene4177	D195N	PB_12 LASTZ alignment	PB_12	Variants: PB_12 LASTZ alignment	Polymorphism	A	G	1913291	1913291	1	1	none	D -> N	CDS	195	1	583	1	G -> A	GAT -> AAT	2	SNP (transition)	Substitution	0.5	G	1	1	1	0.5	A	1
gene4177	D207N	PB_12 LASTZ alignment	PB_12	Variants: PB_12 LASTZ alignment	Polymorphism	A	G	1913327	1913327	1	1	none	D -> N	CDS	207	1	619	1	G -> A	GAT -> AAT	2	SNP (transition)	Substitution	0.5	G	1	1	1	0.5	A	1
gene4177	D210N	PB_12 LASTZ alignment	PB_12	Variants: PB_12 LASTZ alignment	Polymorphism	A	G	1913336	1913336	1	1	none	D -> N	CDS	210	1	628	1	G -> A	GAT -> AAT	2	SNP (transition)	Substitution	0.5	G	1	1	1	0.5	A	1
gene4215	D626N	PB_12 LASTZ alignment	PB_12	Variants: PB_12 LASTZ alignment	Polymorphism	A	G	2099994	2099994	1	1	none	D -> N	CDS	626		1876	1	G -> A	GAT -> AAT	2	SNP (transition)	Substitution	0.5	G	1	1	1	0.5	A	1
gene4217	D1923N	PB_12 LASTZ alignment	PB_12	Variants: PB_12 LASTZ alignment	Polymorphism	A	G	2120341	2120341	1	1	none	D -> N	CDS	1923		5767	1	G -> A	GAC -> AAC	2	SNP (transition)	Substitution	0.5	G	1	1	1	0.5	A	1
gene4296	D412N	PB_12 LASTZ alignment	PB_12	Variants: PB_12 LASTZ alignment	Polymorphism	A	G	2488837	2488837	1	1	none	D -> N	CDS	412		1234	1	G -> A	GAC -> AAC	2	SNP (transition)	Substitution	0.5	G	1	1	1	0.5	A	1
gene4304	D160N	PB_12 LASTZ alignment	PB_12	Variants: PB_12 LASTZ alignment	Polymorphism	A	G	2527087	2527087	1	1	none	D -> N	CDS	160	5	478	1	G -> A	GAT -> AAT	2	SNP (transition)	Substitution	0.5	G	1	1	1	0.5	A	1
gene4318	D1194N	PB_12 LASTZ alignment	PB_12	Variants: PB_12 LASTZ alignment	Polymorphism	A	G	2595692	2595692	1	1	none	D -> N	CDS	1194		3580	1	G -> A	GAC -> AAC	3	SNP (transition)	Substitution	0.333	G	0.5	1	1	0.333	A	1
gene4388	D1280N	PB_12 LASTZ alignment	PB_12	Variants: PB_12 LASTZ alignment	Polymorphism	A	G	2953186	2953186	1	1	none	D -> N	CDS	1280	2	3838	1	G -> A	GAT -> AAT	2	SNP (transition)	Substitution	0.5	G	1	1	1	0.5	A	1
gene4389	D948N	PB_12 LASTZ alignment	PB_12	Variants: PB_12 LASTZ alignment	Polymorphism	A	G	2959348	2959348	1	1	none	D -> N	CDS	948	2	2842	1	G -> A	GAT -> AAT	2	SNP (transition)	Substitution	0.5	G	1	1	1	0.5	A	1
gene4389	D1017N	PB_12 LASTZ alignment	PB_12	Variants: PB_12 LASTZ alignment	Polymorphism	A	G	2959555	2959555	1	1	none	D -> N	CDS	1017	2	3049	1	G -> A	GAC -> AAC	2	SNP (transition)	Substitution	0.5	G	1	1	1	0.5	A	1
gene4389	D1021N	PB_12 LASTZ alignment	PB_12	Variants: PB_12 LASTZ alignment	Polymorphism	A	G	2959567	2959567	1	1	none	D -> N	CDS	1021	2	3061	1	G -> A	GAC -> AAC	2	SNP (transition)	Substitution	0.5	G	1	1	1	0.5	A	1
gene4389	D1029N	PB_12 LASTZ alignment	PB_12	Variants: PB_12 LASTZ alignment	Polymorphism	A	G	2959591	2959591	1	1	none	D -> N	CDS	1029	2	3085	1	G -> A	GAC -> AAC	2	SNP (transition)	Substitution	0.5	G	1	1	1	0.5	A	1
gene4433	D419N	PB_12 LASTZ alignment	PB_12	Variants: PB_12 LASTZ alignment	Polymorphism	A	G	3168399	3168399	1	1	none	D -> N	CDS	419		1255	1	G -> A	GAC -> AAC	1	SNP (transition)	Substitution		G	1	1	1	1	A	1
gene4448	D504N	PB_12 LASTZ alignment	PB_12	Variants: PB_12 LASTZ alignment	Polymorphism	A	G	3252044	3252044	1	1	none	D -> N	CDS	504		1510	1	G -> A	GAT -> AAT	2	SNP (transition)	Substitution	0.5	G	1	1	1	0.5	A	1
gene4458	D420N	PB_12 LASTZ alignment	PB_12	Variants: PB_12 LASTZ alignment	Polymorphism	A	G	3294479	3294479	1	1	none	D -> N	CDS	420		1258	1	G -> A	GAT -> AAT	2	SNP (transition)	Substitution	0.5	G	1	1	1	0.5	A	1
gene4458	D430N	PB_12 LASTZ alignment	PB_12	Variants: PB_12 LASTZ alignment	Polymorphism	A	G	3294509	3294509	1	1	none	D -> N	CDS	430		1288	1	G -> A	GAT -> AAT	2	SNP (transition)	Substitution	0.5	G	1	1	1	0.5	A	1
gene4458	D505N	PB_12 LASTZ alignment	PB_12	Variants: PB_12 LASTZ alignment	Polymorphism	A	G	3294734	3294734	1	1	none	D -> N	CDS	505		1513	1	G -> A	GAT -> AAT	2	SNP (transition)	Substitution	0.5	G	1	1	1	0.5	A	1
gene4496	D1314N	PB_12 LASTZ alignment	PB_12	Variants: PB_12 LASTZ alignment	Polymorphism	A	G	3516652	3516652	1	1	none	D -> N	CDS	1314		3940	1	G -> A	GAT -> AAT	1	SNP (transition)	Substitution		G	1	1	1	1	A	1
gene3277	D49N	PB_11 LASTZ alignment	PB_11	Variants: PB_11 LASTZ alignment	Polymorphism	A	G	42586	42586	1	1	none	D -> N	CDS	49	2	145	1	G -> A	GAT -> AAT	2	SNP (transition)	Substitution	0.5	G	1	1	1	0.5	A	1
gene3277	D162N	PB_11 LASTZ alignment	PB_11	Variants: PB_11 LASTZ alignment	Polymorphism	A	G	42925	42925	1	1	none	D -> N	CDS	162	2	484	1	G -> A	GAT -> AAT	2	SNP (transition)	Substitution	0.5	G	1	1	1	0.5	A	1
gene3277	D200N	PB_11 LASTZ alignment	PB_11	Variants: PB_11 LASTZ alignment	Polymorphism	A	G	43039	43039	1	1	none	D -> N	CDS	200	2	598	1	G -> A	GAT -> AAT	2	SNP (transition)	Substitution	0.5	G	1	1	1	0.5	A	1
gene3277	D226N	PB_11 LASTZ alignment	PB_11	Variants: PB_11 LASTZ alignment	Polymorphism	A	G	43117	43117	1	1	none	D -> N	CDS	226	2	676	1	G -> A	GAT -> AAT	2	SNP (transition)	Substitution	0.5	G	1	1	1	0.5	A	1
gene3277	D245N	PB_11 LASTZ alignment	PB_11	Variants: PB_11 LASTZ alignment	Polymorphism	A	G	43174	43174	1	1	none	D -> N	CDS	245	2	733	1	G -> A	GAT -> AAT	2	SNP (transition)	Substitution	0.5	G	1	1	1	0.5	A	1
gene3321	D769N	PB_11 LASTZ alignment	PB_11	Variants: PB_11 LASTZ alignment	Polymorphism	A	G	306769	306769	1	1	none	D -> N	CDS	769	2	2305	1	G -> A	GAT -> AAT	2	SNP (transition)	Substitution	0.5	G	1	1	1	0.5	A	1
gene3321	D772N	PB_11 LASTZ alignment	PB_11	Variants: PB_11 LASTZ alignment	Polymorphism	A	G	306778	306778	1	1	none	D -> N	CDS	772	2	2314	1	G -> A	GAT -> AAT	2	SNP (transition)	Substitution	0.5	G	1	1	1	0.5	A	1
gene3331	D131N	PB_11 LASTZ alignment	PB_11	Variants: PB_11 LASTZ alignment	Polymorphism	A	G	354084	354084	1	1	none	D -> N	CDS	131		391	1	G -> A	GAT -> AAT	2	SNP (transition)	Substitution	0.5	G	1	1	1	0.5	A	1
gene3331	D141N	PB_11 LASTZ alignment	PB_11	Variants: PB_11 LASTZ alignment	Polymorphism	A	G	354114	354114	1	1	none	D -> N	CDS	141		421	1	G -> A	GAT -> AAT	2	SNP (transition)	Substitution	0.5	G	1	1	1	0.5	A	1
gene3373	D710N	PB_11 LASTZ alignment	PB_11	Variants: PB_11 LASTZ alignment	Polymorphism	A	G	553228	553228	1	1	none	D -> N	CDS	710	5	2128	1	G -> A	GAT -> AAT	3	SNP (transition)	Substitution	0.333	G	0.5	1	1	0.667	A	2
gene3373	D1207N	PB_11 LASTZ alignment	PB_11	Variants: PB_11 LASTZ alignment	Polymorphism	A	G	554719	554719	1	1	none	D -> N	CDS	1207	5	3619	1	G -> A	GAT -> AAT	3	SNP (transition)	Substitution	0.667	G	1	1	1	0.333	A	1
gene3529	D254N	PB_11 LASTZ alignment	PB_11	Variants: PB_11 LASTZ alignment	Polymorphism	A	G	1292332	1292332	1	1	none	D -> N	CDS	254		760	1	G -> A	GAT -> AAT	3	SNP (transition)	Substitution	0.333	G	0.5	1	1	0.333	A	1
gene3529	D283N	PB_11 LASTZ alignment	PB_11	Variants: PB_11 LASTZ alignment	Polymorphism	A	G	1292419	1292419	1	1	none	D -> N	CDS	283		847	1	G -> A	GAT -> AAT	3	SNP (transition)	Substitution	0.333	G	1	1	1	0.333	A	1
gene3530	D52N	PB_11 LASTZ alignment	PB_11	Variants: PB_11 LASTZ alignment	Polymorphism	A	G	1303632	1303632	1	1	none	D -> N	CDS	52	2	154	1	G -> A	GAT -> AAT	2	SNP (transition)	Substitution	0.5	G	1	1	1	0.5	A	1
gene3530	D69N	PB_11 LASTZ alignment	PB_11	Variants: PB_11 LASTZ alignment	Polymorphism	A	G	1303683	1303683	1	1	none	D -> N	CDS	69	2	205	1	G -> A	GAT -> AAT	3	SNP (transition)	Substitution	0.333	G	0.5	1	1	0.333	A	1
gene3530	D2111N	PB_11 LASTZ alignment	PB_11	Variants: PB_11 LASTZ alignment	Polymorphism	A	G	1309809	1309809	1	1	none	D -> N	CDS	2111	2	6331	1	G -> A	GAT -> AAT	1	SNP (transition)	Substitution		G	1	1	1	1	A	1
gene3530	D2811N	PB_11 LASTZ alignment	PB_11	Variants: PB_11 LASTZ alignment	Polymorphism	A	G	1311909	1311909	1	1	none	D -> N	CDS	2811	2	8431	1	G -> A	GAT -> AAT	3	SNP (transition)	Substitution		G	0.667	1	1	0.667	A	2
gene3530	D2822N	PB_11 LASTZ alignment	PB_11	Variants: PB_11 LASTZ alignment	Polymorphism	A	G	1311942	1311942	1	1	none	D -> N	CDS	2822	2	8464	1	G -> A	GAT -> AAT	3	SNP (transition)	Substitution		G	0.667	1	1	0.667	A	2
gene3530	D3156N	PB_11 LASTZ alignment	PB_11	Variants: PB_11 LASTZ alignment	Polymorphism	A	G	1312944	1312944	1	1	none	D -> N	CDS	3156	2	9466	1	G -> A	GAT -> AAT	2	SNP (transition)	Substitution	0.5	G	1	1	1	0.5	A	1
gene3537	D1260N	PB_11 LASTZ alignment	PB_11	Variants: PB_11 LASTZ alignment	Polymorphism	A	G	1345951	1345951	1	1	none	D -> N	CDS	1260		3778	1	G -> A	GAT -> AAT	2	SNP (transition)	Substitution	0.5	G	1	1	1	0.5	A	1
gene3566	D16N	PB_11 LASTZ alignment	PB_11	Variants: PB_11 LASTZ alignment	Polymorphism	A	G	1467155	1467155	1	1	none	D -> N	CDS	16	1	46	1	G -> A	GAT -> AAT	2	SNP (transition)	Substitution	0.5	G	1	1	1	0.5	A	1
gene3566	D24N	PB_11 LASTZ alignment	PB_11	Variants: PB_11 LASTZ alignment	Polymorphism	A	G	1467179	1467179	1	1	none	D -> N	CDS	24	1	70	1	G -> A	GAT -> AAT	2	SNP (transition)	Substitution	0.5	G	1	1	1	0.5	A	1
gene3566	D32N	PB_11 LASTZ alignment	PB_11	Variants: PB_11 LASTZ alignment	Polymorphism	A	G	1467203	1467203	1	1	none	D -> N	CDS	32	1	94	1	G -> A	GAT -> AAT	2	SNP (transition)	Substitution	0.5	G	1	1	1	0.5	A	1
gene3566	D48N	PB_11 LASTZ alignment	PB_11	Variants: PB_11 LASTZ alignment	Polymorphism	A	G	1467251	1467251	1	1	none	D -> N	CDS	48	1	142	1	G -> A	GAT -> AAT	2	SNP (transition)	Substitution	0.5	G	1	1	1	0.5	A	1
gene3566	D56N	PB_11 LASTZ alignment	PB_11	Variants: PB_11 LASTZ alignment	Polymorphism	A	G	1467275	1467275	1	1	none	D -> N	CDS	56	1	166	1	G -> A	GAT -> AAT	2	SNP (transition)	Substitution	0.5	G	1	1	1	0.5	A	1
gene3566	D1038N	PB_11 LASTZ alignment	PB_11	Variants: PB_11 LASTZ alignment	Polymorphism	A	G	1471995	1471995	1	1	none	D -> N	CDS	1038	6	3112	1	G -> A	GAC -> AAC	2	SNP (transition)	Substitution	0.5	G	1	1	1	0.5	A	1
gene3597	D1891N	PB_11 LASTZ alignment	PB_11	Variants: PB_11 LASTZ alignment	Polymorphism	A	G	1618066	1618066	1	1	none	D -> N	CDS	1891	5	5671	1	G -> A	GAT -> AAT	2	SNP (transition)	Substitution	0.5	G	1	1	1	0.5	A	1
gene3599	D456N	PB_11 LASTZ alignment	PB_11	Variants: PB_11 LASTZ alignment	Polymorphism	A	G	1629504	1629504	1	1	none	D -> N	CDS	456		1366	1	G -> A	GAT -> AAT	2	SNP (transition)	Substitution		G	1	0.5	0.85	1	A	2
gene3599	D457N	PB_11 LASTZ alignment	PB_11	Variants: PB_11 LASTZ alignment	Polymorphism	A	G	1629507	1629507	1	1	none	D -> N	CDS	457		1369	1	G -> A	GAT -> AAT	2	SNP (transition)	Substitution	0.5	G	1	1	1	0.5	A	1
gene3599	D458N	PB_11 LASTZ alignment	PB_11	Variants: PB_11 LASTZ alignment	Polymorphism	A	G	1629510	1629510	1	1	none	D -> N	CDS	458		1372	1	G -> A	GAT -> AAT	2	SNP (transition)	Substitution	0.5	G	1	1	1	0.5	A	1
gene3612	D386N	PB_11 LASTZ alignment	PB_11	Variants: PB_11 LASTZ alignment	Polymorphism	A	G	1682354	1682354	1	1	none	D -> N	CDS	386		1156	1	G -> A	GAT -> AAT	2	SNP (transition)	Substitution	0.5	G	1	1	1	0.5	A	1
gene3612	D392N	PB_11 LASTZ alignment	PB_11	Variants: PB_11 LASTZ alignment	Polymorphism	A	G	1682372	1682372	1	1	none	D -> N	CDS	392		1174	1	G -> A	GAT -> AAT	2	SNP (transition)	Substitution	0.5	G	1	1	1	0.5	A	1
gene3612	D410N	PB_11 LASTZ alignment	PB_11	Variants: PB_11 LASTZ alignment	Polymorphism	A	G	1682426	1682426	1	1	none	D -> N	CDS	410		1228	1	G -> A	GAT -> AAT	2	SNP (transition)	Substitution	0.5	G	1	1	1	0.5	A	1
gene3612	D416N	PB_11 LASTZ alignment	PB_11	Variants: PB_11 LASTZ alignment	Polymorphism	A	G	1682444	1682444	1	1	none	D -> N	CDS	416		1246	1	G -> A	GAT -> AAT	2	SNP (transition)	Substitution	0.5	G	1	1	1	0.5	A	1
gene3615	D708N	PB_11 LASTZ alignment	PB_11	Variants: PB_11 LASTZ alignment	Polymorphism	A	G	1695285	1695285	1	1	none	D -> N	CDS	708		2122	1	G -> A	GAC -> AAC	2	SNP (transition)	Substitution	0.5	G	1	1	1	0.5	A	1
gene3615	D719N	PB_11 LASTZ alignment	PB_11	Variants: PB_11 LASTZ alignment	Polymorphism	A	G	1695318	1695318	1	1	none	D -> N	CDS	719		2155	1	G -> A	GAT -> AAT	2	SNP (transition)	Substitution	0.5	G	1	1	1	0.5	A	1
gene3615	D1446N	PB_11 LASTZ alignment	PB_11	Variants: PB_11 LASTZ alignment	Polymorphism	A	G	1697499	1697499	1	1	none	D -> N	CDS	1446		4336	1	G -> A	GAT -> AAT	2	SNP (transition)	Substitution	0.5	G	1	1	1	0.5	A	1
gene3628	D32N	PB_11 LASTZ alignment	PB_11	Variants: PB_11 LASTZ alignment	Polymorphism	A	G	1772857	1772857	1	1	none	D -> N	CDS	32	2	94	1	G -> A	GAT -> AAT	2	SNP (transition)	Substitution	0.5	G	1	1	1	0.5	A	1
gene3628	D37N	PB_11 LASTZ alignment	PB_11	Variants: PB_11 LASTZ alignment	Polymorphism	A	G	1772872	1772872	1	1	none	D -> N	CDS	37	2	109	1	G -> A	GAT -> AAT	2	SNP (transition)	Substitution	0.5	G	1	1	1	0.5	A	1
gene3628	D42N	PB_11 LASTZ alignment	PB_11	Variants: PB_11 LASTZ alignment	Polymorphism	A	G	1772887	1772887	1	1	none	D -> N	CDS	42	2	124	1	G -> A	GAT -> AAT	2	SNP (transition)	Substitution	0.5	G	1	1	1	0.5	A	1
gene3628	D47N	PB_11 LASTZ alignment	PB_11	Variants: PB_11 LASTZ alignment	Polymorphism	A	G	1772902	1772902	1	1	none	D -> N	CDS	47	2	139	1	G -> A	GAT -> AAT	2	SNP (transition)	Substitution	0.5	G	1	1	1	0.5	A	1
gene3628	D52N	PB_11 LASTZ alignment	PB_11	Variants: PB_11 LASTZ alignment	Polymorphism	A	G	1772917	1772917	1	1	none	D -> N	CDS	52	2	154	1	G -> A	GAT -> AAT	2	SNP (transition)	Substitution	0.5	G	1	1	1	0.5	A	1
gene3628	D71N	PB_11 LASTZ alignment	PB_11	Variants: PB_11 LASTZ alignment	Polymorphism	A	G	1772974	1772974	1	1	none	D -> N	CDS	71	2	211	1	G -> A	GAT -> AAT	2	SNP (transition)	Substitution	0.5	G	1	1	1	0.5	A	1
gene3628	D76N	PB_11 LASTZ alignment	PB_11	Variants: PB_11 LASTZ alignment	Polymorphism	A	G	1772989	1772989	1	1	none	D -> N	CDS	76	2	226	1	G -> A	GAT -> AAT	2	SNP (transition)	Substitution	0.5	G	1	1	1	0.5	A	1
gene3628	D81N	PB_11 LASTZ alignment	PB_11	Variants: PB_11 LASTZ alignment	Polymorphism	A	G	1773004	1773004	1	1	none	D -> N	CDS	81	2	241	1	G -> A	GAT -> AAT	2	SNP (transition)	Substitution	0.5	G	1	1	1	0.5	A	1
gene3632	D777N	PB_11 LASTZ alignment	PB_11	Variants: PB_11 LASTZ alignment	Polymorphism	A	G	1806702	1806702	1	1	none	D -> N	CDS	777	1	2329	1	G -> A	GAT -> AAT	2	SNP (transition)	Substitution	0.5	G	1	1	1	0.5	A	1
gene3633	D182N	PB_11 LASTZ alignment	PB_11	Variants: PB_11 LASTZ alignment	Polymorphism	A	G	1821372	1821372	1	1	none	D -> N	CDS	182	1	544	1	G -> A	GAC -> AAC	1	SNP (transition)	Substitution		G	1	1	1	1	A	1
gene3639	D303N	PB_11 LASTZ alignment	PB_11	Variants: PB_11 LASTZ alignment	Polymorphism	A	G	1849248	1849248	1	1	none	D -> N	CDS	303	4	907	1	G -> A	GAT -> AAT	2	SNP (transition)	Substitution	0.5	G	1	1	1	0.5	A	1
gene3694	D1540N	PB_11 LASTZ alignment	PB_11	Variants: PB_11 LASTZ alignment	Polymorphism	A	G	2117252	2117252	1	1	none	D -> N	CDS	1540	7	4618	1	G -> A	GAC -> AAC	2	SNP (transition)	Substitution	0.5	G	1	1	1	0.5	A	1
gene3708	D1750N	PB_11 LASTZ alignment	PB_11	Variants: PB_11 LASTZ alignment	Polymorphism	A	G	2186767	2186767	1	1	none	D -> N	CDS	1750		5248	1	G -> A	GAT -> AAT	2	SNP (transition)	Substitution	0.5	G	1	1	1	0.5	A	1
gene3708	D1774N	PB_11 LASTZ alignment	PB_11	Variants: PB_11 LASTZ alignment	Polymorphism	A	G	2186839	2186839	1	1	none	D -> N	CDS	1774		5320	1	G -> A	GAT -> AAT	2	SNP (transition)	Substitution	0.5	G	1	1	1	0.5	A	1
gene3718	D147N	PB_11 LASTZ alignment	PB_11	Variants: PB_11 LASTZ alignment	Polymorphism	A	G	2247098	2247098	1	1	none	D -> N	CDS	147		439	1	G -> A	GAT -> AAT	2	SNP (transition)	Substitution	0.5	G	1	1	1	0.5	A	1
gene3749	D27N	PB_11 LASTZ alignment	PB_11	Variants: PB_11 LASTZ alignment	Polymorphism	A	G	2456492	2456492	1	1	none	D -> N	CDS	27	2	79	1	G -> A	GAC -> AAC	1	SNP (transition)	Substitution		G	1	1	1	1	A	1
gene3749	D42N	PB_11 LASTZ alignment	PB_11	Variants: PB_11 LASTZ alignment	Polymorphism	A	G	2456594	2456594	1	1	none	D -> N	CDS	42	3	124	1	G -> A	GAT -> AAT	2	SNP (transition)	Substitution		G	1	1	1	0.5	A	1
gene3755	D35N	PB_11 LASTZ alignment	PB_11	Variants: PB_11 LASTZ alignment	Polymorphism	A	G	2486335	2486335	1	1	none	D -> N	CDS	35	2	103	1	G -> A	GAT -> AAT	1	SNP (transition)	Substitution		G	1	1	1	1	A	1
gene3755	D87N	PB_11 LASTZ alignment	PB_11	Variants: PB_11 LASTZ alignment	Polymorphism	A	G	2486491	2486491	1	1	none	D -> N	CDS	87	2	259	1	G -> A	GAT -> AAT	1	SNP (transition)	Substitution		G	1	1	1	1	A	1
gene3765	D64N	PB_11 LASTZ alignment	PB_11	Variants: PB_11 LASTZ alignment	Polymorphism	A	G	2549328	2549328	1	1	none	D -> N	CDS	64	2	190	1	G -> A	GAT -> AAT	1	SNP (transition)	Substitution		G	1	1	1	1	A	1
gene3765	D82N	PB_11 LASTZ alignment	PB_11	Variants: PB_11 LASTZ alignment	Polymorphism	A	G	2549382	2549382	1	1	none	D -> N	CDS	82	2	244	1	G -> A	GAT -> AAT	1	SNP (transition)	Substitution		G	1	1	1	1	A	1
gene3782	D108N	PB_11 LASTZ alignment	PB_11	Variants: PB_11 LASTZ alignment	Polymorphism	A	G	2651886	2651886	1	1	none	D -> N	CDS	108	2	322	1	G -> A	GAC -> AAC	1	SNP (transition)	Substitution		G	1	1	1	1	A	1
gene3783	D206N	PB_11 LASTZ alignment	PB_11	Variants: PB_11 LASTZ alignment	Polymorphism	A	G	2659134	2659134	1	1	none	D -> N	CDS	206	2	616	1	G -> A	GAT -> AAT	1	SNP (transition)	Substitution		G	1	1	1	1	A	1
gene3788	D135N	PB_11 LASTZ alignment	PB_11	Variants: PB_11 LASTZ alignment	Polymorphism	A	G	2683213	2683213	1	1	none	D -> N	CDS	135	2	403	1	G -> A	GAT -> AAT	1	SNP (transition)	Substitution		G	1	1	1	1	A	1
gene2862	D8N	PB_10 LASTZ alignment	PB_10	Variants: PB_10 LASTZ alignment	Polymorphism	A	G	73326	73326	1	1	none	D -> N	CDS	8	2	22	1	G -> A	GAC -> AAC	2	SNP (transition)	Substitution		G	0.5	1	1	1	A	2
gene2862	D71N	PB_10 LASTZ alignment	PB_10	Variants: PB_10 LASTZ alignment	Polymorphism	A	G	73515	73515	1	1	none	D -> N	CDS	71	2	211	1	G -> A	GAT -> AAT	2	SNP (transition)	Substitution		G	0.5	1	1	1	A	2
gene2862	D194N	PB_10 LASTZ alignment	PB_10	Variants: PB_10 LASTZ alignment	Polymorphism	A	G	73884	73884	1	1	none	D -> N	CDS	194	2	580	1	G -> A	GAT -> AAT	2	SNP (transition)	Substitution		G	0.5	1	1	1	A	2
gene2862	D272N	PB_10 LASTZ alignment	PB_10	Variants: PB_10 LASTZ alignment	Polymorphism	A	G	74118	74118	1	1	none	D -> N	CDS	272	2	814	1	G -> A	GAT -> AAT	2	SNP (transition)	Substitution	0.5	G	1	1	1	0.5	A	1
gene2862	D393N	PB_10 LASTZ alignment	PB_10	Variants: PB_10 LASTZ alignment	Polymorphism	A	G	74744	74744	1	1	none	D -> N	CDS	393	3	1177	1	G -> A	GAT -> AAT	2	SNP (transition)	Substitution		G	0.5	1	1	1	A	2
gene2862	D480N	PB_10 LASTZ alignment	PB_10	Variants: PB_10 LASTZ alignment	Polymorphism	A	G	75005	75005	1	1	none	D -> N	CDS	480	3	1438	1	G -> A	GAT -> AAT	2	SNP (transition)	Substitution	0.5	G	1	1	1	0.5	A	1
gene2862	D716N	PB_10 LASTZ alignment	PB_10	Variants: PB_10 LASTZ alignment	Polymorphism	A	G	75713	75713	1	1	none	D -> N	CDS	716	3	2146	1	G -> A	GAT -> AAT	2	SNP (transition)	Substitution	0.5	G	1	1	1	0.5	A	1
gene2907	D847N	PB_10 LASTZ alignment	PB_10	Variants: PB_10 LASTZ alignment	Polymorphism	A	G	311199	311199	1	1	none	D -> N	CDS	847	6	2539	1	G -> A	GAC -> AAC	2	SNP (transition)	Substitution	0.5	G	1	1	1	0.5	A	1
gene2907	D851N	PB_10 LASTZ alignment	PB_10	Variants: PB_10 LASTZ alignment	Polymorphism	A	G	311211	311211	1	1	none	D -> N	CDS	851	6	2551	1	G -> A	GAT -> AAT	2	SNP (transition)	Substitution	0.5	G	1	1	1	0.5	A	1
gene2924	D455N	PB_10 LASTZ alignment	PB_10	Variants: PB_10 LASTZ alignment	Polymorphism	A	G	369456	369456	1	1	none	D -> N	CDS	455	1	1363	1	G -> A	GAT -> AAT	2	SNP (transition)	Substitution	0.5	G	1	1	1	0.5	A	1
gene2938	D131N	PB_10 LASTZ alignment	PB_10	Variants: PB_10 LASTZ alignment	Polymorphism	A	G	434729	434729	1	1	none	D -> N	CDS	131		391	1	G -> A	GAT -> AAT	1	SNP (transition)	Substitution		G	1	1	1	1	A	1
gene2938	D142N	PB_10 LASTZ alignment	PB_10	Variants: PB_10 LASTZ alignment	Polymorphism	A	G	434762	434762	1	1	none	D -> N	CDS	142		424	1	G -> A	GAT -> AAT	1	SNP (transition)	Substitution		G	1	1	1	1	A	1
gene2942	D118N	PB_10 LASTZ alignment	PB_10	Variants: PB_10 LASTZ alignment	Polymorphism	A	G	455954	455954	1	1	none	D -> N	CDS	118	3	352	1	G -> A	GAC -> AAC	1	SNP (transition)	Substitution		G	1	1	1	1	A	1
gene2977	D495N	PB_10 LASTZ alignment	PB_10	Variants: PB_10 LASTZ alignment	Polymorphism	A	G	630811	630811	1	1	none	D -> N	CDS	495		1483	1	G -> A	GAT -> AAT	2	SNP (transition)	Substitution	0.5	G	1	1	1	0.5	A	1
gene2977	D519N	PB_10 LASTZ alignment	PB_10	Variants: PB_10 LASTZ alignment	Polymorphism	A	G	630883	630883	1	1	none	D -> N	CDS	519		1555	1	G -> A	GAT -> AAT	2	SNP (transition)	Substitution	0.5	G	1	1	1	0.5	A	1
gene2977	D521N	PB_10 LASTZ alignment	PB_10	Variants: PB_10 LASTZ alignment	Polymorphism	A	G	630889	630889	1	1	none	D -> N	CDS	521		1561	1	G -> A	GAT -> AAT	2	SNP (transition)	Substitution	0.5	G	1	1	1	0.5	A	1
gene2977	D523N	PB_10 LASTZ alignment	PB_10	Variants: PB_10 LASTZ alignment	Polymorphism	A	G	630895	630895	1	1	none	D -> N	CDS	523		1567	1	G -> A	GAT -> AAT	2	SNP (transition)	Substitution	0.5	G	1	1	1	0.5	A	1
gene2981	D955N	PB_10 LASTZ alignment	PB_10	Variants: PB_10 LASTZ alignment	Polymorphism	A	G	651965	651965	1	1	none	D -> N	CDS	955	1	2863	1	G -> A	GAT -> AAT	2	SNP (transition)	Substitution	0.5	G	1	1	1	0.5	A	1
gene2984	D367N	PB_10 LASTZ alignment	PB_10	Variants: PB_10 LASTZ alignment	Polymorphism	A	G	668888	668888	1	1	none	D -> N	CDS	367	1	1099	1	G -> A	GAT -> AAT	2	SNP (transition)	Substitution	0.5	G	1	1	1	0.5	A	1
gene2984	D378N	PB_10 LASTZ alignment	PB_10	Variants: PB_10 LASTZ alignment	Polymorphism	A	G	668921	668921	1	1	none	D -> N	CDS	378	1	1132	1	G -> A	GAC -> AAC	2	SNP (transition)	Substitution	0.5	G	1	1	1	0.5	A	1
gene2984	D400N	PB_10 LASTZ alignment	PB_10	Variants: PB_10 LASTZ alignment	Polymorphism	A	G	668987	668987	1	1	none	D -> N	CDS	400	1	1198	1	G -> A	GAT -> AAT	2	SNP (transition)	Substitution	0.5	G	1	1	1	0.5	A	1
gene2984	D412N	PB_10 LASTZ alignment	PB_10	Variants: PB_10 LASTZ alignment	Polymorphism	A	G	669023	669023	1	1	none	D -> N	CDS	412	1	1234	1	G -> A	GAT -> AAT	2	SNP (transition)	Substitution	0.5	G	1	1	1	0.5	A	1
gene2984	D432N	PB_10 LASTZ alignment	PB_10	Variants: PB_10 LASTZ alignment	Polymorphism	A	G	669083	669083	1	1	none	D -> N	CDS	432	1	1294	1	G -> A	GAT -> AAT	2	SNP (transition)	Substitution	0.5	G	1	1	1	0.5	A	1
gene3011	D260N	PB_10 LASTZ alignment	PB_10	Variants: PB_10 LASTZ alignment	Polymorphism	A	G	803378	803378	1	1	none	D -> N	CDS	260		778	1	G -> A	GAT -> AAT	1	SNP (transition)	Substitution		G	1	1	1	1	A	1
gene3027	D373N	PB_10 LASTZ alignment	PB_10	Variants: PB_10 LASTZ alignment	Polymorphism	A	G	898315	898315	1	1	none	D -> N	CDS	373		1117	1	G -> A	GAT -> AAT	2	SNP (transition)	Substitution	0.5	G	1	1	1	0.5	A	1
gene3050	D728N	PB_10 LASTZ alignment	PB_10	Variants: PB_10 LASTZ alignment	Polymorphism	A	G	990077	990077	1	1	none	D -> N	CDS	728	5	2182	1	G -> A	GAC -> AAC	2	SNP (transition)	Substitution	0.5	G	1	1	1	0.5	A	1
gene3050	D748N	PB_10 LASTZ alignment	PB_10	Variants: PB_10 LASTZ alignment	Polymorphism	A	G	990137	990137	1	1	none	D -> N	CDS	748	5	2242	1	G -> A	GAC -> AAC	2	SNP (transition)	Substitution	0.5	G	1	1	1	0.5	A	1
gene3050	D758N	PB_10 LASTZ alignment	PB_10	Variants: PB_10 LASTZ alignment	Polymorphism	A	G	990167	990167	1	1	none	D -> N	CDS	758	5	2272	1	G -> A	GAC -> AAC	2	SNP (transition)	Substitution	0.5	G	1	1	1	0.5	A	1
gene3053	D379N	PB_10 LASTZ alignment	PB_10	Variants: PB_10 LASTZ alignment	Polymorphism	A	G	1003263	1003263	1	1	none	D -> N	CDS	379	6	1135	1	G -> A	GAT -> AAT	2	SNP (transition)	Substitution	0.5	G	1	1	1	0.5	A	1
gene3106	D1002N	PB_10 LASTZ alignment	PB_10	Variants: PB_10 LASTZ alignment	Polymorphism	A	G	1299515	1299515	1	1	none	D -> N	CDS	1002		3004	1	G -> A	GAT -> AAT	2	SNP (transition)	Substitution	0.5	G	1	1	1	0.5	A	1
gene3106	D1027N	PB_10 LASTZ alignment	PB_10	Variants: PB_10 LASTZ alignment	Polymorphism	A	G	1299590	1299590	1	1	none	D -> N	CDS	1027		3079	1	G -> A	GAT -> AAT	2	SNP (transition)	Substitution	0.5	G	1	1	1	0.5	A	1
gene3106	D1033N	PB_10 LASTZ alignment	PB_10	Variants: PB_10 LASTZ alignment	Polymorphism	A	G	1299608	1299608	1	1	none	D -> N	CDS	1033		3097	1	G -> A	GAT -> AAT	2	SNP (transition)	Substitution	0.5	G	1	1	1	0.5	A	1
gene3106	D1036N	PB_10 LASTZ alignment	PB_10	Variants: PB_10 LASTZ alignment	Polymorphism	A	G	1299617	1299617	1	1	none	D -> N	CDS	1036		3106	1	G -> A	GAT -> AAT	2	SNP (transition)	Substitution	0.5	G	1	1	1	0.5	A	1
gene3132	D194N	PB_10 LASTZ alignment	PB_10	Variants: PB_10 LASTZ alignment	Polymorphism	A	G	1401162	1401162	1	1	none	D -> N	CDS	194		580	1	G -> A	GAT -> AAT	2	SNP (transition)	Substitution	0.5	G	1	1	1	0.5	A	1
gene3132	D200N	PB_10 LASTZ alignment	PB_10	Variants: PB_10 LASTZ alignment	Polymorphism	A	G	1401180	1401180	1	1	none	D -> N	CDS	200		598	1	G -> A	GAT -> AAT	2	SNP (transition)	Substitution	0.5	G	1	1	1	0.5	A	1
gene3132	D307N	PB_10 LASTZ alignment	PB_10	Variants: PB_10 LASTZ alignment	Polymorphism	A	G	1401501	1401501	1	1	none	D -> N	CDS	307		919	1	G -> A	GAT -> AAT	2	SNP (transition)	Substitution	0.5	G	1	1	1	0.5	A	1
gene3138	D395N	PB_10 LASTZ alignment	PB_10	Variants: PB_10 LASTZ alignment	Polymorphism	A	G	1424658	1424658	1	1	none	D -> N	CDS	395		1183	1	G -> A	GAT -> AAT	2	SNP (transition)	Substitution	0.5	G	1	1	1	0.5	A	1
gene3146	D1411N	PB_10 LASTZ alignment	PB_10	Variants: PB_10 LASTZ alignment	Polymorphism	A	G	1456911	1456911	1	1	none	D -> N	CDS	1411		4231	1	G -> A	GAT -> AAT	2	SNP (transition)	Substitution	0.5	G	1	1	1	0.5	A	1
gene3163	D265N	PB_10 LASTZ alignment	PB_10	Variants: PB_10 LASTZ alignment	Polymorphism	A	G	1529352	1529352	1	1	none	D -> N	CDS	265		793	1	G -> A	GAT -> AAT	2	SNP (transition)	Substitution	0.5	G	1	1	1	0.5	A	1
gene3167	D1149N	PB_10 LASTZ alignment	PB_10	Variants: PB_10 LASTZ alignment	Polymorphism	A	G	1554788	1554788	1	1	none	D -> N	CDS	1149		3445	1	G -> A	GAT -> AAT	2	SNP (transition)	Substitution	0.5	G	1	1	1	0.5	A	1
gene3179	D545N	PB_10 LASTZ alignment	PB_10	Variants: PB_10 LASTZ alignment	Polymorphism	A	G	1602649	1602649	1	1	none	D -> N	CDS	545		1633	1	G -> A	GAT -> AAT	2	SNP (transition)	Substitution	0.5	G	1	1	1	0.5	A	1
gene3197	D123N	PB_10 LASTZ alignment	PB_10	Variants: PB_10 LASTZ alignment	Polymorphism	A	G	1669997	1669997	1	1	none	D -> N	CDS	123		367	1	G -> A	GAT -> AAT	1	SNP (transition)	Substitution		G	1	1	1	1	A	1
gene3198	D228N	PB_10 LASTZ alignment	PB_10	Variants: PB_10 LASTZ alignment	Polymorphism	A	G	1673977	1673977	1	1	none	D -> N	CDS	228		682	1	G -> A	GAT -> AAT	1	SNP (transition)	Substitution		G	1	1	1	1	A	1
gene3198	D389N	PB_10 LASTZ alignment	PB_10	Variants: PB_10 LASTZ alignment	Polymorphism	A	G	1674460	1674460	1	1	none	D -> N	CDS	389		1165	1	G -> A	GAT -> AAT	2	SNP (transition)	Substitution	0.5	G	1	1	1	0.5	A	1
gene3201	D361N	PB_10 LASTZ alignment	PB_10	Variants: PB_10 LASTZ alignment	Polymorphism	A	G	1684943	1684943	1	1	none	D -> N	CDS	361		1081	1	G -> A	GAT -> AAT	1	SNP (transition)	Substitution		G	1	1	1	1	A	1
gene3212	D1154N	PB_10 LASTZ alignment	PB_10	Variants: PB_10 LASTZ alignment	Polymorphism	A	G	1731989	1731989	1	1	none	D -> N	CDS	1154	1	3460	1	G -> A	GAC -> AAC	2	SNP (transition)	Substitution	0.5	G	1	1	1	0.5	A	1
gene3235	D105N	PB_10 LASTZ alignment	PB_10	Variants: PB_10 LASTZ alignment	Polymorphism	A	G	1900881	1900881	1	1	none	D -> N	CDS	105	3	313	1	G -> A	GAT -> AAT	1	SNP (transition)	Substitution		G	1	1	1	1	A	1
gene3236	D152N	PB_10 LASTZ alignment	PB_10	Variants: PB_10 LASTZ alignment	Polymorphism	A	G	1904644	1904644	1	1	none	D -> N	CDS	152	2	454	1	G -> A	GAT -> AAT	2	SNP (transition)	Substitution	0.5	G	1	1	1	0.5	A	1
gene3237	D40N	PB_10 LASTZ alignment	PB_10	Variants: PB_10 LASTZ alignment	Polymorphism	A	G	1907273	1907273	1	1	none	D -> N	CDS	40	2	118	1	G -> A	GAT -> AAT	2	SNP (transition)	Substitution	0.5	G	1	1	1	0.5	A	1
gene3237	D59N	PB_10 LASTZ alignment	PB_10	Variants: PB_10 LASTZ alignment	Polymorphism	A	G	1907330	1907330	1	1	none	D -> N	CDS	59	2	175	1	G -> A	GAT -> AAT	2	SNP (transition)	Substitution	0.5	G	1	1	1	0.5	A	1
gene3238	D25N	PB_10 LASTZ alignment	PB_10	Variants: PB_10 LASTZ alignment	Polymorphism	A	G	1913296	1913296	1	1	none	D -> N	CDS	25	2	73	1	G -> A	GAT -> AAT	1	SNP (transition)	Substitution		G	1	1	1	1	A	1
gene3238	D328N	PB_10 LASTZ alignment	PB_10	Variants: PB_10 LASTZ alignment	Polymorphism	A	G	1914205	1914205	1	1	none	D -> N	CDS	328	2	982	1	G -> A	GAT -> AAT	2	SNP (transition)	Substitution	0.5	G	1	1	1	0.5	A	1
gene3240	D119N	PB_10 LASTZ alignment	PB_10	Variants: PB_10 LASTZ alignment	Polymorphism	A	G	1930088	1930088	1	1	none	D -> N	CDS	119	2	355	1	G -> A	GAT -> AAT	1	SNP (transition)	Substitution		G	1	1	1	1	A	1
gene3244	D81N	PB_10 LASTZ alignment	PB_10	Variants: PB_10 LASTZ alignment	Polymorphism	A	G	1982422	1982422	1	1	none	D -> N	CDS	81	2	241	1	G -> A	GAT -> AAT	2	SNP (transition)	Substitution	0.5	G	1	1	1	0.5	A	1
gene3253	D171N	PB_10 LASTZ alignment	PB_10	Variants: PB_10 LASTZ alignment	Polymorphism	A	G	2045797	2045797	1	1	none	D -> N	CDS	171	2	511	1	G -> A	GAC -> AAC	1	SNP (transition)	Substitution		G	1	1	1	1	A	1
gene3253	D254N	PB_10 LASTZ alignment	PB_10	Variants: PB_10 LASTZ alignment	Polymorphism	A	G	2046046	2046046	1	1	none	D -> N	CDS	254	2	760	1	G -> A	GAT -> AAT	1	SNP (transition)	Substitution		G	1	1	1	1	A	1
gene3259	D148N	PB_10 LASTZ alignment	PB_10	Variants: PB_10 LASTZ alignment	Polymorphism	A	G	2087522	2087522	1	1	none	D -> N	CDS	148	2	442	1	G -> A	GAT -> AAT	1	SNP (transition)	Substitution		G	1	1	1	1	A	1
gene2436	D407N	PB_09 LASTZ alignment	PB_09	Variants: PB_09 LASTZ alignment	Polymorphism	A	G	136092	136092	1	1	none	D -> N	CDS	407		1219	1	G -> A	GAT -> AAT	2	SNP (transition)	Substitution	0.5	G	1	1	1	0.5	A	1
gene2436	D424N	PB_09 LASTZ alignment	PB_09	Variants: PB_09 LASTZ alignment	Polymorphism	A	G	136143	136143	1	1	none	D -> N	CDS	424		1270	1	G -> A	GAT -> AAT	2	SNP (transition)	Substitution	0.5	G	1	1	1	0.5	A	1
gene2457	D653N	PB_09 LASTZ alignment	PB_09	Variants: PB_09 LASTZ alignment	Polymorphism	A	G	227527	227527	1	1	none	D -> N	CDS	653	1	1957	1	G -> A	GAT -> AAT	2	SNP (transition)	Substitution	0.5	G	1	1	1	0.5	A	1
gene2469	D98N	PB_09 LASTZ alignment	PB_09	Variants: PB_09 LASTZ alignment	Polymorphism	A	G	312410	312410	1	1	none	D -> N	CDS	98		292	1	G -> A	GAC -> AAC	2	SNP (transition)	Substitution	0.5	G	1	1	1	0.5	A	1
gene2469	D104N	PB_09 LASTZ alignment	PB_09	Variants: PB_09 LASTZ alignment	Polymorphism	A	G	312428	312428	1	1	none	D -> N	CDS	104		310	1	G -> A	GAT -> AAT	2	SNP (transition)	Substitution	0.5	G	1	1	1	0.5	A	1
gene2469	D105N	PB_09 LASTZ alignment	PB_09	Variants: PB_09 LASTZ alignment	Polymorphism	A	G	312431	312431	1	1	none	D -> N	CDS	105		313	1	G -> A	GAT -> AAT	2	SNP (transition)	Substitution	0.5	G	1	1	1	0.5	A	1
gene2469	D143N	PB_09 LASTZ alignment	PB_09	Variants: PB_09 LASTZ alignment	Polymorphism	A	G	312545	312545	1	1	none	D -> N	CDS	143		427	1	G -> A	GAT -> AAT	2	SNP (transition)	Substitution	0.5	G	1	1	1	0.5	A	1
gene2469	D165N	PB_09 LASTZ alignment	PB_09	Variants: PB_09 LASTZ alignment	Polymorphism	A	G	312611	312611	1	1	none	D -> N	CDS	165		493	1	G -> A	GAT -> AAT	2	SNP (transition)	Substitution	0.5	G	1	1	1	0.5	A	1
gene2469	D166N	PB_09 LASTZ alignment	PB_09	Variants: PB_09 LASTZ alignment	Polymorphism	A	G	312614	312614	1	1	none	D -> N	CDS	166		496	1	G -> A	GAC -> AAC	2	SNP (transition)	Substitution	0.5	G	1	1	1	0.5	A	1
gene2469	D185N	PB_09 LASTZ alignment	PB_09	Variants: PB_09 LASTZ alignment	Polymorphism	A	G	312671	312671	1	1	none	D -> N	CDS	185		553	1	G -> A	GAT -> AAT	2	SNP (transition)	Substitution		G	1	0.5	0.85	1	A	2
gene2469	D197N	PB_09 LASTZ alignment	PB_09	Variants: PB_09 LASTZ alignment	Polymorphism	A	G	312707	312707	1	1	none	D -> N	CDS	197		589	1	G -> A	GAT -> AAT	2	SNP (transition)	Substitution		G	1	0.5	0.85	1	A	2
gene2469	D221N	PB_09 LASTZ alignment	PB_09	Variants: PB_09 LASTZ alignment	Polymorphism	A	G	312779	312779	1	1	none	D -> N	CDS	221		661	1	G -> A	GAT -> AAT	2	SNP (transition)	Substitution	0.5	G	1	1	1	0.5	A	1
gene2469	D226N	PB_09 LASTZ alignment	PB_09	Variants: PB_09 LASTZ alignment	Polymorphism	A	G	312794	312794	1	1	none	D -> N	CDS	226		676	1	G -> A	GAT -> AAT	2	SNP (transition)	Substitution	0.5	G	1	1	1	0.5	A	1
gene2556	D153N	PB_09 LASTZ alignment	PB_09	Variants: PB_09 LASTZ alignment	Polymorphism	A	G	672007	672007	1	1	none	D -> N	CDS	153		457	1	G -> A	GAT -> AAT	2	SNP (transition)	Substitution	0.5	G	1	1	1	0.5	A	1
gene2582	D134N	PB_09 LASTZ alignment	PB_09	Variants: PB_09 LASTZ alignment	Polymorphism	A	G	773721	773721	1	1	none	D -> N	CDS	134		400	1	G -> A	GAT -> AAT	2	SNP (transition)	Substitution	0.5	G	1	1	1	0.5	A	1
gene2584	D177N	PB_09 LASTZ alignment	PB_09	Variants: PB_09 LASTZ alignment	Polymorphism	A	G	788641	788641	1	1	none	D -> N	CDS	177	1	529	1	G -> A	GAC -> AAC	2	SNP (transition)	Substitution	0.5	G	1	1	1	0.5	A	1
gene2605	D1342N	PB_09 LASTZ alignment	PB_09	Variants: PB_09 LASTZ alignment	Polymorphism	A	G	901238	901238	1	1	none	D -> N	CDS	1342		4024	1	G -> A	GAT -> AAT	3	SNP (transition)	Substitution	0.333	G	0.5	1	1	0.333	A	1
gene2609	D175N	PB_09 LASTZ alignment	PB_09	Variants: PB_09 LASTZ alignment	Polymorphism	A	G	924445	924445	1	1	none	D -> N	CDS	175	1	523	1	G -> A	GAT -> AAT	2	SNP (transition)	Substitution	0.5	G	1	1	1	0.5	A	1
gene2609	D176N	PB_09 LASTZ alignment	PB_09	Variants: PB_09 LASTZ alignment	Polymorphism	A	G	924448	924448	1	1	none	D -> N	CDS	176	1	526	1	G -> A	GAT -> AAT	2	SNP (transition)	Substitution	0.5	G	1	1	1	0.5	A	1
gene2624	D156N	PB_09 LASTZ alignment	PB_09	Variants: PB_09 LASTZ alignment	Polymorphism	A	G	1014232	1014232	1	1	none	D -> N	CDS	156	1	466	1	G -> A	GAT -> AAT	2	SNP (transition)	Substitution	0.5	G	1	1	1	0.5	A	1
gene2627	D713N	PB_09 LASTZ alignment	PB_09	Variants: PB_09 LASTZ alignment	Polymorphism	A	G	1026042	1026042	1	1	none	D -> N	CDS	713	5	2137	1	G -> A	GAC -> AAC	2	SNP (transition)	Substitution	0.5	G	1	1	1	0.5	A	1
gene2652	D603N	PB_09 LASTZ alignment	PB_09	Variants: PB_09 LASTZ alignment	Polymorphism	A	G	1132941	1132941	1	1	none	D -> N	CDS	603	1	1807	1	G -> A	GAT -> AAT	2	SNP (transition)	Substitution	0.5	G	1	1	1	0.5	A	1
gene2652	D607N	PB_09 LASTZ alignment	PB_09	Variants: PB_09 LASTZ alignment	Polymorphism	A	G	1132953	1132953	1	1	none	D -> N	CDS	607	1	1819	1	G -> A	GAT -> AAT	2	SNP (transition)	Substitution	0.5	G	1	1	1	0.5	A	1
gene2687	D1307N	PB_09 LASTZ alignment	PB_09	Variants: PB_09 LASTZ alignment	Polymorphism	A	G	1295378	1295378	1	1	none	D -> N	CDS	1307	5	3919	1	G -> A	GAT -> AAT	1	SNP (transition)	Substitution		G	1	1	1	1	A	1
gene2691	D87N	PB_09 LASTZ alignment	PB_09	Variants: PB_09 LASTZ alignment	Polymorphism	A	G	1312839	1312839	1	1	none	D -> N	CDS	87	1	259	1	G -> A	GAT -> AAT	2	SNP (transition)	Substitution	0.5	G	1	1	1	0.5	A	1
gene2691	D91N	PB_09 LASTZ alignment	PB_09	Variants: PB_09 LASTZ alignment	Polymorphism	A	G	1312851	1312851	1	1	none	D -> N	CDS	91	1	271	1	G -> A	GAT -> AAT	2	SNP (transition)	Substitution	0.5	G	1	1	1	0.5	A	1
gene2691	D93N	PB_09 LASTZ alignment	PB_09	Variants: PB_09 LASTZ alignment	Polymorphism	A	G	1312857	1312857	1	1	none	D -> N	CDS	93	1	277	1	G -> A	GAT -> AAT	2	SNP (transition)	Substitution	0.5	G	1	1	1	0.5	A	1
gene2691	D97N	PB_09 LASTZ alignment	PB_09	Variants: PB_09 LASTZ alignment	Polymorphism	A	G	1312869	1312869	1	1	none	D -> N	CDS	97	1	289	1	G -> A	GAT -> AAT	2	SNP (transition)	Substitution	0.5	G	1	1	1	0.5	A	1
gene2691	D99N	PB_09 LASTZ alignment	PB_09	Variants: PB_09 LASTZ alignment	Polymorphism	A	G	1312875	1312875	1	1	none	D -> N	CDS	99	1	295	1	G -> A	GAT -> AAT	2	SNP (transition)	Substitution	0.5	G	1	1	1	0.5	A	1
gene2701	D52N	PB_09 LASTZ alignment	PB_09	Variants: PB_09 LASTZ alignment	Polymorphism	A	G	1369061	1369061	1	1	none	D -> N	CDS	52		154	1	G -> A	GAT -> AAT	2	SNP (transition)	Substitution	0.5	G	1	1	1	0.5	A	1
gene2701	D113N	PB_09 LASTZ alignment	PB_09	Variants: PB_09 LASTZ alignment	Polymorphism	A	G	1369244	1369244	1	1	none	D -> N	CDS	113		337	1	G -> A	GAT -> AAT	2	SNP (transition)	Substitution	0.5	G	1	1	1	0.5	A	1
gene2701	D120N	PB_09 LASTZ alignment	PB_09	Variants: PB_09 LASTZ alignment	Polymorphism	A	G	1369265	1369265	1	1	none	D -> N	CDS	120		358	1	G -> A	GAT -> AAT	2	SNP (transition)	Substitution	0.5	G	1	1	1	0.5	A	1
gene2721	D773N	PB_09 LASTZ alignment	PB_09	Variants: PB_09 LASTZ alignment	Polymorphism	A	G	1452550	1452550	1	1	none	D -> N	CDS	773	2	2317	1	G -> A	GAC -> AAC	2	SNP (transition)	Substitution	0.5	G	1	1	1	0.5	A	1
gene2721	D853N	PB_09 LASTZ alignment	PB_09	Variants: PB_09 LASTZ alignment	Polymorphism	A	G	1452790	1452790	1	1	none	D -> N	CDS	853	2	2557	1	G -> A	GAT -> AAT	2	SNP (transition)	Substitution	0.5	G	1	1	1	0.5	A	1
gene2721	D854N	PB_09 LASTZ alignment	PB_09	Variants: PB_09 LASTZ alignment	Polymorphism	A	G	1452793	1452793	1	1	none	D -> N	CDS	854	2	2560	1	G -> A	GAT -> AAT	2	SNP (transition)	Substitution	0.5	G	1	1	1	0.5	A	1
gene2767	D416N	PB_09 LASTZ alignment	PB_09	Variants: PB_09 LASTZ alignment	Polymorphism	A	G	1696181	1696181	1	1	none	D -> N	CDS	416		1246	1	G -> A	GAC -> AAC	2	SNP (transition)	Substitution	0.5	G	1	1	1	0.5	A	1
gene2771	D1795N	PB_09 LASTZ alignment	PB_09	Variants: PB_09 LASTZ alignment	Polymorphism	A	G	1729829	1729829	1	1	none	D -> N	CDS	1795		5383	1	G -> A	GAT -> AAT	2	SNP (transition)	Substitution	0.5	G	1	1	1	0.5	A	1
gene2771	D1800N	PB_09 LASTZ alignment	PB_09	Variants: PB_09 LASTZ alignment	Polymorphism	A	G	1729844	1729844	1	1	none	D -> N	CDS	1800		5398	1	G -> A	GAT -> AAT	2	SNP (transition)	Substitution	0.5	G	1	1	1	0.5	A	1
gene2771	D1805N	PB_09 LASTZ alignment	PB_09	Variants: PB_09 LASTZ alignment	Polymorphism	A	G	1729859	1729859	1	1	none	D -> N	CDS	1805		5413	1	G -> A	GAT -> AAT	2	SNP (transition)	Substitution	0.5	G	1	1	1	0.5	A	1
gene2771	D1811N	PB_09 LASTZ alignment	PB_09	Variants: PB_09 LASTZ alignment	Polymorphism	A	G	1729877	1729877	1	1	none	D -> N	CDS	1811		5431	1	G -> A	GAT -> AAT	2	SNP (transition)	Substitution	0.5	G	1	1	1	0.5	A	1
gene2771	D1815N	PB_09 LASTZ alignment	PB_09	Variants: PB_09 LASTZ alignment	Polymorphism	A	G	1729889	1729889	1	1	none	D -> N	CDS	1815		5443	1	G -> A	GAT -> AAT	2	SNP (transition)	Substitution	0.5	G	1	1	1	0.5	A	1
gene2771	D1824N	PB_09 LASTZ alignment	PB_09	Variants: PB_09 LASTZ alignment	Polymorphism	A	G	1729916	1729916	1	1	none	D -> N	CDS	1824		5470	1	G -> A	GAT -> AAT	2	SNP (transition)	Substitution	0.5	G	1	1	1	0.5	A	1
gene2771	D1829N	PB_09 LASTZ alignment	PB_09	Variants: PB_09 LASTZ alignment	Polymorphism	A	G	1729931	1729931	1	1	none	D -> N	CDS	1829		5485	1	G -> A	GAT -> AAT	2	SNP (transition)	Substitution	0.5	G	1	1	1	0.5	A	1
gene2771	D1835N	PB_09 LASTZ alignment	PB_09	Variants: PB_09 LASTZ alignment	Polymorphism	A	G	1729949	1729949	1	1	none	D -> N	CDS	1835		5503	1	G -> A	GAT -> AAT	2	SNP (transition)	Substitution	0.5	G	1	1	1	0.5	A	1
gene2771	D1848N	PB_09 LASTZ alignment	PB_09	Variants: PB_09 LASTZ alignment	Polymorphism	A	G	1729988	1729988	1	1	none	D -> N	CDS	1848		5542	1	G -> A	GAT -> AAT	2	SNP (transition)	Substitution	0.5	G	1	1	1	0.5	A	1
gene2771	D1850N	PB_09 LASTZ alignment	PB_09	Variants: PB_09 LASTZ alignment	Polymorphism	A	G	1729994	1729994	1	1	none	D -> N	CDS	1850		5548	1	G -> A	GAT -> AAT	2	SNP (transition)	Substitution	0.5	G	1	1	1	0.5	A	1
gene2771	D1858N	PB_09 LASTZ alignment	PB_09	Variants: PB_09 LASTZ alignment	Polymorphism	A	G	1730018	1730018	1	1	none	D -> N	CDS	1858		5572	1	G -> A	GAT -> AAT	2	SNP (transition)	Substitution	0.5	G	1	1	1	0.5	A	1
gene2771	D1866N	PB_09 LASTZ alignment	PB_09	Variants: PB_09 LASTZ alignment	Polymorphism	A	G	1730042	1730042	1	1	none	D -> N	CDS	1866		5596	1	G -> A	GAT -> AAT	2	SNP (transition)	Substitution	0.5	G	1	1	1	0.5	A	1
gene2771	D1874N	PB_09 LASTZ alignment	PB_09	Variants: PB_09 LASTZ alignment	Polymorphism	A	G	1730066	1730066	1	1	none	D -> N	CDS	1874		5620	1	G -> A	GAT -> AAT	2	SNP (transition)	Substitution	0.5	G	1	1	1	0.5	A	1
gene2771	D1882N	PB_09 LASTZ alignment	PB_09	Variants: PB_09 LASTZ alignment	Polymorphism	A	G	1730090	1730090	1	1	none	D -> N	CDS	1882		5644	1	G -> A	GAT -> AAT	2	SNP (transition)	Substitution	0.5	G	1	1	1	0.5	A	1
gene2771	D1890N	PB_09 LASTZ alignment	PB_09	Variants: PB_09 LASTZ alignment	Polymorphism	A	G	1730114	1730114	1	1	none	D -> N	CDS	1890		5668	1	G -> A	GAT -> AAT	2	SNP (transition)	Substitution	0.5	G	1	1	1	0.5	A	1
gene2771	D1898N	PB_09 LASTZ alignment	PB_09	Variants: PB_09 LASTZ alignment	Polymorphism	A	G	1730138	1730138	1	1	none	D -> N	CDS	1898		5692	1	G -> A	GAT -> AAT	2	SNP (transition)	Substitution	0.5	G	1	1	1	0.5	A	1
gene2771	D1907N	PB_09 LASTZ alignment	PB_09	Variants: PB_09 LASTZ alignment	Polymorphism	A	G	1730165	1730165	1	1	none	D -> N	CDS	1907		5719	1	G -> A	GAT -> AAT	2	SNP (transition)	Substitution	0.5	G	1	1	1	0.5	A	1
gene2771	D1910N	PB_09 LASTZ alignment	PB_09	Variants: PB_09 LASTZ alignment	Polymorphism	A	G	1730174	1730174	1	1	none	D -> N	CDS	1910		5728	1	G -> A	GAT -> AAT	2	SNP (transition)	Substitution	0.5	G	1	1	1	0.5	A	1
gene2778	D208N	PB_09 LASTZ alignment	PB_09	Variants: PB_09 LASTZ alignment	Polymorphism	A	G	1781052	1781052	1	1	none	D -> N	CDS	208	5	622	1	G -> A	GAT -> AAT	1	SNP (transition)	Substitution		G	1	1	1	1	A	1
gene2788	D3112N	PB_09 LASTZ alignment	PB_09	Variants: PB_09 LASTZ alignment	Polymorphism	A	G	1855243	1855243	1	1	none	D -> N	CDS	3112	2	9334	1	G -> A	GAT -> AAT	2	SNP (transition)	Substitution	0.5	G	1	1	1	0.5	A	1
gene2815	D907N	PB_09 LASTZ alignment	PB_09	Variants: PB_09 LASTZ alignment	Polymorphism	A	G	1981508	1981508	1	1	none	D -> N	CDS	907	8	2719	1	G -> A	GAC -> AAC	2	SNP (transition)	Substitution	0.5	G	1	1	1	0.5	A	1
gene1996	D27N	PB_08 LASTZ alignment	PB_08	Variants: PB_08 LASTZ alignment	Polymorphism	A	G	87770	87770	1	1	none	D -> N	CDS	27	1	79	1	G -> A	GAT -> AAT	1	SNP (transition)	Substitution		G	1	1	1	1	A	1
gene1998	D144N	PB_08 LASTZ alignment	PB_08	Variants: PB_08 LASTZ alignment	Polymorphism	A	G	100161	100161	1	1	none	D -> N	CDS	144	2	430	1	G -> A	GAT -> AAT	1	SNP (transition)	Substitution		G	1	1	1	1	A	1
gene1998	D404N	PB_08 LASTZ alignment	PB_08	Variants: PB_08 LASTZ alignment	Polymorphism	A	G	101158	101158	1	1	none	D -> N	CDS	404	3	1210	1	G -> A	GAC -> AAC	2	SNP (transition)	Substitution	0.5	G	1	1	1	0.5	A	1
gene1998	D506N	PB_08 LASTZ alignment	PB_08	Variants: PB_08 LASTZ alignment	Polymorphism	A	G	101464	101464	1	1	none	D -> N	CDS	506	3	1516	1	G -> A	GAT -> AAT	3	SNP (transition)	Substitution	0.333	G	1	1	1	0.333	A	1
gene2066	D4141N	PB_08 LASTZ alignment	PB_08	Variants: PB_08 LASTZ alignment	Polymorphism	A	G	489066	489066	1	1	none	D -> N	CDS	4141	2	12421	1	G -> A	GAT -> AAT	2	SNP (transition)	Substitution		G	1	0.5	0.85	0.5	A	1
gene2066	D4149N	PB_08 LASTZ alignment	PB_08	Variants: PB_08 LASTZ alignment	Polymorphism	A	G	489090	489090	1	1	none	D -> N	CDS	4149	2	12445	1	G -> A	GAT -> AAT	2	SNP (transition)	Substitution	0.5	G	1	1	1	0.5	A	1
gene2114	D1007N	PB_08 LASTZ alignment	PB_08	Variants: PB_08 LASTZ alignment	Polymorphism	A	G	682103	682103	1	1	none	D -> N	CDS	1007	1	3019	1	G -> A	GAT -> AAT	2	SNP (transition)	Substitution	0.5	G	1	1	1	0.5	A	1
gene2114	D1022N	PB_08 LASTZ alignment	PB_08	Variants: PB_08 LASTZ alignment	Polymorphism	A	G	682148	682148	1	1	none	D -> N	CDS	1022	1	3064	1	G -> A	GAT -> AAT	2	SNP (transition)	Substitution	0.5	G	1	1	1	0.5	A	1
gene2114	D1038N	PB_08 LASTZ alignment	PB_08	Variants: PB_08 LASTZ alignment	Polymorphism	A	G	682196	682196	1	1	none	D -> N	CDS	1038	1	3112	1	G -> A	GAC -> AAC	2	SNP (transition)	Substitution		G	1	0.5	0.85	1	A	2
gene2127	D1137N	PB_08 LASTZ alignment	PB_08	Variants: PB_08 LASTZ alignment	Polymorphism	A	G	754848	754848	1	1	none	D -> N	CDS	1137	2	3409	1	G -> A	GAT -> AAT	1	SNP (transition)	Substitution		G	1	1	1	1	A	1
gene2131	D1187N	PB_08 LASTZ alignment	PB_08	Variants: PB_08 LASTZ alignment	Polymorphism	A	G	781073	781073	1	1	none	D -> N	CDS	1187		3559	1	G -> A	GAT -> AAT	1	SNP (transition)	Substitution		G	1	1	1	1	A	1
gene2131	D1266N	PB_08 LASTZ alignment	PB_08	Variants: PB_08 LASTZ alignment	Polymorphism	A	G	781310	781310	1	1	none	D -> N	CDS	1266		3796	1	G -> A	GAT -> AAT	2	SNP (transition)	Substitution	0.5	G	1	1	1	0.5	A	1
gene2139	D74N	PB_08 LASTZ alignment	PB_08	Variants: PB_08 LASTZ alignment	Polymorphism	A	G	825341	825341	1	1	none	D -> N	CDS	74		220	1	G -> A	GAT -> AAT	2	SNP (transition)	Substitution	0.5	G	1	1	1	0.5	A	1
gene2212	D3051N	PB_08 LASTZ alignment	PB_08	Variants: PB_08 LASTZ alignment	Polymorphism	A	G	1228668	1228668	1	1	none	D -> N	CDS	3051		9151	1	G -> A	GAT -> AAT	1	SNP (transition)	Substitution		G	1	1	1	1	A	1
gene2213	D591N	PB_08 LASTZ alignment	PB_08	Variants: PB_08 LASTZ alignment	Polymorphism	A	G	1239919	1239919	1	1	none	D -> N	CDS	591		1771	1	G -> A	GAT -> AAT	3	SNP (transition)	Substitution	0.667	G	1	1	1	0.333	A	1
gene2213	D595N	PB_08 LASTZ alignment	PB_08	Variants: PB_08 LASTZ alignment	Polymorphism	A	G	1239931	1239931	1	1	none	D -> N	CDS	595		1783	1	G -> A	GAT -> AAT	3	SNP (transition)	Substitution	0.667	G	1	1	1	0.333	A	1
gene2223	D741N	PB_08 LASTZ alignment	PB_08	Variants: PB_08 LASTZ alignment	Polymorphism	A	G	1287386	1287386	1	1	none	D -> N	CDS	741	1	2221	1	G -> A	GAT -> AAT	3	SNP (transition)	Substitution	0.333	G	0.5	1	1	0.333	A	1
gene2223	D742N	PB_08 LASTZ alignment	PB_08	Variants: PB_08 LASTZ alignment	Polymorphism	A	G	1287389	1287389	1	1	none	D -> N	CDS	742	1	2224	1	G -> A	GAT -> AAT	3	SNP (transition)	Substitution	0.333	G	1	1	1	0.333	A	1
gene2223	D743N	PB_08 LASTZ alignment	PB_08	Variants: PB_08 LASTZ alignment	Polymorphism	A	G	1287392	1287392	1	1	none	D -> N	CDS	743	1	2227	1	G -> A	GAT -> AAT	3	SNP (transition)	Substitution	0.667	G	1	1	1	0.333	A	1
gene2223	D756N	PB_08 LASTZ alignment	PB_08	Variants: PB_08 LASTZ alignment	Polymorphism	A	G	1287431	1287431	1	1	none	D -> N	CDS	756	1	2266	1	G -> A	GAT -> AAT	3	SNP (transition)	Substitution	0.667	G	1	1	1	0.333	A	1
gene2223	D762N	PB_08 LASTZ alignment	PB_08	Variants: PB_08 LASTZ alignment	Polymorphism	A	G	1287449	1287449	1	1	none	D -> N	CDS	762	1	2284	1	G -> A	GAT -> AAT	3	SNP (transition)	Substitution	0.667	G	1	1	1	0.333	A	1
gene2223	D768N	PB_08 LASTZ alignment	PB_08	Variants: PB_08 LASTZ alignment	Polymorphism	A	G	1287467	1287467	1	1	none	D -> N	CDS	768	1	2302	1	G -> A	GAT -> AAT	3	SNP (transition)	Substitution	0.667	G	1	1	1	0.333	A	1
gene2223	D787N	PB_08 LASTZ alignment	PB_08	Variants: PB_08 LASTZ alignment	Polymorphism	A	G	1287524	1287524	1	1	none	D -> N	CDS	787	1	2359	1	G -> A	GAT -> AAT	3	SNP (transition)	Substitution	0.333	G	0.5	1	1	0.333	A	1
gene2237	D170N	PB_08 LASTZ alignment	PB_08	Variants: PB_08 LASTZ alignment	Polymorphism	A	G	1364008	1364008	1	1	none	D -> N	CDS	170		508	1	G -> A	GAT -> AAT	2	SNP (transition)	Substitution	0.5	G	1	1	1	0.5	A	1
gene2237	D186N	PB_08 LASTZ alignment	PB_08	Variants: PB_08 LASTZ alignment	Polymorphism	A	G	1364056	1364056	1	1	none	D -> N	CDS	186		556	1	G -> A	GAT -> AAT	2	SNP (transition)	Substitution	0.5	G	1	1	1	0.5	A	1
gene2237	D203N	PB_08 LASTZ alignment	PB_08	Variants: PB_08 LASTZ alignment	Polymorphism	A	G	1364107	1364107	1	1	none	D -> N	CDS	203		607	1	G -> A	GAT -> AAT	2	SNP (transition)	Substitution	0.5	G	1	1	1	0.5	A	1
gene2237	D392N	PB_08 LASTZ alignment	PB_08	Variants: PB_08 LASTZ alignment	Polymorphism	A	G	1364674	1364674	1	1	none	D -> N	CDS	392		1174	1	G -> A	GAT -> AAT	2	SNP (transition)	Substitution	0.5	G	1	1	1	0.5	A	1
gene2237	D394N	PB_08 LASTZ alignment	PB_08	Variants: PB_08 LASTZ alignment	Polymorphism	A	G	1364680	1364680	1	1	none	D -> N	CDS	394		1180	1	G -> A	GAT -> AAT	2	SNP (transition)	Substitution	0.5	G	1	1	1	0.5	A	1
gene2249	D567N	PB_08 LASTZ alignment	PB_08	Variants: PB_08 LASTZ alignment	Polymorphism	A	G	1413249	1413249	1	1	none	D -> N	CDS	567	6	1699	1	G -> A	GAC -> AAC	2	SNP (transition)	Substitution	0.5	G	1	1	1	0.5	A	1
gene2249	D579N	PB_08 LASTZ alignment	PB_08	Variants: PB_08 LASTZ alignment	Polymorphism	A	G	1413285	1413285	1	1	none	D -> N	CDS	579	6	1735	1	G -> A	GAC -> AAC	2	SNP (transition)	Substitution	0.5	G	1	1	1	0.5	A	1
gene2268	D862N	PB_08 LASTZ alignment	PB_08	Variants: PB_08 LASTZ alignment	Polymorphism	A	G	1507582	1507582	1	1	none	D -> N	CDS	862	4	2584	1	G -> A	GAT -> AAT	2	SNP (transition)	Substitution	0.5	G	1	1	1	0.5	A	1
gene2268	D871N	PB_08 LASTZ alignment	PB_08	Variants: PB_08 LASTZ alignment	Polymorphism	A	G	1507609	1507609	1	1	none	D -> N	CDS	871	4	2611	1	G -> A	GAT -> AAT	2	SNP (transition)	Substitution	0.5	G	1	1	1	0.5	A	1
gene2268	D909N	PB_08 LASTZ alignment	PB_08	Variants: PB_08 LASTZ alignment	Polymorphism	A	G	1507723	1507723	1	1	none	D -> N	CDS	909	4	2725	1	G -> A	GAT -> AAT	2	SNP (transition)	Substitution	0.5	G	1	1	1	0.5	A	1
gene2288	D205N	PB_08 LASTZ alignment	PB_08	Variants: PB_08 LASTZ alignment	Polymorphism	A	G	1604324	1604324	1	1	none	D -> N	CDS	205	1	613	1	G -> A	GAC -> AAC	2	SNP (transition)	Substitution	0.5	G	1	1	1	0.5	A	1
gene2288	D217N	PB_08 LASTZ alignment	PB_08	Variants: PB_08 LASTZ alignment	Polymorphism	A	G	1604360	1604360	1	1	none	D -> N	CDS	217	1	649	1	G -> A	GAC -> AAC	2	SNP (transition)	Substitution	0.5	G	1	1	1	0.5	A	1
gene2288	D223N	PB_08 LASTZ alignment	PB_08	Variants: PB_08 LASTZ alignment	Polymorphism	A	G	1604378	1604378	1	1	none	D -> N	CDS	223	1	667	1	G -> A	GAT -> AAT	2	SNP (transition)	Substitution	0.5	G	1	1	1	0.5	A	1
gene2288	D229N	PB_08 LASTZ alignment	PB_08	Variants: PB_08 LASTZ alignment	Polymorphism	A	G	1604396	1604396	1	1	none	D -> N	CDS	229	1	685	1	G -> A	GAC -> AAC	2	SNP (transition)	Substitution	0.5	G	1	1	1	0.5	A	1
gene2288	D259N	PB_08 LASTZ alignment	PB_08	Variants: PB_08 LASTZ alignment	Polymorphism	A	G	1604486	1604486	1	1	none	D -> N	CDS	259	1	775	1	G -> A	GAC -> AAC	2	SNP (transition)	Substitution	0.5	G	1	1	1	0.5	A	1
gene2288	D1100N	PB_08 LASTZ alignment	PB_08	Variants: PB_08 LASTZ alignment	Polymorphism	A	G	1607009	1607009	1	1	none	D -> N	CDS	1100	1	3298	1	G -> A	GAC -> AAC	2	SNP (transition)	Substitution	0.5	G	1	1	1	0.5	A	1
gene2359	D42N	PB_08 LASTZ alignment	PB_08	Variants: PB_08 LASTZ alignment	Polymorphism	A	G	1989693	1989693	1	1	none	D -> N	CDS	42	2	124	1	G -> A	GAT -> AAT	1	SNP (transition)	Substitution		G	1	1	1	1	A	1
gene2361	D39N	PB_08 LASTZ alignment	PB_08	Variants: PB_08 LASTZ alignment	Polymorphism	A	G	2019268	2019268	1	1	none	D -> N	CDS	39	2	115	1	G -> A	GAT -> AAT	2	SNP (transition)	Substitution	0.5	G	1	1	1	0.5	A	1
gene2361	D54N	PB_08 LASTZ alignment	PB_08	Variants: PB_08 LASTZ alignment	Polymorphism	A	G	2019313	2019313	1	1	none	D -> N	CDS	54	2	160	1	G -> A	GAT -> AAT	2	SNP (transition)	Substitution	0.5	G	1	1	1	0.5	A	1
gene2364	D106N	PB_08 LASTZ alignment	PB_08	Variants: PB_08 LASTZ alignment	Polymorphism	A	G	2061397	2061397	1	1	none	D -> N	CDS	106	2	316	1	G -> A	GAC -> AAC	2	SNP (transition)	Substitution	0.5	G	1	1	1	0.5	A	1
gene2367	D178N	PB_08 LASTZ alignment	PB_08	Variants: PB_08 LASTZ alignment	Polymorphism	A	G	2083045	2083045	1	1	none	D -> N	CDS	178	2	532	1	G -> A	GAT -> AAT	1	SNP (transition)	Substitution		G	1	1	1	1	A	1
gene2369	D66N	PB_08 LASTZ alignment	PB_08	Variants: PB_08 LASTZ alignment	Polymorphism	A	G	2094555	2094555	1	1	none	D -> N	CDS	66	2	196	1	G -> A	GAC -> AAC	1	SNP (transition)	Substitution		G	1	1	1	1	A	1
gene2369	D189N	PB_08 LASTZ alignment	PB_08	Variants: PB_08 LASTZ alignment	Polymorphism	A	G	2094924	2094924	1	1	none	D -> N	CDS	189	2	565	1	G -> A	GAC -> AAC	1	SNP (transition)	Substitution		G	1	1	1	1	A	1
gene2394	D82N	PB_08 LASTZ alignment	PB_08	Variants: PB_08 LASTZ alignment	Polymorphism	A	G	2269869	2269869	1	1	none	D -> N	CDS	82	2	244	1	G -> A	GAT -> AAT	1	SNP (transition)	Substitution		G	1	1	1	1	A	1
gene2394	D148N	PB_08 LASTZ alignment	PB_08	Variants: PB_08 LASTZ alignment	Polymorphism	A	G	2270067	2270067	1	1	none	D -> N	CDS	148	2	442	1	G -> A	GAT -> AAT	1	SNP (transition)	Substitution		G	1	1	1	1	A	1
gene2405	D33N	PB_08 LASTZ alignment	PB_08	Variants: PB_08 LASTZ alignment	Polymorphism	A	G	2340464	2340464	1	1	none	D -> N	CDS	33	2	97	1	G -> A	GAC -> AAC	1	SNP (transition)	Substitution		G	1	1	1	1	A	1
gene2406	D206N	PB_08 LASTZ alignment	PB_08	Variants: PB_08 LASTZ alignment	Polymorphism	A	G	2343955	2343955	1	1	none	D -> N	CDS	206	2	616	1	G -> A	GAT -> AAT	2	SNP (transition)	Substitution	0.5	G	1	1	1	0.5	A	1
gene2410	D82N	PB_08 LASTZ alignment	PB_08	Variants: PB_08 LASTZ alignment	Polymorphism	A	G	2367367	2367367	1	1	none	D -> N	CDS	82	2	244	1	G -> A	GAT -> AAT	1	SNP (transition)	Substitution		G	1	1	1	1	A	1
gene2410	D148N	PB_08 LASTZ alignment	PB_08	Variants: PB_08 LASTZ alignment	Polymorphism	A	G	2367565	2367565	1	1	none	D -> N	CDS	148	2	442	1	G -> A	GAT -> AAT	1	SNP (transition)	Substitution		G	1	1	1	1	A	1
gene2411	D59N	PB_08 LASTZ alignment	PB_08	Variants: PB_08 LASTZ alignment	Polymorphism	A	G	2370729	2370729	1	1	none	D -> N	CDS	59	2	175	1	G -> A	GAT -> AAT	2	SNP (transition)	Substitution		G	1	1	1	0.5	A	1
gene2411	D138N	PB_08 LASTZ alignment	PB_08	Variants: PB_08 LASTZ alignment	Polymorphism	A	G	2370966	2370966	1	1	none	D -> N	CDS	138	2	412	1	G -> A	GAT -> AAT	2	SNP (transition)	Substitution	0.5	G	1	1	1	0.5	A	1
gene1545	D65N	PB_07 LASTZ alignment	PB_07	Variants: PB_07 LASTZ alignment	Polymorphism	A	G	53962	53962	1	1	none	D -> N	CDS	65	2	193	1	G -> A	GAT -> AAT	1	SNP (transition)	Substitution		G	1	1	1	1	A	1
gene1545	D104N	PB_07 LASTZ alignment	PB_07	Variants: PB_07 LASTZ alignment	Polymorphism	A	G	54079	54079	1	1	none	D -> N	CDS	104	2	310	1	G -> A	GAT -> AAT	1	SNP (transition)	Substitution		G	1	1	1	1	A	1
gene1545	D109N	PB_07 LASTZ alignment	PB_07	Variants: PB_07 LASTZ alignment	Polymorphism	A	G	54094	54094	1	1	none	D -> N	CDS	109	2	325	1	G -> A	GAT -> AAT	1	SNP (transition)	Substitution		G	1	1	1	1	A	1
gene1545	D187N	PB_07 LASTZ alignment	PB_07	Variants: PB_07 LASTZ alignment	Polymorphism	A	G	54328	54328	1	1	none	D -> N	CDS	187	2	559	1	G -> A	GAC -> AAC	1	SNP (transition)	Substitution		G	1	1	1	1	A	1
gene1561	D102N	PB_07 LASTZ alignment	PB_07	Variants: PB_07 LASTZ alignment	Polymorphism	A	G	161743	161743	1	1	none	D -> N	CDS	102	2	304	1	G -> A	GAT -> AAT	1	SNP (transition)	Substitution		G	1	1	1	1	A	1
gene1561	D103N	PB_07 LASTZ alignment	PB_07	Variants: PB_07 LASTZ alignment	Polymorphism	A	G	161746	161746	1	1	none	D -> N	CDS	103	2	307	1	G -> A	GAT -> AAT	2	SNP (transition)	Substitution	0.5	G	1	1	1	0.5	A	1
gene1577	D451N	PB_07 LASTZ alignment	PB_07	Variants: PB_07 LASTZ alignment	Polymorphism	A	G	267968	267968	1	1	none	D -> N	CDS	451	3	1351	1	G -> A	GAT -> AAT	2	SNP (transition)	Substitution	0.5	G	1	1	1	0.5	A	1
gene1618	D803N	PB_07 LASTZ alignment	PB_07	Variants: PB_07 LASTZ alignment	Polymorphism	A	G	515286	515286	1	1	none	D -> N	CDS	803	1	2407	1	G -> A	GAT -> AAT	2	SNP (transition)	Substitution	0.5	G	1	1	1	0.5	A	1
gene1618	D807N	PB_07 LASTZ alignment	PB_07	Variants: PB_07 LASTZ alignment	Polymorphism	A	G	515298	515298	1	1	none	D -> N	CDS	807	1	2419	1	G -> A	GAT -> AAT	2	SNP (transition)	Substitution	0.5	G	1	1	1	0.5	A	1
gene1618	D893N	PB_07 LASTZ alignment	PB_07	Variants: PB_07 LASTZ alignment	Polymorphism	A	G	515556	515556	1	1	none	D -> N	CDS	893	1	2677	1	G -> A	GAT -> AAT	2	SNP (transition)	Substitution	0.5	G	1	1	1	0.5	A	1
gene1618	D902N	PB_07 LASTZ alignment	PB_07	Variants: PB_07 LASTZ alignment	Polymorphism	A	G	515583	515583	1	1	none	D -> N	CDS	902	1	2704	1	G -> A	GAT -> AAT	2	SNP (transition)	Substitution	0.5	G	1	1	1	0.5	A	1
gene1618	D903N	PB_07 LASTZ alignment	PB_07	Variants: PB_07 LASTZ alignment	Polymorphism	A	G	515586	515586	1	1	none	D -> N	CDS	903	1	2707	1	G -> A	GAT -> AAT	2	SNP (transition)	Substitution	0.5	G	1	1	1	0.5	A	1
gene1618	D930N	PB_07 LASTZ alignment	PB_07	Variants: PB_07 LASTZ alignment	Polymorphism	A	G	515667	515667	1	1	none	D -> N	CDS	930	1	2788	1	G -> A	GAT -> AAT	2	SNP (transition)	Substitution	0.5	G	1	1	1	0.5	A	1
gene1628	D702N	PB_07 LASTZ alignment	PB_07	Variants: PB_07 LASTZ alignment	Polymorphism	A	G	583892	583892	1	1	none	D -> N	CDS	702	1	2104	1	G -> A	GAT -> AAT	2	SNP (transition)	Substitution	0.5	G	1	1	1	0.5	A	1
gene1636	D105N	PB_07 LASTZ alignment	PB_07	Variants: PB_07 LASTZ alignment	Polymorphism	A	G	629267	629267	1	1	none	D -> N	CDS	105		313	1	G -> A	GAT -> AAT	1	SNP (transition)	Substitution		G	1	1	1	1	A	1
gene1642	D150N	PB_07 LASTZ alignment	PB_07	Variants: PB_07 LASTZ alignment	Polymorphism	A	G	654637	654637	1	1	none	D -> N	CDS	150		448	1	G -> A	GAT -> AAT	2	SNP (transition)	Substitution	0.5	G	1	1	1	0.5	A	1
gene1642	D180N	PB_07 LASTZ alignment	PB_07	Variants: PB_07 LASTZ alignment	Polymorphism	A	G	654727	654727	1	1	none	D -> N	CDS	180		538	1	G -> A	GAT -> AAT	2	SNP (transition)	Substitution	0.5	G	1	1	1	0.5	A	1
gene1645	D232N	PB_07 LASTZ alignment	PB_07	Variants: PB_07 LASTZ alignment	Polymorphism	A	G	666622	666622	1	1	none	D -> N	CDS	232		694	1	G -> A	GAT -> AAT	2	SNP (transition)	Substitution	0.5	G	1	1	1	0.5	A	1
gene1664	D207N	PB_07 LASTZ alignment	PB_07	Variants: PB_07 LASTZ alignment	Polymorphism	A	G	752885	752885	1	1	none	D -> N	CDS	207	2	619	1	G -> A	GAT -> AAT	2	SNP (transition)	Substitution	0.5	G	1	1	1	0.5	A	1
gene1670	D1178N	PB_07 LASTZ alignment	PB_07	Variants: PB_07 LASTZ alignment	Polymorphism	A	G	784795	784795	1	1	none	D -> N	CDS	1178		3532	1	G -> A	GAT -> AAT	2	SNP (transition)	Substitution	0.5	G	1	1	1	0.5	A	1
gene1674	D1035N	PB_07 LASTZ alignment	PB_07	Variants: PB_07 LASTZ alignment	Polymorphism	A	G	810601	810601	1	1	none	D -> N	CDS	1035		3103	1	G -> A	GAT -> AAT	2	SNP (transition)	Substitution	0.5	G	1	1	1	0.5	A	1
gene1674	D1057N	PB_07 LASTZ alignment	PB_07	Variants: PB_07 LASTZ alignment	Polymorphism	A	G	810667	810667	1	1	none	D -> N	CDS	1057		3169	1	G -> A	GAT -> AAT	2	SNP (transition)	Substitution	0.5	G	1	1	1	0.5	A	1
gene1674	D1329N	PB_07 LASTZ alignment	PB_07	Variants: PB_07 LASTZ alignment	Polymorphism	A	G	811483	811483	1	1	none	D -> N	CDS	1329		3985	1	G -> A	GAC -> AAC	2	SNP (transition)	Substitution	0.5	G	1	1	1	0.5	A	1
gene1709	D563N	PB_07 LASTZ alignment	PB_07	Variants: PB_07 LASTZ alignment	Polymorphism	A	G	962223	962223	1	1	none	D -> N	CDS	563	1	1687	1	G -> A	GAT -> AAT	2	SNP (transition)	Substitution	0.5	G	1	1	1	0.5	A	1
gene1810	D269N	PB_07 LASTZ alignment	PB_07	Variants: PB_07 LASTZ alignment	Polymorphism	A	G	1444247	1444247	1	1	none	D -> N	CDS	269	2	805	1	G -> A	GAC -> AAC	2	SNP (transition)	Substitution	0.5	G	1	1	1	0.5	A	1
gene1810	D323N	PB_07 LASTZ alignment	PB_07	Variants: PB_07 LASTZ alignment	Polymorphism	A	G	1444409	1444409	1	1	none	D -> N	CDS	323	2	967	1	G -> A	GAC -> AAC	2	SNP (transition)	Substitution	0.5	G	1	1	1	0.5	A	1
gene1814	D137N	PB_07 LASTZ alignment	PB_07	Variants: PB_07 LASTZ alignment	Polymorphism	A	G	1470713	1470713	1	1	none	D -> N	CDS	137	5	409	1	G -> A	GAC -> AAC	2	SNP (transition)	Substitution	0.5	G	1	1	1	0.5	A	1
gene1823	D1570N	PB_07 LASTZ alignment	PB_07	Variants: PB_07 LASTZ alignment	Polymorphism	A	G	1506595	1506595	1	1	none	D -> N	CDS	1570		4708	1	G -> A	GAT -> AAT	2	SNP (transition)	Substitution	0.5	G	1	1	1	0.5	A	1
gene1860	D93N	PB_07 LASTZ alignment	PB_07	Variants: PB_07 LASTZ alignment	Polymorphism	A	G	1659579	1659579	1	1	none	D -> N	CDS	93	1	277	1	G -> A	GAT -> AAT	2	SNP (transition)	Substitution	0.5	G	1	1	1	0.5	A	1
gene1875	D203N	PB_07 LASTZ alignment	PB_07	Variants: PB_07 LASTZ alignment	Polymorphism	A	G	1714737	1714737	1	1	none	D -> N	CDS	203		607	1	G -> A	GAT -> AAT	1	SNP (transition)	Substitution		G	1	1	1	1	A	1
gene1875	D229N	PB_07 LASTZ alignment	PB_07	Variants: PB_07 LASTZ alignment	Polymorphism	A	G	1714815	1714815	1	1	none	D -> N	CDS	229		685	1	G -> A	GAT -> AAT	1	SNP (transition)	Substitution		G	1	1	1	1	A	1
gene1876	D331N	PB_07 LASTZ alignment	PB_07	Variants: PB_07 LASTZ alignment	Polymorphism	A	G	1722064	1722064	1	1	none	D -> N	CDS	331	1	991	1	G -> A	GAT -> AAT	2	SNP (transition)	Substitution	0.5	G	1	1	1	0.5	A	1
gene1883	D880N	PB_07 LASTZ alignment	PB_07	Variants: PB_07 LASTZ alignment	Polymorphism	A	G	1776448	1776448	1	1	none	D -> N	CDS	880	3	2638	1	G -> A	GAC -> AAC	1	SNP (transition)	Substitution		G	1	1	1	1	A	1
gene1899	D597N	PB_07 LASTZ alignment	PB_07	Variants: PB_07 LASTZ alignment	Polymorphism	A	G	1846453	1846453	1	1	none	D -> N	CDS	597		1789	1	G -> A	GAC -> AAC	2	SNP (transition)	Substitution	0.5	G	1	1	1	0.5	A	1
gene1922	D138N	PB_07 LASTZ alignment	PB_07	Variants: PB_07 LASTZ alignment	Polymorphism	A	G	1932357	1932357	1	1	none	D -> N	CDS	138		412	1	G -> A	GAT -> AAT	2	SNP (transition)	Substitution	0.5	G	1	1	1	0.5	A	1
gene1924	D336N	PB_07 LASTZ alignment	PB_07	Variants: PB_07 LASTZ alignment	Polymorphism	A	G	1952995	1952995	1	1	none	D -> N	CDS	336	3	1006	1	G -> A	GAT -> AAT	1	SNP (transition)	Substitution		G	1	1	1	1	A	1
gene1924	D342N	PB_07 LASTZ alignment	PB_07	Variants: PB_07 LASTZ alignment	Polymorphism	A	G	1953013	1953013	1	1	none	D -> N	CDS	342	3	1024	1	G -> A	GAT -> AAT	1	SNP (transition)	Substitution		G	1	1	1	1	A	1
gene1924	D348N	PB_07 LASTZ alignment	PB_07	Variants: PB_07 LASTZ alignment	Polymorphism	A	G	1953031	1953031	1	1	none	D -> N	CDS	348	3	1042	1	G -> A	GAT -> AAT	1	SNP (transition)	Substitution		G	1	1	1	1	A	1
gene1924	D366N	PB_07 LASTZ alignment	PB_07	Variants: PB_07 LASTZ alignment	Polymorphism	A	G	1953085	1953085	1	1	none	D -> N	CDS	366	3	1096	1	G -> A	GAT -> AAT	1	SNP (transition)	Substitution		G	1	1	1	1	A	1
gene1924	D372N	PB_07 LASTZ alignment	PB_07	Variants: PB_07 LASTZ alignment	Polymorphism	A	G	1953103	1953103	1	1	none	D -> N	CDS	372	3	1114	1	G -> A	GAT -> AAT	2	SNP (transition)	Substitution		G	1	0.5	0.85	0.5	A	1
gene1924	D390N	PB_07 LASTZ alignment	PB_07	Variants: PB_07 LASTZ alignment	Polymorphism	A	G	1953157	1953157	1	1	none	D -> N	CDS	390	3	1168	1	G -> A	GAT -> AAT	2	SNP (transition)	Substitution		G	1	0.5	0.85	0.5	A	1
gene1924	D396N	PB_07 LASTZ alignment	PB_07	Variants: PB_07 LASTZ alignment	Polymorphism	A	G	1953175	1953175	1	1	none	D -> N	CDS	396	3	1186	1	G -> A	GAT -> AAT	2	SNP (transition)	Substitution		G	1	0.5	0.85	0.5	A	1
gene1924	D588N	PB_07 LASTZ alignment	PB_07	Variants: PB_07 LASTZ alignment	Polymorphism	A	G	1953751	1953751	1	1	none	D -> N	CDS	588	3	1762	1	G -> A	GAT -> AAT	1	SNP (transition)	Substitution		G	1	1	1	1	A	1
gene1942	D107N	PB_07 LASTZ alignment	PB_07	Variants: PB_07 LASTZ alignment	Polymorphism	A	G	2049102	2049102	1	1	none	D -> N	CDS	107	2	319	1	G -> A	GAT -> AAT	2	SNP (transition)	Substitution	0.5	G	1	1	1	0.5	A	1
gene1944	D71N	PB_07 LASTZ alignment	PB_07	Variants: PB_07 LASTZ alignment	Polymorphism	A	G	2067307	2067307	1	1	none	D -> N	CDS	71	2	211	1	G -> A	GAT -> AAT	1	SNP (transition)	Substitution		G	1	1	1	1	A	1
gene1948	D181N	PB_07 LASTZ alignment	PB_07	Variants: PB_07 LASTZ alignment	Polymorphism	A	G	2100919	2100919	1	1	none	D -> N	CDS	181	2	541	1	G -> A	GAT -> AAT	2	SNP (transition)	Substitution	0.5	G	1	1	1	0.5	A	1
gene1952	D166N	PB_07 LASTZ alignment	PB_07	Variants: PB_07 LASTZ alignment	Polymorphism	A	G	2128536	2128536	1	1	none	D -> N	CDS	166	2	496	1	G -> A	GAT -> AAT	2	SNP (transition)	Substitution	0.5	G	1	1	1	0.5	A	1
gene1974	D81N	PB_07 LASTZ alignment	PB_07	Variants: PB_07 LASTZ alignment	Polymorphism	A	G	2294506	2294506	1	1	none	D -> N	CDS	81	2	241	1	G -> A	GAT -> AAT	1	SNP (transition)	Substitution		G	1	1	1	1	A	1
gene1976	D59N	PB_07 LASTZ alignment	PB_07	Variants: PB_07 LASTZ alignment	Polymorphism	A	G	2305687	2305687	1	1	none	D -> N	CDS	59	2	175	1	G -> A	GAT -> AAT	2	SNP (transition)	Substitution	0.5	G	1	1	1	0.5	A	1
gene1976	D70N	PB_07 LASTZ alignment	PB_07	Variants: PB_07 LASTZ alignment	Polymorphism	A	G	2305720	2305720	1	1	none	D -> N	CDS	70	2	208	1	G -> A	GAT -> AAT	2	SNP (transition)	Substitution		G	0.5	1	1	0.5	A	1
gene1506	D229N	PB_06 LASTZ alignment	PB_06	Variants: PB_06 LASTZ alignment	Polymorphism	A	G	579259	579259	1	1	none	D -> N	CDS	229		685	1	G -> A	GAT -> AAT	1	SNP (transition)	Substitution		G	1	1	1	1	A	1
gene1516	D47N	PB_06 LASTZ alignment	PB_06	Variants: PB_06 LASTZ alignment	Polymorphism	A	G	649477	649477	1	1	none	D -> N	CDS	47	2	139	1	G -> A	GAT -> AAT	1	SNP (transition)	Substitution		G	1	1	1	1	A	1
gene1059	D189N	PB_05 LASTZ alignment	PB_05	Variants: PB_05 LASTZ alignment	Polymorphism	A	G	62784	62784	1	1	none	D -> N	CDS	189	2	565	1	G -> A	GAT -> AAT	2	SNP (transition)	Substitution	0.5	G	1	1	1	0.5	A	1
gene1059	D581N	PB_05 LASTZ alignment	PB_05	Variants: PB_05 LASTZ alignment	Polymorphism	A	G	63960	63960	1	1	none	D -> N	CDS	581	2	1741	1	G -> A	GAT -> AAT	1	SNP (transition)	Substitution		G	1	1	1	1	A	1
gene1059	D609N	PB_05 LASTZ alignment	PB_05	Variants: PB_05 LASTZ alignment	Polymorphism	A	G	64044	64044	1	1	none	D -> N	CDS	609	2	1825	1	G -> A	GAT -> AAT	1	SNP (transition)	Substitution		G	1	1	1	1	A	1
gene1059	D751N	PB_05 LASTZ alignment	PB_05	Variants: PB_05 LASTZ alignment	Polymorphism	A	G	64470	64470	1	1	none	D -> N	CDS	751	2	2251	1	G -> A	GAT -> AAT	1	SNP (transition)	Substitution		G	1	1	1	1	A	1
gene1059	D777N	PB_05 LASTZ alignment	PB_05	Variants: PB_05 LASTZ alignment	Polymorphism	A	G	64548	64548	1	1	none	D -> N	CDS	777	2	2329	1	G -> A	GAT -> AAT	1	SNP (transition)	Substitution		G	1	1	1	1	A	1
gene1059	D801N	PB_05 LASTZ alignment	PB_05	Variants: PB_05 LASTZ alignment	Polymorphism	A	G	64620	64620	1	1	none	D -> N	CDS	801	2	2401	1	G -> A	GAC -> AAC	1	SNP (transition)	Substitution		G	1	1	1	1	A	1
gene1059	D881N	PB_05 LASTZ alignment	PB_05	Variants: PB_05 LASTZ alignment	Polymorphism	A	G	64860	64860	1	1	none	D -> N	CDS	881	2	2641	1	G -> A	GAT -> AAT	2	SNP (transition)	Substitution	0.5	G	1	1	1	0.5	A	1
gene1059	D889N	PB_05 LASTZ alignment	PB_05	Variants: PB_05 LASTZ alignment	Polymorphism	A	G	64884	64884	1	1	none	D -> N	CDS	889	2	2665	1	G -> A	GAT -> AAT	2	SNP (transition)	Substitution	0.5	G	1	1	1	0.5	A	1
gene1059	D897N	PB_05 LASTZ alignment	PB_05	Variants: PB_05 LASTZ alignment	Polymorphism	A	G	64908	64908	1	1	none	D -> N	CDS	897	2	2689	1	G -> A	GAT -> AAT	2	SNP (transition)	Substitution		G	1	0.5	0.85	1	A	2
gene1059	D905N	PB_05 LASTZ alignment	PB_05	Variants: PB_05 LASTZ alignment	Polymorphism	A	G	64932	64932	1	1	none	D -> N	CDS	905	2	2713	1	G -> A	GAT -> AAT	2	SNP (transition)	Substitution		G	1	0.5	0.85	1	A	2
gene1059	D913N	PB_05 LASTZ alignment	PB_05	Variants: PB_05 LASTZ alignment	Polymorphism	A	G	64956	64956	1	1	none	D -> N	CDS	913	2	2737	1	G -> A	GAT -> AAT	2	SNP (transition)	Substitution		G	1	0.5	0.85	1	A	2
gene1059	D921N	PB_05 LASTZ alignment	PB_05	Variants: PB_05 LASTZ alignment	Polymorphism	A	G	64980	64980	1	1	none	D -> N	CDS	921	2	2761	1	G -> A	GAT -> AAT	2	SNP (transition)	Substitution	0.5	G	1	1	1	0.5	A	1
gene1059	D929N	PB_05 LASTZ alignment	PB_05	Variants: PB_05 LASTZ alignment	Polymorphism	A	G	65004	65004	1	1	none	D -> N	CDS	929	2	2785	1	G -> A	GAT -> AAT	2	SNP (transition)	Substitution	0.5	G	1	1	1	0.5	A	1
gene1059	D937N	PB_05 LASTZ alignment	PB_05	Variants: PB_05 LASTZ alignment	Polymorphism	A	G	65028	65028	1	1	none	D -> N	CDS	937	2	2809	1	G -> A	GAT -> AAT	2	SNP (transition)	Substitution	0.5	G	1	1	1	0.5	A	1
gene1059	D953N	PB_05 LASTZ alignment	PB_05	Variants: PB_05 LASTZ alignment	Polymorphism	A	G	65076	65076	1	1	none	D -> N	CDS	953	2	2857	1	G -> A	GAT -> AAT	2	SNP (transition)	Substitution	0.5	G	1	1	1	0.5	A	1
gene1059	D961N	PB_05 LASTZ alignment	PB_05	Variants: PB_05 LASTZ alignment	Polymorphism	A	G	65100	65100	1	1	none	D -> N	CDS	961	2	2881	1	G -> A	GAT -> AAT	2	SNP (transition)	Substitution		G	1	0.5	0.85	1	A	2
gene1059	D969N	PB_05 LASTZ alignment	PB_05	Variants: PB_05 LASTZ alignment	Polymorphism	A	G	65124	65124	1	1	none	D -> N	CDS	969	2	2905	1	G -> A	GAT -> AAT	2	SNP (transition)	Substitution		G	1	0.5	0.85	1	A	2
gene1059	D977N	PB_05 LASTZ alignment	PB_05	Variants: PB_05 LASTZ alignment	Polymorphism	A	G	65148	65148	1	1	none	D -> N	CDS	977	2	2929	1	G -> A	GAT -> AAT	2	SNP (transition)	Substitution	0.5	G	1	1	1	0.5	A	1
gene1059	D985N	PB_05 LASTZ alignment	PB_05	Variants: PB_05 LASTZ alignment	Polymorphism	A	G	65172	65172	1	1	none	D -> N	CDS	985	2	2953	1	G -> A	GAT -> AAT	2	SNP (transition)	Substitution	0.5	G	1	1	1	0.5	A	1
gene1059	D993N	PB_05 LASTZ alignment	PB_05	Variants: PB_05 LASTZ alignment	Polymorphism	A	G	65196	65196	1	1	none	D -> N	CDS	993	2	2977	1	G -> A	GAT -> AAT	2	SNP (transition)	Substitution	0.5	G	1	1	1	0.5	A	1
gene1065	D146N	PB_05 LASTZ alignment	PB_05	Variants: PB_05 LASTZ alignment	Polymorphism	A	G	97341	97341	1	1	none	D -> N	CDS	146		436	1	G -> A	GAT -> AAT	1	SNP (transition)	Substitution		G	1	1	1	1	A	1
gene1076	D374N	PB_05 LASTZ alignment	PB_05	Variants: PB_05 LASTZ alignment	Polymorphism	A	G	148623	148623	1	1	none	D -> N	CDS	374		1120	1	G -> A	GAT -> AAT	2	SNP (transition)	Substitution	0.5	G	1	1	1	0.5	A	1
gene1076	D460N	PB_05 LASTZ alignment	PB_05	Variants: PB_05 LASTZ alignment	Polymorphism	A	G	148881	148881	1	1	none	D -> N	CDS	460		1378	1	G -> A	GAT -> AAT	2	SNP (transition)	Substitution		G	1	0.5	0.85	1	A	2
gene1076	D484N	PB_05 LASTZ alignment	PB_05	Variants: PB_05 LASTZ alignment	Polymorphism	A	G	148953	148953	1	1	none	D -> N	CDS	484		1450	1	G -> A	GAT -> AAT	2	SNP (transition)	Substitution	0.5	G	1	1	1	0.5	A	1
gene1089	D306N	PB_05 LASTZ alignment	PB_05	Variants: PB_05 LASTZ alignment	Polymorphism	A	G	201238	201238	1	1	none	D -> N	CDS	306	1	916	1	G -> A	GAT -> AAT	2	SNP (transition)	Substitution	0.5	G	1	1	1	0.5	A	1
gene1103	D5321N	PB_05 LASTZ alignment	PB_05	Variants: PB_05 LASTZ alignment	Polymorphism	A	G	278988	278988	1	1	none	D -> N	CDS	5321	2	15961	1	G -> A	GAT -> AAT	2	SNP (transition)	Substitution	0.5	G	1	1	1	0.5	A	1
gene1103	D5323N	PB_05 LASTZ alignment	PB_05	Variants: PB_05 LASTZ alignment	Polymorphism	A	G	278994	278994	1	1	none	D -> N	CDS	5323	2	15967	1	G -> A	GAT -> AAT	2	SNP (transition)	Substitution	0.5	G	1	1	1	0.5	A	1
gene1135	D160N	PB_05 LASTZ alignment	PB_05	Variants: PB_05 LASTZ alignment	Polymorphism	A	G	420015	420015	1	1	none	D -> N	CDS	160		478	1	G -> A	GAC -> AAC	2	SNP (transition)	Substitution	0.5	G	1	1	1	0.5	A	1
gene1135	D166N	PB_05 LASTZ alignment	PB_05	Variants: PB_05 LASTZ alignment	Polymorphism	A	G	420033	420033	1	1	none	D -> N	CDS	166		496	1	G -> A	GAC -> AAC	2	SNP (transition)	Substitution	0.5	G	1	1	1	0.5	A	1
gene1135	D171N	PB_05 LASTZ alignment	PB_05	Variants: PB_05 LASTZ alignment	Polymorphism	A	G	420048	420048	1	1	none	D -> N	CDS	171		511	1	G -> A	GAT -> AAT	2	SNP (transition)	Substitution	0.5	G	1	1	1	0.5	A	1
gene1147	D171N	PB_05 LASTZ alignment	PB_05	Variants: PB_05 LASTZ alignment	Polymorphism	A	G	456147	456147	1	1	none	D -> N	CDS	171	1	511	1	G -> A	GAC -> AAC	2	SNP (transition)	Substitution	0.5	G	1	1	1	0.5	A	1
gene1147	D207N	PB_05 LASTZ alignment	PB_05	Variants: PB_05 LASTZ alignment	Polymorphism	A	G	456255	456255	1	1	none	D -> N	CDS	207	1	619	1	G -> A	GAC -> AAC	2	SNP (transition)	Substitution	0.5	G	1	1	1	0.5	A	1
gene1147	D219N	PB_05 LASTZ alignment	PB_05	Variants: PB_05 LASTZ alignment	Polymorphism	A	G	456291	456291	1	1	none	D -> N	CDS	219	1	655	1	G -> A	GAC -> AAC	2	SNP (transition)	Substitution	0.5	G	1	1	1	0.5	A	1
gene1172	D1199N	PB_05 LASTZ alignment	PB_05	Variants: PB_05 LASTZ alignment	Polymorphism	A	G	570004	570004	1	1	none	D -> N	CDS	1199	15	3595	1	G -> A	GAC -> AAC	2	SNP (transition)	Substitution	0.5	G	1	1	1	0.5	A	1
gene1180	D179N	PB_05 LASTZ alignment	PB_05	Variants: PB_05 LASTZ alignment	Polymorphism	A	G	606336	606336	1	1	none	D -> N	CDS	179	1	535	1	G -> A	GAT -> AAT	2	SNP (transition)	Substitution	0.5	G	1	1	1	0.5	A	1
gene1180	D193N	PB_05 LASTZ alignment	PB_05	Variants: PB_05 LASTZ alignment	Polymorphism	A	G	606378	606378	1	1	none	D -> N	CDS	193	1	577	1	G -> A	GAT -> AAT	2	SNP (transition)	Substitution	0.5	G	1	1	1	0.5	A	1
gene1180	D203N	PB_05 LASTZ alignment	PB_05	Variants: PB_05 LASTZ alignment	Polymorphism	A	G	606408	606408	1	1	none	D -> N	CDS	203	1	607	1	G -> A	GAT -> AAT	2	SNP (transition)	Substitution	0.5	G	1	1	1	0.5	A	1
gene1180	D207N	PB_05 LASTZ alignment	PB_05	Variants: PB_05 LASTZ alignment	Polymorphism	A	G	606420	606420	1	1	none	D -> N	CDS	207	1	619	1	G -> A	GAT -> AAT	2	SNP (transition)	Substitution	0.5	G	1	1	1	0.5	A	1
gene1182	D6N	PB_05 LASTZ alignment	PB_05	Variants: PB_05 LASTZ alignment	Polymorphism	A	G	614758	614758	1	1	none	D -> N	CDS	6		16	1	G -> A	GAT -> AAT	2	SNP (transition)	Substitution	0.5	G	1	1	1	0.5	A	1
gene1266	D3394N	PB_05 LASTZ alignment	PB_05	Variants: PB_05 LASTZ alignment	Polymorphism	A	G	1022869	1022869	1	1	none	D -> N	CDS	3394	3	10180	1	G -> A	GAT -> AAT	1	SNP (transition)	Substitution		G	1	1	1	1	A	1
gene1266	D4567N	PB_05 LASTZ alignment	PB_05	Variants: PB_05 LASTZ alignment	Polymorphism	A	G	1026388	1026388	1	1	none	D -> N	CDS	4567	3	13699	1	G -> A	GAC -> AAC	2	SNP (transition)	Substitution	0.5	G	1	1	1	0.5	A	1
gene1279	D360N	PB_05 LASTZ alignment	PB_05	Variants: PB_05 LASTZ alignment	Polymorphism	A	G	1099957	1099957	1	1	none	D -> N	CDS	360		1078	1	G -> A	GAT -> AAT	2	SNP (transition)	Substitution	0.5	G	1	1	1	0.5	A	1
gene1292	D3256N	PB_05 LASTZ alignment	PB_05	Variants: PB_05 LASTZ alignment	Polymorphism	A	G	1160302	1160302	1	1	none	D -> N	CDS	3256	3	9766	1	G -> A	GAC -> AAC	2	SNP (transition)	Substitution	0.5	G	1	1	1	0.5	A	1
gene1338	D139N	PB_05 LASTZ alignment	PB_05	Variants: PB_05 LASTZ alignment	Polymorphism	A	G	1434074	1434074	1	1	none	D -> N	CDS	139	2	415	1	G -> A	GAT -> AAT	2	SNP (transition)	Substitution	0.5	G	1	1	1	0.5	A	1
gene1343	D60N	PB_05 LASTZ alignment	PB_05	Variants: PB_05 LASTZ alignment	Polymorphism	A	G	1458685	1458685	1	1	none	D -> N	CDS	60	2	178	1	G -> A	GAT -> AAT	2	SNP (transition)	Substitution	0.5	G	1	1	1	0.5	A	1
gene1343	D62N	PB_05 LASTZ alignment	PB_05	Variants: PB_05 LASTZ alignment	Polymorphism	A	G	1458691	1458691	1	1	none	D -> N	CDS	62	2	184	1	G -> A	GAT -> AAT	2	SNP (transition)	Substitution	0.5	G	1	1	1	0.5	A	1
gene1343	D138N	PB_05 LASTZ alignment	PB_05	Variants: PB_05 LASTZ alignment	Polymorphism	A	G	1458919	1458919	1	1	none	D -> N	CDS	138	2	412	1	G -> A	GAT -> AAT	2	SNP (transition)	Substitution	0.5	G	1	1	1	0.5	A	1
gene1349	D33N	PB_05 LASTZ alignment	PB_05	Variants: PB_05 LASTZ alignment	Polymorphism	A	G	1494866	1494866	1	1	none	D -> N	CDS	33	2	97	1	G -> A	GAT -> AAT	2	SNP (transition)	Substitution	0.5	G	1	1	1	0.5	A	1
gene1349	D99N	PB_05 LASTZ alignment	PB_05	Variants: PB_05 LASTZ alignment	Polymorphism	A	G	1495064	1495064	1	1	none	D -> N	CDS	99	2	295	1	G -> A	GAT -> AAT	1	SNP (transition)	Substitution		G	1	1	1	1	A	1
gene1349	D134N	PB_05 LASTZ alignment	PB_05	Variants: PB_05 LASTZ alignment	Polymorphism	A	G	1495169	1495169	1	1	none	D -> N	CDS	134	2	400	1	G -> A	GAT -> AAT	1	SNP (transition)	Substitution		G	1	1	1	1	A	1
gene1351	D122N	PB_05 LASTZ alignment	PB_05	Variants: PB_05 LASTZ alignment	Polymorphism	A	G	1504375	1504375	1	1	none	D -> N	CDS	122	2	364	1	G -> A	GAT -> AAT	1	SNP (transition)	Substitution		G	1	1	1	1	A	1
gene1351	D146N	PB_05 LASTZ alignment	PB_05	Variants: PB_05 LASTZ alignment	Polymorphism	A	G	1504447	1504447	1	1	none	D -> N	CDS	146	2	436	1	G -> A	GAT -> AAT	1	SNP (transition)	Substitution		G	1	1	1	1	A	1
gene1355	D138N	PB_05 LASTZ alignment	PB_05	Variants: PB_05 LASTZ alignment	Polymorphism	A	G	1525994	1525994	1	1	none	D -> N	CDS	138	2	412	1	G -> A	GAT -> AAT	1	SNP (transition)	Substitution		G	1	1	1	1	A	1
gene1367	D108N	PB_05 LASTZ alignment	PB_05	Variants: PB_05 LASTZ alignment	Polymorphism	A	G	1606229	1606229	1	1	none	D -> N	CDS	108	2	322	1	G -> A	GAT -> AAT	1	SNP (transition)	Substitution		G	1	1	1	1	A	1
gene1368	D187N	PB_05 LASTZ alignment	PB_05	Variants: PB_05 LASTZ alignment	Polymorphism	A	G	1611025	1611025	1	1	none	D -> N	CDS	187	2	559	1	G -> A	GAT -> AAT	1	SNP (transition)	Substitution		G	1	1	1	1	A	1
gene1369	D73N	PB_05 LASTZ alignment	PB_05	Variants: PB_05 LASTZ alignment	Polymorphism	A	G	1613642	1613642	1	1	none	D -> N	CDS	73	2	217	1	G -> A	GAT -> AAT	1	SNP (transition)	Substitution		G	1	1	1	1	A	1
gene1370	D519N	PB_05 LASTZ alignment	PB_05	Variants: PB_05 LASTZ alignment	Polymorphism	A	G	1621247	1621247	1	1	none	D -> N	CDS	519	3	1555	1	G -> A	GAC -> AAC	1	SNP (transition)	Substitution		G	1	1	1	1	A	1
gene1373	D134N	PB_05 LASTZ alignment	PB_05	Variants: PB_05 LASTZ alignment	Polymorphism	A	G	1636381	1636381	1	1	none	D -> N	CDS	134	2	400	1	G -> A	GAT -> AAT	2	SNP (transition)	Substitution	0.5	G	1	1	1	0.5	A	1
gene1373	D137N	PB_05 LASTZ alignment	PB_05	Variants: PB_05 LASTZ alignment	Polymorphism	A	G	1636390	1636390	1	1	none	D -> N	CDS	137	2	409	1	G -> A	GAT -> AAT	2	SNP (transition)	Substitution	0.5	G	1	1	1	0.5	A	1
gene1376	D24N	PB_05 LASTZ alignment	PB_05	Variants: PB_05 LASTZ alignment	Polymorphism	A	G	1656767	1656767	1	1	none	D -> N	CDS	24	1	70	1	G -> A	GAT -> AAT	1	SNP (transition)	Substitution		G	1	1	1	1	A	1
gene1383	D59N	PB_05 LASTZ alignment	PB_05	Variants: PB_05 LASTZ alignment	Polymorphism	A	G	1710969	1710969	1	1	none	D -> N	CDS	59	2	175	1	G -> A	GAC -> AAC	2	SNP (transition)	Substitution	0.5	G	1	1	1	0.5	A	1
gene1383	D70N	PB_05 LASTZ alignment	PB_05	Variants: PB_05 LASTZ alignment	Polymorphism	A	G	1711002	1711002	1	1	none	D -> N	CDS	70	2	208	1	G -> A	GAT -> AAT	2	SNP (transition)	Substitution		G	1	1	1	0.5	A	1
gene1383	D85N	PB_05 LASTZ alignment	PB_05	Variants: PB_05 LASTZ alignment	Polymorphism	A	G	1711047	1711047	1	1	none	D -> N	CDS	85	2	253	1	G -> A	GAT -> AAT	1	SNP (transition)	Substitution		G	1	1	1	1	A	1
gene833	D695N	PB_04 LASTZ alignment	PB_04	Variants: PB_04 LASTZ alignment	Polymorphism	A	G	123634	123634	1	1	none	D -> N	CDS	695	3	2083	1	G -> A	GAT -> AAT	1	SNP (transition)	Substitution		G	1	1	1	1	A	1
gene834	D447N	PB_04 LASTZ alignment	PB_04	Variants: PB_04 LASTZ alignment	Polymorphism	A	G	136709	136709	1	1	none	D -> N	CDS	447	3	1339	1	G -> A	GAT -> AAT	1	SNP (transition)	Substitution		G	1	1	1	1	A	1
gene864	D1145N	PB_04 LASTZ alignment	PB_04	Variants: PB_04 LASTZ alignment	Polymorphism	A	G	332945	332945	1	1	none	D -> N	CDS	1145	6	3433	1	G -> A	GAC -> AAC	2	SNP (transition)	Substitution	0.5	G	1	1	1	0.5	A	1
gene906	D689N	PB_04 LASTZ alignment	PB_04	Variants: PB_04 LASTZ alignment	Polymorphism	A	G	519301	519301	1	1	none	D -> N	CDS	689		2065	1	G -> A	GAT -> AAT	1	SNP (transition)	Substitution		G	1	1	1	1	A	1
gene919	D1720N	PB_04 LASTZ alignment	PB_04	Variants: PB_04 LASTZ alignment	Polymorphism	A	G	585935	585935	1	1	none	D -> N	CDS	1720	1	5158	1	G -> A	GAT -> AAT	2	SNP (transition)	Substitution	0.5	G	1	1	1	0.5	A	1
gene919	D1736N	PB_04 LASTZ alignment	PB_04	Variants: PB_04 LASTZ alignment	Polymorphism	A	G	585983	585983	1	1	none	D -> N	CDS	1736	1	5206	1	G -> A	GAT -> AAT	2	SNP (transition)	Substitution	0.5	G	1	1	1	0.5	A	1
gene957	D599N	PB_04 LASTZ alignment	PB_04	Variants: PB_04 LASTZ alignment	Polymorphism	A	G	770358	770358	1	1	none	D -> N	CDS	599	1	1795	1	G -> A	GAT -> AAT	2	SNP (transition)	Substitution	0.5	G	1	1	1	0.5	A	1
gene957	D615N	PB_04 LASTZ alignment	PB_04	Variants: PB_04 LASTZ alignment	Polymorphism	A	G	770406	770406	1	1	none	D -> N	CDS	615	1	1843	1	G -> A	GAT -> AAT	2	SNP (transition)	Substitution	0.5	G	1	1	1	0.5	A	1
gene957	D619N	PB_04 LASTZ alignment	PB_04	Variants: PB_04 LASTZ alignment	Polymorphism	A	G	770418	770418	1	1	none	D -> N	CDS	619	1	1855	1	G -> A	GAT -> AAT	2	SNP (transition)	Substitution	0.5	G	1	1	1	0.5	A	1
gene957	D1995N	PB_04 LASTZ alignment	PB_04	Variants: PB_04 LASTZ alignment	Polymorphism	A	G	774546	774546	1	1	none	D -> N	CDS	1995	1	5983	1	G -> A	GAT -> AAT	1	SNP (transition)	Substitution		G	1	1	1	1	A	1
gene975	D224N	PB_04 LASTZ alignment	PB_04	Variants: PB_04 LASTZ alignment	Polymorphism	A	G	887041	887041	1	1	none	D -> N	CDS	224		670	1	G -> A	GAT -> AAT	2	SNP (transition)	Substitution	0.5	G	1	1	1	0.5	A	1
gene1026	D961N	PB_04 LASTZ alignment	PB_04	Variants: PB_04 LASTZ alignment	Polymorphism	A	G	1095245	1095245	1	1	none	D -> N	CDS	961	2	2881	1	G -> A	GAC -> AAC	1	SNP (transition)	Substitution		G	1	1	1	1	A	1
gene1039	D87N	PB_04 LASTZ alignment	PB_04	Variants: PB_04 LASTZ alignment	Polymorphism	A	G	1201974	1201974	1	1	none	D -> N	CDS	87	2	259	1	G -> A	GAT -> AAT	1	SNP (transition)	Substitution		G	1	1	1	1	A	1
gene1040	D91N	PB_04 LASTZ alignment	PB_04	Variants: PB_04 LASTZ alignment	Polymorphism	A	G	1204927	1204927	1	1	none	D -> N	CDS	91	2	271	1	G -> A	GAT -> AAT	1	SNP (transition)	Substitution		G	1	1	1	1	A	1
gene1040	D188N	PB_04 LASTZ alignment	PB_04	Variants: PB_04 LASTZ alignment	Polymorphism	A	G	1205218	1205218	1	1	none	D -> N	CDS	188	2	562	1	G -> A	GAT -> AAT	1	SNP (transition)	Substitution		G	1	1	1	1	A	1
gene610	D393N	PB_03 LASTZ alignment	PB_03	Variants: PB_03 LASTZ alignment	Polymorphism	A	G	35181	35181	1	1	none	D -> N	CDS	393	3	1177	1	G -> A	GAT -> AAT	1	SNP (transition)	Substitution		G	1	1	1	1	A	1
gene610	D535N	PB_03 LASTZ alignment	PB_03	Variants: PB_03 LASTZ alignment	Polymorphism	A	G	35607	35607	1	1	none	D -> N	CDS	535	3	1603	1	G -> A	GAT -> AAT	2	SNP (transition)	Substitution		G	0.5	1	1	1	A	2
gene610	D548N	PB_03 LASTZ alignment	PB_03	Variants: PB_03 LASTZ alignment	Polymorphism	A	G	35646	35646	1	1	none	D -> N	CDS	548	3	1642	1	G -> A	GAT -> AAT	2	SNP (transition)	Substitution	0.5	G	1	1	1	0.5	A	1
gene610	D639N	PB_03 LASTZ alignment	PB_03	Variants: PB_03 LASTZ alignment	Polymorphism	A	G	35919	35919	1	1	none	D -> N	CDS	639	3	1915	1	G -> A	GAC -> AAC	2	SNP (transition)	Substitution		G	0.5	1	1	0.5	A	1
gene620	D131N	PB_03 LASTZ alignment	PB_03	Variants: PB_03 LASTZ alignment	Polymorphism	A	G	123342	123342	1	1	none	D -> N	CDS	131	2	391	1	G -> A	GAT -> AAT	1	SNP (transition)	Substitution		G	1	1	1	1	A	1
gene620	D198N	PB_03 LASTZ alignment	PB_03	Variants: PB_03 LASTZ alignment	Polymorphism	A	G	123543	123543	1	1	none	D -> N	CDS	198	2	592	1	G -> A	GAT -> AAT	1	SNP (transition)	Substitution		G	1	1	1	1	A	1
gene620	D255N	PB_03 LASTZ alignment	PB_03	Variants: PB_03 LASTZ alignment	Polymorphism	A	G	123714	123714	1	1	none	D -> N	CDS	255	2	763	1	G -> A	GAT -> AAT	1	SNP (transition)	Substitution		G	1	1	1	1	A	1
gene677	D93N	PB_03 LASTZ alignment	PB_03	Variants: PB_03 LASTZ alignment	Polymorphism	A	G	467986	467986	1	1	none	D -> N	CDS	93		277	1	G -> A	GAT -> AAT	1	SNP (transition)	Substitution		G	1	1	1	1	A	1
gene717	D100N	PB_03 LASTZ alignment	PB_03	Variants: PB_03 LASTZ alignment	Polymorphism	A	G	659791	659791	1	1	none	D -> N	CDS	100		298	1	G -> A	GAT -> AAT	3	SNP (transition)	Substitution	0.333	G	0.5	1	1	0.333	A	1
gene730	D165N	PB_03 LASTZ alignment	PB_03	Variants: PB_03 LASTZ alignment	Polymorphism	A	G	719851	719851	1	1	none	D -> N	CDS	165	1	493	1	G -> A	GAT -> AAT	2	SNP (transition)	Substitution	0.5	G	1	1	1	0.5	A	1
gene730	D167N	PB_03 LASTZ alignment	PB_03	Variants: PB_03 LASTZ alignment	Polymorphism	A	G	719857	719857	1	1	none	D -> N	CDS	167	1	499	1	G -> A	GAT -> AAT	2	SNP (transition)	Substitution	0.5	G	1	1	1	0.5	A	1
gene730	D169N	PB_03 LASTZ alignment	PB_03	Variants: PB_03 LASTZ alignment	Polymorphism	A	G	719863	719863	1	1	none	D -> N	CDS	169	1	505	1	G -> A	GAT -> AAT	2	SNP (transition)	Substitution	0.5	G	1	1	1	0.5	A	1
gene730	D184N	PB_03 LASTZ alignment	PB_03	Variants: PB_03 LASTZ alignment	Polymorphism	A	G	719908	719908	1	1	none	D -> N	CDS	184	1	550	1	G -> A	GAT -> AAT	2	SNP (transition)	Substitution	0.5	G	1	1	1	0.5	A	1
gene751	D879N	PB_03 LASTZ alignment	PB_03	Variants: PB_03 LASTZ alignment	Polymorphism	A	G	848725	848725	1	1	none	D -> N	CDS	879		2635	1	G -> A	GAC -> AAC	3	SNP (transition)	Substitution	0.333	G	0.5	1	1	0.667	A	2
gene751	D884N	PB_03 LASTZ alignment	PB_03	Variants: PB_03 LASTZ alignment	Polymorphism	A	G	848740	848740	1	1	none	D -> N	CDS	884		2650	1	G -> A	GAC -> AAC	3	SNP (transition)	Substitution	0.333	G	0.5	1	1	0.333	A	1
gene751	D914N	PB_03 LASTZ alignment	PB_03	Variants: PB_03 LASTZ alignment	Polymorphism	A	G	848830	848830	1	1	none	D -> N	CDS	914		2740	1	G -> A	GAC -> AAC	3	SNP (transition)	Substitution	0.667	G	1	1	1	0.333	A	1
gene757	D3142N	PB_03 LASTZ alignment	PB_03	Variants: PB_03 LASTZ alignment	Polymorphism	A	G	881435	881435	1	1	none	D -> N	CDS	3142		9424	1	G -> A	GAT -> AAT	2	SNP (transition)	Substitution	0.5	G	1	1	1	0.5	A	1
gene791	D749N	PB_03 LASTZ alignment	PB_03	Variants: PB_03 LASTZ alignment	Polymorphism	A	G	1018913	1018913	1	1	none	D -> N	CDS	749	2	2245	1	G -> A	GAT -> AAT	2	SNP (transition)	Substitution	0.5	G	1	1	1	0.5	A	1
gene797	D1591N	PB_03 LASTZ alignment	PB_03	Variants: PB_03 LASTZ alignment	Polymorphism	A	G	1043318	1043318	1	1	none	D -> N	CDS	1591	1	4771	1	G -> A	GAC -> AAC	2	SNP (transition)	Substitution	0.5	G	1	1	1	0.5	A	1
gene797	D1915N	PB_03 LASTZ alignment	PB_03	Variants: PB_03 LASTZ alignment	Polymorphism	A	G	1044290	1044290	1	1	none	D -> N	CDS	1915	1	5743	1	G -> A	GAT -> AAT	3	SNP (transition)	Substitution	0.333	G	0.5	1	1	0.667	A	2
gene797	D1921N	PB_03 LASTZ alignment	PB_03	Variants: PB_03 LASTZ alignment	Polymorphism	A	G	1044308	1044308	1	1	none	D -> N	CDS	1921	1	5761	1	G -> A	GAT -> AAT	3	SNP (transition)	Substitution	0.667	G	1	1	1	0.333	A	1
gene797	D1923N	PB_03 LASTZ alignment	PB_03	Variants: PB_03 LASTZ alignment	Polymorphism	A	G	1044314	1044314	1	1	none	D -> N	CDS	1923	1	5767	1	G -> A	GAT -> AAT	3	SNP (transition)	Substitution	0.333	G	0.5	1	1	0.667	A	2
gene814	D87N	PB_03 LASTZ alignment	PB_03	Variants: PB_03 LASTZ alignment	Polymorphism	A	G	1141187	1141187	1	1	none	D -> N	CDS	87	4	259	1	G -> A	GAT -> AAT	1	SNP (transition)	Substitution		G	1	1	1	1	A	1
gene437	D35N	PB_02 LASTZ alignment	PB_02	Variants: PB_02 LASTZ alignment	Polymorphism	A	G	237095	237095	1	1	none	D -> N	CDS	35	2	103	1	G -> A	GAT -> AAT	2	SNP (transition)	Substitution	0.5	G	1	1	1	0.5	A	1
gene437	D39N	PB_02 LASTZ alignment	PB_02	Variants: PB_02 LASTZ alignment	Polymorphism	A	G	237107	237107	1	1	none	D -> N	CDS	39	2	115	1	G -> A	GAT -> AAT	2	SNP (transition)	Substitution	0.5	G	1	1	1	0.5	A	1
gene437	D49N	PB_02 LASTZ alignment	PB_02	Variants: PB_02 LASTZ alignment	Polymorphism	A	G	237137	237137	1	1	none	D -> N	CDS	49	2	145	1	G -> A	GAT -> AAT	2	SNP (transition)	Substitution	0.5	G	1	1	1	0.5	A	1
gene454	D363N	PB_02 LASTZ alignment	PB_02	Variants: PB_02 LASTZ alignment	Polymorphism	A	G	320093	320093	1	1	none	D -> N	CDS	363	5	1087	1	G -> A	GAT -> AAT	2	SNP (transition)	Substitution	0.5	G	1	1	1	0.5	A	1
gene454	D367N	PB_02 LASTZ alignment	PB_02	Variants: PB_02 LASTZ alignment	Polymorphism	A	G	320105	320105	1	1	none	D -> N	CDS	367	5	1099	1	G -> A	GAT -> AAT	2	SNP (transition)	Substitution	0.5	G	1	1	1	0.5	A	1
gene454	D371N	PB_02 LASTZ alignment	PB_02	Variants: PB_02 LASTZ alignment	Polymorphism	A	G	320117	320117	1	1	none	D -> N	CDS	371	5	1111	1	G -> A	GAT -> AAT	2	SNP (transition)	Substitution	0.5	G	1	1	1	0.5	A	1
gene454	D387N	PB_02 LASTZ alignment	PB_02	Variants: PB_02 LASTZ alignment	Polymorphism	A	G	320165	320165	1	1	none	D -> N	CDS	387	5	1159	1	G -> A	GAT -> AAT	2	SNP (transition)	Substitution	0.5	G	1	1	1	0.5	A	1
gene454	D391N	PB_02 LASTZ alignment	PB_02	Variants: PB_02 LASTZ alignment	Polymorphism	A	G	320177	320177	1	1	none	D -> N	CDS	391	5	1171	1	G -> A	GAT -> AAT	2	SNP (transition)	Substitution	0.5	G	1	1	1	0.5	A	1
gene457	D32N	PB_02 LASTZ alignment	PB_02	Variants: PB_02 LASTZ alignment	Polymorphism	A	G	328420	328420	1	1	none	D -> N	CDS	32	2	94	1	G -> A	GAT -> AAT	2	SNP (transition)	Substitution	0.5	G	1	1	1	0.5	A	1
gene496	D269N	PB_02 LASTZ alignment	PB_02	Variants: PB_02 LASTZ alignment	Polymorphism	A	G	555837	555837	1	1	none	D -> N	CDS	269		805	1	G -> A	GAT -> AAT	1	SNP (transition)	Substitution		G	1	1	1	1	A	1
gene496	D411N	PB_02 LASTZ alignment	PB_02	Variants: PB_02 LASTZ alignment	Polymorphism	A	G	556263	556263	1	1	none	D -> N	CDS	411		1231	1	G -> A	GAC -> AAC	1	SNP (transition)	Substitution		G	1	1	1	1	A	1
gene508	D880N	PB_02 LASTZ alignment	PB_02	Variants: PB_02 LASTZ alignment	Polymorphism	A	G	615147	615147	1	1	none	D -> N	CDS	880		2638	1	G -> A	GAC -> AAC	1	SNP (transition)	Substitution		G	1	1	1	1	A	1
gene164	D41N	PB_01 LASTZ alignment	PB_01	Variants: PB_01 LASTZ alignment	Polymorphism	A	G	125013	125013	1	1	none	D -> N	CDS	41	2	121	1	G -> A	GAT -> AAT	1	SNP (transition)	Substitution		G	1	1	1	1	A	1
gene166	D52N	PB_01 LASTZ alignment	PB_01	Variants: PB_01 LASTZ alignment	Polymorphism	A	G	131648	131648	1	1	none	D -> N	CDS	52	2	154	1	G -> A	GAT -> AAT	1	SNP (transition)	Substitution		G	1	1	1	1	A	1
gene166	D191N	PB_01 LASTZ alignment	PB_01	Variants: PB_01 LASTZ alignment	Polymorphism	A	G	132065	132065	1	1	none	D -> N	CDS	191	2	571	1	G -> A	GAT -> AAT	1	SNP (transition)	Substitution		G	1	1	1	1	A	1
gene166	D223N	PB_01 LASTZ alignment	PB_01	Variants: PB_01 LASTZ alignment	Polymorphism	A	G	132161	132161	1	1	none	D -> N	CDS	223	2	667	1	G -> A	GAT -> AAT	1	SNP (transition)	Substitution		G	1	1	1	1	A	1
gene171	D72N	PB_01 LASTZ alignment	PB_01	Variants: PB_01 LASTZ alignment	Polymorphism	A	G	158822	158822	1	1	none	D -> N	CDS	72	2	214	1	G -> A	GAT -> AAT	1	SNP (transition)	Substitution		G	1	1	1	1	A	1
gene171	D128N	PB_01 LASTZ alignment	PB_01	Variants: PB_01 LASTZ alignment	Polymorphism	A	G	158990	158990	1	1	none	D -> N	CDS	128	2	382	1	G -> A	GAT -> AAT	2	SNP (transition)	Substitution	0.5	G	1	1	1	0.5	A	1
gene171	D139N	PB_01 LASTZ alignment	PB_01	Variants: PB_01 LASTZ alignment	Polymorphism	A	G	159023	159023	1	1	none	D -> N	CDS	139	2	415	1	G -> A	GAT -> AAT	2	SNP (transition)	Substitution		G	1	1	1	0.5	A	1
gene171	D151N	PB_01 LASTZ alignment	PB_01	Variants: PB_01 LASTZ alignment	Polymorphism	A	G	159059	159059	1	1	none	D -> N	CDS	151	2	451	1	G -> A	GAT -> AAT	2	SNP (transition)	Substitution	0.5	G	1	1	1	0.5	A	1
gene171	D236N	PB_01 LASTZ alignment	PB_01	Variants: PB_01 LASTZ alignment	Polymorphism	A	G	159314	159314	1	1	none	D -> N	CDS	236	2	706	1	G -> A	GAC -> AAC	2	SNP (transition)	Substitution		G	0.5	1	1	1	A	2
gene171	D243N	PB_01 LASTZ alignment	PB_01	Variants: PB_01 LASTZ alignment	Polymorphism	A	G	159335	159335	1	1	none	D -> N	CDS	243	2	727	1	G -> A	GAT -> AAT	2	SNP (transition)	Substitution		G	0.5	1	1	0.5	A	1
gene180	D191N	PB_01 LASTZ alignment	PB_01	Variants: PB_01 LASTZ alignment	Polymorphism	A	G	230507	230507	1	1	none	D -> N	CDS	191	2	571	1	G -> A	GAT -> AAT	1	SNP (transition)	Substitution		G	1	1	1	1	A	1
gene208	D832N	PB_01 LASTZ alignment	PB_01	Variants: PB_01 LASTZ alignment	Polymorphism	A	G	414906	414906	1	1	none	D -> N	CDS	832		2494	1	G -> A	GAT -> AAT	2	SNP (transition)	Substitution	0.5	G	1	1	1	0.5	A	1
gene230	D459N	PB_01 LASTZ alignment	PB_01	Variants: PB_01 LASTZ alignment	Polymorphism	A	G	561629	561629	1	1	none	D -> N	CDS	459	2	1375	1	G -> A	GAC -> AAC	2	SNP (transition)	Substitution	0.5	G	1	1	1	0.5	A	1
gene235	D634N	PB_01 LASTZ alignment	PB_01	Variants: PB_01 LASTZ alignment	Polymorphism	A	G	587058	587058	1	1	none	D -> N	CDS	634		1900	1	G -> A	GAT -> AAT	3	SNP (transition)	Substitution	0.667	G	1	1	1	0.333	A	1
gene235	D643N	PB_01 LASTZ alignment	PB_01	Variants: PB_01 LASTZ alignment	Polymorphism	A	G	587085	587085	1	1	none	D -> N	CDS	643		1927	1	G -> A	GAT -> AAT	3	SNP (transition)	Substitution	0.333	G	0.5	1	1	0.333	A	1
gene235	D645N	PB_01 LASTZ alignment	PB_01	Variants: PB_01 LASTZ alignment	Polymorphism	A	G	587091	587091	1	1	none	D -> N	CDS	645		1933	1	G -> A	GAT -> AAT	3	SNP (transition)	Substitution	0.333	G	0.5	1	1	0.333	A	1
gene235	D650N	PB_01 LASTZ alignment	PB_01	Variants: PB_01 LASTZ alignment	Polymorphism	A	G	587106	587106	1	1	none	D -> N	CDS	650		1948	1	G -> A	GAT -> AAT	3	SNP (transition)	Substitution	0.333	G	0.5	1	1	0.333	A	1
gene235	D661N	PB_01 LASTZ alignment	PB_01	Variants: PB_01 LASTZ alignment	Polymorphism	A	G	587139	587139	1	1	none	D -> N	CDS	661		1981	1	G -> A	GAT -> AAT	2	SNP (transition)	Substitution	0.5	G	1	1	1	0.5	A	1
gene235	D662N	PB_01 LASTZ alignment	PB_01	Variants: PB_01 LASTZ alignment	Polymorphism	A	G	587142	587142	1	1	none	D -> N	CDS	662		1984	1	G -> A	GAT -> AAT	2	SNP (transition)	Substitution	0.5	G	1	1	1	0.5	A	1
gene236	D861N	PB_01 LASTZ alignment	PB_01	Variants: PB_01 LASTZ alignment	Polymorphism	A	G	594013	594013	1	1	none	D -> N	CDS	861	1	2581	1	G -> A	GAC -> AAC	1	SNP (transition)	Substitution		G	1	1	1	1	A	1
gene301	D24N	PB_01 LASTZ alignment	PB_01	Variants: PB_01 LASTZ alignment	Polymorphism	A	G	913841	913841	1	1	none	D -> N	CDS	24	1	70	1	G -> A	GAT -> AAT	2	SNP (transition)	Substitution	0.5	G	1	1	1	0.5	A	1
gene301	D25N	PB_01 LASTZ alignment	PB_01	Variants: PB_01 LASTZ alignment	Polymorphism	A	G	913844	913844	1	1	none	D -> N	CDS	25	1	73	1	G -> A	GAT -> AAT	2	SNP (transition)	Substitution	0.5	G	1	1	1	0.5	A	1
gene301	D1292N	PB_01 LASTZ alignment	PB_01	Variants: PB_01 LASTZ alignment	Polymorphism	A	G	917645	917645	1	1	none	D -> N	CDS	1292	1	3874	1	G -> A	GAC -> AAC	2	SNP (transition)	Substitution		G	1	0.5	0.85	0.5	A	1
gene327	D38N	PB_01 LASTZ alignment	PB_01	Variants: PB_01 LASTZ alignment	Polymorphism	A	G	1060824	1060824	1	1	none	D -> N	CDS	38	1	112	1	G -> A	GAT -> AAT	2	SNP (transition)	Substitution	0.5	G	1	1	1	0.5	A	1
gene344	D582N	PB_01 LASTZ alignment	PB_01	Variants: PB_01 LASTZ alignment	Polymorphism	A	G	1191570	1191570	1	1	none	D -> N	CDS	582	2	1744	1	G -> A	GAT -> AAT	1	SNP (transition)	Substitution		G	1	1	1	1	A	1
gene350	D69N	PB_01 LASTZ alignment	PB_01	Variants: PB_01 LASTZ alignment	Polymorphism	A	G	1273853	1273853	1	1	none	D -> N	CDS	69	2	205	1	G -> A	GAT -> AAT	1	SNP (transition)	Substitution		G	1	1	1	1	A	1
gene359	D294N	PB_01 LASTZ alignment	PB_01	Variants: PB_01 LASTZ alignment	Polymorphism	A	G	1341686	1341686	1	1	none	D -> N	CDS	294	2	880	1	G -> A	GAT -> AAT	1	SNP (transition)	Substitution		G	1	1	1	1	A	1
gene369	D115N	PB_01 LASTZ alignment	PB_01	Variants: PB_01 LASTZ alignment	Polymorphism	A	G	1413408	1413408	1	1	none	D -> N	CDS	115	2	343	1	G -> A	GAT -> AAT	1	SNP (transition)	Substitution		G	1	1	1	1	A	1
gene369	D120N	PB_01 LASTZ alignment	PB_01	Variants: PB_01 LASTZ alignment	Polymorphism	A	G	1413423	1413423	1	1	none	D -> N	CDS	120	2	358	1	G -> A	GAT -> AAT	1	SNP (transition)	Substitution		G	1	1	1	1	A	1
gene381	D136N	PB_01 LASTZ alignment	PB_01	Variants: PB_01 LASTZ alignment	Polymorphism	A	G	1480701	1480701	1	1	none	D -> N	CDS	136	2	406	1	G -> A	GAT -> AAT	1	SNP (transition)	Substitution		G	1	1	1	1	A	1
gene381	D157N	PB_01 LASTZ alignment	PB_01	Variants: PB_01 LASTZ alignment	Polymorphism	A	G	1480764	1480764	1	1	none	D -> N	CDS	157	2	469	1	G -> A	GAT -> AAT	1	SNP (transition)	Substitution		G	1	1	1	1	A	1
gene382	D183N	PB_01 LASTZ alignment	PB_01	Variants: PB_01 LASTZ alignment	Polymorphism	A	G	1485254	1485254	1	1	none	D -> N	CDS	183	2	547	1	G -> A	GAT -> AAT	1	SNP (transition)	Substitution		G	1	1	1	1	A	1
gene384	D135N	PB_01 LASTZ alignment	PB_01	Variants: PB_01 LASTZ alignment	Polymorphism	A	G	1496758	1496758	1	1	none	D -> N	CDS	135	2	403	1	G -> A	GAT -> AAT	2	SNP (transition)	Substitution	0.5	G	1	1	1	0.5	A	1
gene384	D137N	PB_01 LASTZ alignment	PB_01	Variants: PB_01 LASTZ alignment	Polymorphism	A	G	1496764	1496764	1	1	none	D -> N	CDS	137	2	409	1	G -> A	GAT -> AAT	2	SNP (transition)	Substitution	0.5	G	1	1	1	0.5	A	1
gene392	D113N	PB_01 LASTZ alignment	PB_01	Variants: PB_01 LASTZ alignment	Polymorphism	A	G	1544152	1544152	1	1	none	D -> N	CDS	113	2	337	1	G -> A	GAT -> AAT	1	SNP (transition)	Substitution		G	1	1	1	1	A	1
gene392	D206N	PB_01 LASTZ alignment	PB_01	Variants: PB_01 LASTZ alignment	Polymorphism	A	G	1544431	1544431	1	1	none	D -> N	CDS	206	2	616	1	G -> A	GAT -> AAT	1	SNP (transition)	Substitution		G	1	1	1	1	A	1
gene396	D81N	PB_01 LASTZ alignment	PB_01	Variants: PB_01 LASTZ alignment	Polymorphism	A	G	1569476	1569476	1	1	none	D -> N	CDS	81	2	241	1	G -> A	GAT -> AAT	1	SNP (transition)	Substitution		G	1	1	1	1	A	1
gene396	D137N	PB_01 LASTZ alignment	PB_01	Variants: PB_01 LASTZ alignment	Polymorphism	A	G	1569644	1569644	1	1	none	D -> N	CDS	137	2	409	1	G -> A	GAT -> AAT	1	SNP (transition)	Substitution		G	1	1	1	1	A	1
gene5026	D235V	PB_14 LASTZ alignment	PB_14	Variants: PB_14 LASTZ alignment	Polymorphism	A	T	26137	26137	1	1	none	D -> V	CDS	235	2	704	2	T -> A	GAT -> GTT	1	SNP (transversion)	Substitution		T	1	1	1	1	A	1
gene5286	D150V	PB_14 LASTZ alignment	PB_14	Variants: PB_14 LASTZ alignment	Polymorphism	A	T	1234770	1234770	1	1	none	D -> V	CDS	150	2	449	2	T -> A	GAT -> GTT	2	SNP (transversion)	Substitution	0.5	T	1	1	1	0.5	A	1
gene5301	D804V	PB_14 LASTZ alignment	PB_14	Variants: PB_14 LASTZ alignment	Polymorphism	A	T	1315082	1315082	1	1	none	D -> V	CDS	804		2411	2	T -> A	GAT -> GTT	2	SNP (transversion)	Substitution	0.5	T	1	1	1	0.5	A	1
gene5396	D583V	PB_14 LASTZ alignment	PB_14	Variants: PB_14 LASTZ alignment	Polymorphism	A	T	1744050	1744050	1	1	none	D -> V	CDS	583	2	1748	2	T -> A	GAT -> GTT	2	SNP (transversion)	Substitution	0.5	T	1	1	1	0.5	A	1
gene5421	D1666V	PB_14 LASTZ alignment	PB_14	Variants: PB_14 LASTZ alignment	Polymorphism	A	T	1894300	1894300	1	1	none	D -> V	CDS	1666	1	4997	2	T -> A	GAT -> GTT	2	SNP (transversion)	Substitution	0.5	T	1	1	1	0.5	A	1
gene5508	D658V	PB_14 LASTZ alignment	PB_14	Variants: PB_14 LASTZ alignment	Polymorphism	A	T	2360581	2360581	1	1	none	D -> V	CDS	658	2	1973	2	T -> A	GAC -> GTC	2	SNP (transversion)	Substitution	0.5	T	1	1	1	0.5	A	1
gene5632	D517V	PB_14 LASTZ alignment	PB_14	Variants: PB_14 LASTZ alignment	Polymorphism	A	T	2969531	2969531	1	1	none	D -> V	CDS	517	3	1550	2	T -> A	GAT -> GTT	1	SNP (transversion)	Substitution		T	1	1	1	1	A	1
gene4516	D236V	PB_13 LASTZ alignment	PB_13	Variants: PB_13 LASTZ alignment	Polymorphism	A	T	48862	48862	1	1	none	D -> V	CDS	236	2	707	2	T -> A	GAT -> GTT	1	SNP (transversion)	Substitution		T	1	1	1	1	A	1
gene4543	D182V	PB_13 LASTZ alignment	PB_13	Variants: PB_13 LASTZ alignment	Polymorphism	A	T	310751	310751	1	1	none	D -> V	CDS	182	2	545	2	T -> A	GAT -> GTT	1	SNP (transversion)	Substitution		T	1	1	1	1	A	1
gene4727	D1317V	PB_13 LASTZ alignment	PB_13	Variants: PB_13 LASTZ alignment	Polymorphism	A	T	1243954	1243954	1	1	none	D -> V	CDS	1317	2	3950	2	T -> A	GAT -> GTT	2	SNP (transversion)	Substitution	0.5	T	1	1	1	0.5	A	1
gene4949	D312V	PB_13 LASTZ alignment	PB_13	Variants: PB_13 LASTZ alignment	Polymorphism	A	T	2349204	2349204	1	1	none	D -> V	CDS	312		935	2	T -> A	GAT -> GTT	2	SNP (transversion)	Substitution	0.5	T	1	1	1	0.5	A	1
gene4949	D283V	PB_13 LASTZ alignment	PB_13	Variants: PB_13 LASTZ alignment	Polymorphism	A	T	2349291	2349291	1	1	none	D -> V	CDS	283		848	2	T -> A	GAT -> GTT	2	SNP (transversion)	Substitution	0.5	T	1	1	1	0.5	A	1
gene3831	D200V	PB_12 LASTZ alignment	PB_12	Variants: PB_12 LASTZ alignment	Polymorphism	A	T	230313	230313	1	1	none	D -> V	CDS	200	2	599	2	T -> A	GAC -> GTC	1	SNP (transversion)	Substitution		T	1	1	1	1	A	1
gene4053	D225V	PB_12 LASTZ alignment	PB_12	Variants: PB_12 LASTZ alignment	Polymorphism	A	T	1321453	1321453	1	1	none	D -> V	CDS	225	1	674	2	T -> A	GAT -> GTT	3	SNP (transversion)	Substitution	0.667	T	1	1	1	0.333	A	1
gene4338	D232V	PB_12 LASTZ alignment	PB_12	Variants: PB_12 LASTZ alignment	Polymorphism	A	T	2684131	2684131	1	1	none	D -> V	CDS	232	2	695	2	T -> A	GAT -> GTT	2	SNP (transversion)	Substitution	0.5	T	1	1	1	0.5	A	1
gene3306	D836V	PB_11 LASTZ alignment	PB_11	Variants: PB_11 LASTZ alignment	Polymorphism	A	T	247293	247293	1	1	none	D -> V	CDS	836		2507	2	T -> A	GAC -> GTC	2	SNP (transversion)	Substitution	0.5	T	1	1	1	0.5	A	1
gene3313	D348V	PB_11 LASTZ alignment	PB_11	Variants: PB_11 LASTZ alignment	Polymorphism	A	T	273662	273662	1	1	none	D -> V	CDS	348		1043	2	T -> A	GAT -> GTT	2	SNP (transversion)	Substitution	0.5	T	1	1	1	0.5	A	1
gene3607	D214V	PB_11 LASTZ alignment	PB_11	Variants: PB_11 LASTZ alignment	Polymorphism	A	T	1660772	1660772	1	1	none	D -> V	CDS	214	1	641	2	T -> A	GAC -> GTC	2	SNP (transversion)	Substitution	0.5	T	1	1	1	0.5	A	1
gene3616	D4074V	PB_11 LASTZ alignment	PB_11	Variants: PB_11 LASTZ alignment	Polymorphism	A	T	1701934	1701934	1	1	none	D -> V	CDS	4074		12221	2	T -> A	GAT -> GTT	2	SNP (transversion)	Substitution	0.5	T	1	1	1	0.5	A	1
gene3660	D3466V	PB_11 LASTZ alignment	PB_11	Variants: PB_11 LASTZ alignment	Polymorphism	A	T	1935906	1935906	1	1	none	D -> V	CDS	3466	3	10397	2	T -> A	GAT -> GTT	2	SNP (transversion)	Substitution	0.5	T	1	1	1	0.5	A	1
gene3748	D112V	PB_11 LASTZ alignment	PB_11	Variants: PB_11 LASTZ alignment	Polymorphism	A	T	2453128	2453128	1	1	none	D -> V	CDS	112	2	335	2	T -> A	GAT -> GTT	1	SNP (transversion)	Substitution		T	1	1	1	1	A	1
gene2858	D187V	PB_10 LASTZ alignment	PB_10	Variants: PB_10 LASTZ alignment	Polymorphism	A	T	39433	39433	1	1	none	D -> V	CDS	187	2	560	2	T -> A	GAT -> GTT	1	SNP (transversion)	Substitution		T	1	1	1	1	A	1
gene2927	D235V	PB_10 LASTZ alignment	PB_10	Variants: PB_10 LASTZ alignment	Polymorphism	A	T	389227	389227	1	1	none	D -> V	CDS	235	1	704	2	T -> A	GAT -> GTT	2	SNP (transversion)	Substitution	0.5	T	1	1	1	0.5	A	1
gene2997	D1370V	PB_10 LASTZ alignment	PB_10	Variants: PB_10 LASTZ alignment	Polymorphism	A	T	735982	735982	1	1	none	D -> V	CDS	1370	14	4109	2	T -> A	GAT -> GTT	2	SNP (transversion)	Substitution	0.5	T	1	1	1	0.5	A	1
gene3045	D2609V	PB_10 LASTZ alignment	PB_10	Variants: PB_10 LASTZ alignment	Polymorphism	A	T	969924	969924	1	1	none	D -> V	CDS	2609	2	7826	2	T -> A	GAT -> GTT	2	SNP (transversion)	Substitution	0.5	T	1	1	1	0.5	A	1
gene3102	D99V	PB_10 LASTZ alignment	PB_10	Variants: PB_10 LASTZ alignment	Polymorphism	A	T	1284843	1284843	1	1	none	D -> V	CDS	99	1	296	2	T -> A	GAT -> GTT	2	SNP (transversion)	Substitution	0.5	T	1	1	1	0.5	A	1
gene3269	D295V	PB_10 LASTZ alignment	PB_10	Variants: PB_10 LASTZ alignment	Polymorphism	A	T	2158872	2158872	1	1	none	D -> V	CDS	295	2	884	2	T -> A	GAT -> GTT	1	SNP (transversion)	Substitution		T	1	1	1	1	A	1
gene2589	D1780V	PB_09 LASTZ alignment	PB_09	Variants: PB_09 LASTZ alignment	Polymorphism	A	T	813984	813984	1	1	none	D -> V	CDS	1780	2	5339	2	T -> A	GAC -> GTC	2	SNP (transversion)	Substitution	0.5	T	1	1	1	0.5	A	1
gene2589	D1775V	PB_09 LASTZ alignment	PB_09	Variants: PB_09 LASTZ alignment	Polymorphism	A	T	813999	813999	1	1	none	D -> V	CDS	1775	2	5324	2	T -> A	GAC -> GTC	2	SNP (transversion)	Substitution	0.5	T	1	1	1	0.5	A	1
gene2622	D1346V	PB_09 LASTZ alignment	PB_09	Variants: PB_09 LASTZ alignment	Polymorphism	A	T	1002010	1002010	1	1	none	D -> V	CDS	1346		4037	2	T -> A	GAC -> GTC	2	SNP (transversion)	Substitution	0.5	T	1	1	1	0.5	A	1
gene2776	D196V	PB_09 LASTZ alignment	PB_09	Variants: PB_09 LASTZ alignment	Polymorphism	A	T	1766833	1766833	1	1	none	D -> V	CDS	196	1	587	2	T -> A	GAT -> GTT	2	SNP (transversion)	Substitution	0.5	T	1	1	1	0.5	A	1
gene2776	D172V	PB_09 LASTZ alignment	PB_09	Variants: PB_09 LASTZ alignment	Polymorphism	A	T	1766905	1766905	1	1	none	D -> V	CDS	172	1	515	2	T -> A	GAT -> GTT	2	SNP (transversion)	Substitution	0.5	T	1	1	1	0.5	A	1
gene2009	D460V	PB_08 LASTZ alignment	PB_08	Variants: PB_08 LASTZ alignment	Polymorphism	A	T	202046	202046	1	1	none	D -> V	CDS	460		1379	2	T -> A	GAT -> GTT	2	SNP (transversion)	Substitution	0.5	T	1	1	1	0.5	A	1
gene2009	D400V	PB_08 LASTZ alignment	PB_08	Variants: PB_08 LASTZ alignment	Polymorphism	A	T	202226	202226	1	1	none	D -> V	CDS	400		1199	2	T -> A	GAT -> GTT	2	SNP (transversion)	Substitution	0.5	T	1	1	1	0.5	A	1
gene2025	D340V	PB_08 LASTZ alignment	PB_08	Variants: PB_08 LASTZ alignment	Polymorphism	A	T	275412	275412	1	1	none	D -> V	CDS	340		1019	2	T -> A	GAT -> GTT	2	SNP (transversion)	Substitution	0.5	T	1	1	1	0.5	A	1
gene2062	D1578V	PB_08 LASTZ alignment	PB_08	Variants: PB_08 LASTZ alignment	Polymorphism	A	T	442481	442481	1	1	none	D -> V	CDS	1578		4733	2	T -> A	GAT -> GTT	3	SNP (transversion)	Substitution	0.667	T	1	1	1	0.333	A	1
gene2062	D1527V	PB_08 LASTZ alignment	PB_08	Variants: PB_08 LASTZ alignment	Polymorphism	A	T	442634	442634	1	1	none	D -> V	CDS	1527		4580	2	T -> A	GAT -> GTT	3	SNP (transversion)	Substitution	0.667	T	1	1	1	0.333	A	1
gene2135	D2132V	PB_08 LASTZ alignment	PB_08	Variants: PB_08 LASTZ alignment	Polymorphism	A	T	805428	805428	1	1	none	D -> V	CDS	2132		6395	2	T -> A	GAT -> GTT	2	SNP (transversion)	Substitution	0.5	T	1	1	1	0.5	A	1
gene2167	D205V	PB_08 LASTZ alignment	PB_08	Variants: PB_08 LASTZ alignment	Polymorphism	A	T	958941	958941	1	1	none	D -> V	CDS	205	1	614	2	T -> A	GAT -> GTT	2	SNP (transversion)	Substitution	0.5	T	1	1	1	0.5	A	1
gene2208	D860V	PB_08 LASTZ alignment	PB_08	Variants: PB_08 LASTZ alignment	Polymorphism	A	T	1193128	1193128	1	1	none	D -> V	CDS	860	1	2579	2	T -> A	GAT -> GTT	1	SNP (transversion)	Substitution		T	1	1	1	1	A	1
gene2371	D134V	PB_08 LASTZ alignment	PB_08	Variants: PB_08 LASTZ alignment	Polymorphism	A	T	2106341	2106341	1	1	none	D -> V	CDS	134	3	401	2	T -> A	GAT -> GTT	2	SNP (transversion)	Substitution	0.5	T	1	1	1	0.5	A	1
gene2409	D571V	PB_08 LASTZ alignment	PB_08	Variants: PB_08 LASTZ alignment	Polymorphism	A	T	2358698	2358698	1	1	none	D -> V	CDS	571	3	1712	2	T -> A	GAT -> GTT	1	SNP (transversion)	Substitution		T	1	1	1	1	A	1
gene1571	D37V	PB_07 LASTZ alignment	PB_07	Variants: PB_07 LASTZ alignment	Polymorphism	A	T	221809	221809	1	1	none	D -> V	CDS	37	2	110	2	T -> A	GAT -> GTT	1	SNP (transversion)	Substitution		T	1	1	1	1	A	1
gene1637	D573V	PB_07 LASTZ alignment	PB_07	Variants: PB_07 LASTZ alignment	Polymorphism	A	T	632316	632316	1	1	none	D -> V	CDS	573		1718	2	T -> A	GAC -> GTC	2	SNP (transversion)	Substitution	0.5	T	1	1	1	0.5	A	1
gene1387	D220V	PB_06 LASTZ alignment	PB_06	Variants: PB_06 LASTZ alignment	Polymorphism	A	T	7366	7366	1	1	none	D -> V	CDS	220	1	659	2	T -> A	GAT -> GTT	2	SNP (transversion)	Substitution	0.5	T	1	1	1	0.5	A	1
gene1424	D394V	PB_06 LASTZ alignment	PB_06	Variants: PB_06 LASTZ alignment	Polymorphism	A	T	213203	213203	1	1	none	D -> V	CDS	394		1181	2	T -> A	GAT -> GTT	1	SNP (transversion)	Substitution		T	1	1	1	1	A	1
gene1475	D99V	PB_06 LASTZ alignment	PB_06	Variants: PB_06 LASTZ alignment	Polymorphism	A	T	465993	465993	1	1	none	D -> V	CDS	99		296	2	T -> A	GAT -> GTT	2	SNP (transversion)	Substitution	0.5	T	1	1	1	0.5	A	1
gene1113	D1932V	PB_05 LASTZ alignment	PB_05	Variants: PB_05 LASTZ alignment	Polymorphism	A	T	320383	320383	1	1	none	D -> V	CDS	1932	1	5795	2	T -> A	GAT -> GTT	2	SNP (transversion)	Substitution	0.5	T	1	1	1	0.5	A	1
gene1164	D211V	PB_05 LASTZ alignment	PB_05	Variants: PB_05 LASTZ alignment	Polymorphism	A	T	528584	528584	1	1	none	D -> V	CDS	211		632	2	T -> A	GAT -> GTT	1	SNP (transversion)	Substitution		T	1	1	1	1	A	1
gene1164	D201V	PB_05 LASTZ alignment	PB_05	Variants: PB_05 LASTZ alignment	Polymorphism	A	T	528614	528614	1	1	none	D -> V	CDS	201		602	2	T -> A	GAT -> GTT	1	SNP (transversion)	Substitution		T	1	1	1	1	A	1
gene1248	D649V	PB_05 LASTZ alignment	PB_05	Variants: PB_05 LASTZ alignment	Polymorphism	A	T	930044	930044	1	1	none	D -> V	CDS	649	2	1946	2	T -> A	GAT -> GTT	2	SNP (transversion)	Substitution	0.5	T	1	1	1	0.5	A	1
gene839	D228V	PB_04 LASTZ alignment	PB_04	Variants: PB_04 LASTZ alignment	Polymorphism	A	T	196409	196409	1	1	none	D -> V	CDS	228	2	683	2	T -> A	GAT -> GTT	1	SNP (transversion)	Substitution		T	1	1	1	1	A	1
gene800	D184V	PB_03 LASTZ alignment	PB_03	Variants: PB_03 LASTZ alignment	Polymorphism	A	T	1066703	1066703	1	1	none	D -> V	CDS	184	2	551	2	T -> A	GAT -> GTT	1	SNP (transversion)	Substitution		T	1	1	1	1	A	1
gene422	D308V	PB_02 LASTZ alignment	PB_02	Variants: PB_02 LASTZ alignment	Polymorphism	A	T	166678	166678	1	1	none	D -> V	CDS	308	3	923	2	T -> A	GAT -> GTT	2	SNP (transversion)	Substitution	0.5	T	1	1	1	0.5	A	1
gene444	D1360V	PB_02 LASTZ alignment	PB_02	Variants: PB_02 LASTZ alignment	Polymorphism	A	T	281854	281854	1	1	none	D -> V	CDS	1360	2	4079	2	T -> A	GAC -> GTC	2	SNP (transversion)	Substitution	0.5	T	1	1	1	0.5	A	1
gene337	D2601V	PB_01 LASTZ alignment	PB_01	Variants: PB_01 LASTZ alignment	Polymorphism	A	T	1130468	1130468	1	1	none	D -> V	CDS	2601	1	7802	2	T -> A	GAC -> GTC	2	SNP (transversion)	Substitution	0.5	T	1	1	1	0.5	A	1
gene5034	D1077Y	PB_14 LASTZ alignment	PB_14	Variants: PB_14 LASTZ alignment	Polymorphism	A	C	83380	83380	1	1	none	D -> Y	CDS	1077	7	3229	1	C -> A	GAT -> TAT	1	SNP (transversion)	Substitution		C	1	1	1	1	A	1
gene5213	D13Y	PB_14 LASTZ alignment	PB_14	Variants: PB_14 LASTZ alignment	Polymorphism	A	C	909491	909491	1	1	none	D -> Y	CDS	13	1	37	1	C -> A	GAT -> TAT	1	SNP (transversion)	Substitution		C	1	1	1	1	A	1
gene5555	D1758Y	PB_14 LASTZ alignment	PB_14	Variants: PB_14 LASTZ alignment	Polymorphism	A	C	2598572	2598572	1	1	none	D -> Y	CDS	1758		5272	1	C -> A	GAT -> TAT	2	SNP (transversion)	Substitution	0.5	C	1	1	1	0.5	A	1
gene4513	D120Y	PB_13 LASTZ alignment	PB_13	Variants: PB_13 LASTZ alignment	Polymorphism	A	C	30687	30687	1	1	none	D -> Y	CDS	120	2	358	1	C -> A	GAT -> TAT	1	SNP (transversion)	Substitution		C	1	1	1	1	A	1
gene4520	D150Y	PB_13 LASTZ alignment	PB_13	Variants: PB_13 LASTZ alignment	Polymorphism	A	C	80547	80547	1	1	none	D -> Y	CDS	150	2	448	1	C -> A	GAT -> TAT	1	SNP (transversion)	Substitution		C	1	1	1	1	A	1
gene4761	D101Y	PB_13 LASTZ alignment	PB_13	Variants: PB_13 LASTZ alignment	Polymorphism	A	C	1425138	1425138	1	1	none	D -> Y	CDS	101	3	301	1	C -> A	GAT -> TAT	2	SNP (transversion)	Substitution	0.5	C	1	1	1	0.5	A	1
gene4783	D1222Y	PB_13 LASTZ alignment	PB_13	Variants: PB_13 LASTZ alignment	Polymorphism	A	C	1555267	1555267	1	1	none	D -> Y	CDS	1222		3664	1	C -> A	GAT -> TAT	2	SNP (transversion)	Substitution	0.5	C	1	1	1	0.5	A	1
gene4792	D729Y	PB_13 LASTZ alignment	PB_13	Variants: PB_13 LASTZ alignment	Polymorphism	A	C	1592551	1592551	1	1	none	D -> Y	CDS	729	2	2185	1	C -> A	GAT -> TAT	2	SNP (transversion)	Substitution	0.5	C	1	1	1	0.5	A	1
gene4917	D964Y	PB_13 LASTZ alignment	PB_13	Variants: PB_13 LASTZ alignment	Polymorphism	A	C	2189165	2189165	1	1	none	D -> Y	CDS	964	3	2890	1	C -> A	GAT -> TAT	2	SNP (transversion)	Substitution	0.5	C	1	1	1	0.5	A	1
gene3866	D159Y	PB_12 LASTZ alignment	PB_12	Variants: PB_12 LASTZ alignment	Polymorphism	A	C	444246	444246	1	1	none	D -> Y	CDS	159		475	1	C -> A	GAT -> TAT	2	SNP (transversion)	Substitution	0.5	C	1	1	1	0.5	A	1
gene4100	D2842Y	PB_12 LASTZ alignment	PB_12	Variants: PB_12 LASTZ alignment	Polymorphism	A	C	1590792	1590792	1	1	none	D -> Y	CDS	2842		8524	1	C -> A	GAT -> TAT	2	SNP (transversion)	Substitution	0.5	C	1	1	1	0.5	A	1
gene4100	D2837Y	PB_12 LASTZ alignment	PB_12	Variants: PB_12 LASTZ alignment	Polymorphism	A	C	1590807	1590807	1	1	none	D -> Y	CDS	2837		8509	1	C -> A	GAT -> TAT	2	SNP (transversion)	Substitution	0.5	C	1	1	1	0.5	A	1
gene4100	D2832Y	PB_12 LASTZ alignment	PB_12	Variants: PB_12 LASTZ alignment	Polymorphism	A	C	1590822	1590822	1	1	none	D -> Y	CDS	2832		8494	1	C -> A	GAT -> TAT	2	SNP (transversion)	Substitution	0.5	C	1	1	1	0.5	A	1
gene4100	D2827Y	PB_12 LASTZ alignment	PB_12	Variants: PB_12 LASTZ alignment	Polymorphism	A	C	1590837	1590837	1	1	none	D -> Y	CDS	2827		8479	1	C -> A	GAT -> TAT	2	SNP (transversion)	Substitution	0.5	C	1	1	1	0.5	A	1
gene4100	D2822Y	PB_12 LASTZ alignment	PB_12	Variants: PB_12 LASTZ alignment	Polymorphism	A	C	1590852	1590852	1	1	none	D -> Y	CDS	2822		8464	1	C -> A	GAT -> TAT	2	SNP (transversion)	Substitution	0.5	C	1	1	1	0.5	A	1
gene4100	D2817Y	PB_12 LASTZ alignment	PB_12	Variants: PB_12 LASTZ alignment	Polymorphism	A	C	1590867	1590867	1	1	none	D -> Y	CDS	2817		8449	1	C -> A	GAT -> TAT	2	SNP (transversion)	Substitution	0.5	C	1	1	1	0.5	A	1
gene4100	D2812Y	PB_12 LASTZ alignment	PB_12	Variants: PB_12 LASTZ alignment	Polymorphism	A	C	1590882	1590882	1	1	none	D -> Y	CDS	2812		8434	1	C -> A	GAT -> TAT	2	SNP (transversion)	Substitution	0.5	C	1	1	1	0.5	A	1
gene4100	D2807Y	PB_12 LASTZ alignment	PB_12	Variants: PB_12 LASTZ alignment	Polymorphism	A	C	1590897	1590897	1	1	none	D -> Y	CDS	2807		8419	1	C -> A	GAT -> TAT	2	SNP (transversion)	Substitution	0.5	C	1	1	1	0.5	A	1
gene4203	D534Y	PB_12 LASTZ alignment	PB_12	Variants: PB_12 LASTZ alignment	Polymorphism	A	C	2045431	2045431	1	1	none	D -> Y	CDS	534	3	1600	1	C -> A	GAT -> TAT	1	SNP (transversion)	Substitution		C	1	1	1	1	A	1
gene4379	D461Y	PB_12 LASTZ alignment	PB_12	Variants: PB_12 LASTZ alignment	Polymorphism	A	C	2899076	2899076	1	1	none	D -> Y	CDS	461	3	1381	1	C -> A	GAT -> TAT	2	SNP (transversion)	Substitution	0.5	C	1	1	1	0.5	A	1
gene4379	D455Y	PB_12 LASTZ alignment	PB_12	Variants: PB_12 LASTZ alignment	Polymorphism	A	C	2899094	2899094	1	1	none	D -> Y	CDS	455	3	1363	1	C -> A	GAT -> TAT	2	SNP (transversion)	Substitution	0.5	C	1	1	1	0.5	A	1
gene4452	D1129Y	PB_12 LASTZ alignment	PB_12	Variants: PB_12 LASTZ alignment	Polymorphism	A	C	3266550	3266550	1	1	none	D -> Y	CDS	1129	5	3385	1	C -> A	GAT -> TAT	1	SNP (transversion)	Substitution		C	1	1	1	1	A	1
gene3294	D217Y	PB_11 LASTZ alignment	PB_11	Variants: PB_11 LASTZ alignment	Polymorphism	A	C	196274	196274	1	1	none	D -> Y	CDS	217		649	1	C -> A	GAC -> TAC	3	SNP (transversion)	Substitution	0.333	C	1	1	1	0.333	A	1
gene3315	D532Y	PB_11 LASTZ alignment	PB_11	Variants: PB_11 LASTZ alignment	Polymorphism	A	C	281199	281199	1	1	none	D -> Y	CDS	532	3	1594	1	C -> A	GAC -> TAC	2	SNP (transversion)	Substitution	0.5	C	1	1	1	0.5	A	1
gene3328	D578Y	PB_11 LASTZ alignment	PB_11	Variants: PB_11 LASTZ alignment	Polymorphism	A	C	343103	343103	1	1	none	D -> Y	CDS	578	8	1732	1	C -> A	GAT -> TAT	2	SNP (transversion)	Substitution	0.5	C	1	1	1	0.5	A	1
gene3328	D563Y	PB_11 LASTZ alignment	PB_11	Variants: PB_11 LASTZ alignment	Polymorphism	A	C	343148	343148	1	1	none	D -> Y	CDS	563	8	1687	1	C -> A	GAT -> TAT	2	SNP (transversion)	Substitution	0.5	C	1	1	1	0.5	A	1
gene3740	D132Y	PB_11 LASTZ alignment	PB_11	Variants: PB_11 LASTZ alignment	Polymorphism	A	C	2380653	2380653	1	1	none	D -> Y	CDS	132	2	394	1	C -> A	GAT -> TAT	2	SNP (transversion)	Substitution	0.5	C	1	1	1	0.5	A	1
gene3754	D610Y	PB_11 LASTZ alignment	PB_11	Variants: PB_11 LASTZ alignment	Polymorphism	A	C	2482361	2482361	1	1	none	D -> Y	CDS	610	3	1828	1	C -> A	GAT -> TAT	1	SNP (transversion)	Substitution		C	1	1	1	1	A	1
gene2853	D98Y	PB_10 LASTZ alignment	PB_10	Variants: PB_10 LASTZ alignment	Polymorphism	A	C	10283	10283	1	1	none	D -> Y	CDS	98	2	292	1	C -> A	GAT -> TAT	1	SNP (transversion)	Substitution		C	1	1	1	1	A	1
gene2855	D491Y	PB_10 LASTZ alignment	PB_10	Variants: PB_10 LASTZ alignment	Polymorphism	A	C	25071	25071	1	1	none	D -> Y	CDS	491	3	1471	1	C -> A	GAT -> TAT	2	SNP (transversion)	Substitution	0.5	C	1	1	1	0.5	A	1
gene2856	D28Y	PB_10 LASTZ alignment	PB_10	Variants: PB_10 LASTZ alignment	Polymorphism	A	C	32531	32531	1	1	none	D -> Y	CDS	28	1	82	1	C -> A	GAC -> TAC	2	SNP (transversion)	Substitution	0.5	C	1	1	1	0.5	A	1
gene3130	D749Y	PB_10 LASTZ alignment	PB_10	Variants: PB_10 LASTZ alignment	Polymorphism	A	C	1388152	1388152	1	1	none	D -> Y	CDS	749	3	2245	1	C -> A	GAT -> TAT	2	SNP (transversion)	Substitution	0.5	C	1	1	1	0.5	A	1
gene3196	D1039Y	PB_10 LASTZ alignment	PB_10	Variants: PB_10 LASTZ alignment	Polymorphism	A	C	1664020	1664020	1	1	none	D -> Y	CDS	1039		3115	1	C -> A	GAT -> TAT	2	SNP (transversion)	Substitution	0.5	C	1	1	1	0.5	A	1
gene3196	D1031Y	PB_10 LASTZ alignment	PB_10	Variants: PB_10 LASTZ alignment	Polymorphism	A	C	1664044	1664044	1	1	none	D -> Y	CDS	1031		3091	1	C -> A	GAT -> TAT	2	SNP (transversion)	Substitution		C	1	0.5	0.85	1	A	2
gene3270	D222Y	PB_10 LASTZ alignment	PB_10	Variants: PB_10 LASTZ alignment	Polymorphism	A	C	2165064	2165064	1	1	none	D -> Y	CDS	222	2	664	1	C -> A	GAT -> TAT	1	SNP (transversion)	Substitution		C	1	1	1	1	A	1
gene2648	D1008Y	PB_09 LASTZ alignment	PB_09	Variants: PB_09 LASTZ alignment	Polymorphism	A	C	1112435	1112435	1	1	none	D -> Y	CDS	1008	2	3022	1	C -> A	GAT -> TAT	2	SNP (transversion)	Substitution	0.5	C	1	1	1	0.5	A	1
gene2025	D346Y	PB_08 LASTZ alignment	PB_08	Variants: PB_08 LASTZ alignment	Polymorphism	A	C	275395	275395	1	1	none	D -> Y	CDS	346		1036	1	C -> A	GAT -> TAT	2	SNP (transversion)	Substitution	0.5	C	1	1	1	0.5	A	1
gene2062	D1515Y	PB_08 LASTZ alignment	PB_08	Variants: PB_08 LASTZ alignment	Polymorphism	A	C	442671	442671	1	1	none	D -> Y	CDS	1515		4543	1	C -> A	GAT -> TAT	2	SNP (transversion)	Substitution	0.5	C	1	1	1	0.5	A	1
gene2160	D117Y	PB_08 LASTZ alignment	PB_08	Variants: PB_08 LASTZ alignment	Polymorphism	A	C	926893	926893	1	1	none	D -> Y	CDS	117		349	1	C -> A	GAC -> TAC	2	SNP (transversion)	Substitution	0.5	C	1	1	1	0.5	A	1
gene2276	D1125Y	PB_08 LASTZ alignment	PB_08	Variants: PB_08 LASTZ alignment	Polymorphism	A	C	1541808	1541808	1	1	none	D -> Y	CDS	1125		3373	1	C -> A	GAT -> TAT	2	SNP (transversion)	Substitution	0.5	C	1	1	1	0.5	A	1
gene2323	D589Y	PB_08 LASTZ alignment	PB_08	Variants: PB_08 LASTZ alignment	Polymorphism	A	C	1774933	1774933	1	1	none	D -> Y	CDS	589		1765	1	C -> A	GAT -> TAT	1	SNP (transversion)	Substitution		C	1	1	1	1	A	1
gene2370	D278Y	PB_08 LASTZ alignment	PB_08	Variants: PB_08 LASTZ alignment	Polymorphism	A	C	2101164	2101164	1	1	none	D -> Y	CDS	278	3	832	1	C -> A	GAT -> TAT	1	SNP (transversion)	Substitution		C	1	1	1	1	A	1
gene1542	D82Y	PB_07 LASTZ alignment	PB_07	Variants: PB_07 LASTZ alignment	Polymorphism	A	C	25335	25335	1	1	none	D -> Y	CDS	82	2	244	1	C -> A	GAT -> TAT	1	SNP (transversion)	Substitution		C	1	1	1	1	A	1
gene1546	D47Y	PB_07 LASTZ alignment	PB_07	Variants: PB_07 LASTZ alignment	Polymorphism	A	C	60222	60222	1	1	none	D -> Y	CDS	47	2	139	1	C -> A	GAT -> TAT	1	SNP (transversion)	Substitution		C	1	1	1	1	A	1
gene1581	D111Y	PB_07 LASTZ alignment	PB_07	Variants: PB_07 LASTZ alignment	Polymorphism	A	C	290278	290278	1	1	none	D -> Y	CDS	111	2	331	1	C -> A	GAT -> TAT	2	SNP (transversion)	Substitution	0.5	C	1	1	1	0.5	A	1
gene1613	D926Y	PB_07 LASTZ alignment	PB_07	Variants: PB_07 LASTZ alignment	Polymorphism	A	C	489406	489406	1	1	none	D -> Y	CDS	926	4	2776	1	C -> A	GAT -> TAT	2	SNP (transversion)	Substitution	0.5	C	1	1	1	0.5	A	1
gene1890	D1157Y	PB_07 LASTZ alignment	PB_07	Variants: PB_07 LASTZ alignment	Polymorphism	A	C	1804148	1804148	1	1	none	D -> Y	CDS	1157	5	3469	1	C -> A	GAC -> TAC	2	SNP (transversion)	Substitution		C	1	1	1	0.5	A	1
gene1414	D2933Y	PB_06 LASTZ alignment	PB_06	Variants: PB_06 LASTZ alignment	Polymorphism	A	C	149294	149294	1	1	none	D -> Y	CDS	2933		8797	1	C -> A	GAC -> TAC	2	SNP (transversion)	Substitution	0.5	C	1	1	1	0.5	A	1
gene1414	D1806Y	PB_06 LASTZ alignment	PB_06	Variants: PB_06 LASTZ alignment	Polymorphism	A	C	152675	152675	1	1	none	D -> Y	CDS	1806		5416	1	C -> A	GAT -> TAT	2	SNP (transversion)	Substitution	0.5	C	1	1	1	0.5	A	1
gene1438	D106Y	PB_06 LASTZ alignment	PB_06	Variants: PB_06 LASTZ alignment	Polymorphism	A	C	283830	283830	1	1	none	D -> Y	CDS	106	1	316	1	C -> A	GAT -> TAT	2	SNP (transversion)	Substitution		C	1	1	1	0.5	A	1
gene1156	D351Y	PB_05 LASTZ alignment	PB_05	Variants: PB_05 LASTZ alignment	Polymorphism	A	C	492622	492622	1	1	none	D -> Y	CDS	351	1	1051	1	C -> A	GAT -> TAT	2	SNP (transversion)	Substitution	0.5	C	1	1	1	0.5	A	1
gene1156	D315Y	PB_05 LASTZ alignment	PB_05	Variants: PB_05 LASTZ alignment	Polymorphism	A	C	492730	492730	1	1	none	D -> Y	CDS	315	1	943	1	C -> A	GAT -> TAT	2	SNP (transversion)	Substitution	0.5	C	1	1	1	0.5	A	1
gene1293	D2788Y	PB_05 LASTZ alignment	PB_05	Variants: PB_05 LASTZ alignment	Polymorphism	A	C	1169721	1169721	1	1	none	D -> Y	CDS	2788	3	8362	1	C -> A	GAT -> TAT	2	SNP (transversion)	Substitution	0.5	C	1	1	1	0.5	A	1
gene1306	D4570Y	PB_05 LASTZ alignment	PB_05	Variants: PB_05 LASTZ alignment	Polymorphism	A	C	1243480	1243480	1	1	none	D -> Y	CDS	4570	5	13708	1	C -> A	GAC -> TAC	2	SNP (transversion)	Substitution	0.5	C	1	1	1	0.5	A	1
gene1306	D452Y	PB_05 LASTZ alignment	PB_05	Variants: PB_05 LASTZ alignment	Polymorphism	A	C	1256214	1256214	1	1	none	D -> Y	CDS	452	1	1354	1	C -> A	GAT -> TAT	3	SNP (transversion)	Substitution	0.333	C	1	1	1	0.333	A	1
gene951	D344Y	PB_04 LASTZ alignment	PB_04	Variants: PB_04 LASTZ alignment	Polymorphism	A	C	742936	742936	1	1	none	D -> Y	CDS	344	2	1030	1	C -> A	GAC -> TAC	2	SNP (transversion)	Substitution	0.5	C	1	1	1	0.5	A	1
gene951	D309Y	PB_04 LASTZ alignment	PB_04	Variants: PB_04 LASTZ alignment	Polymorphism	A	C	743041	743041	1	1	none	D -> Y	CDS	309	2	925	1	C -> A	GAT -> TAT	2	SNP (transversion)	Substitution	0.5	C	1	1	1	0.5	A	1
gene958	D842Y	PB_04 LASTZ alignment	PB_04	Variants: PB_04 LASTZ alignment	Polymorphism	A	C	778691	778691	1	1	none	D -> Y	CDS	842		2524	1	C -> A	GAT -> TAT	1	SNP (transversion)	Substitution		C	1	1	1	1	A	1
gene1003	D506Y	PB_04 LASTZ alignment	PB_04	Variants: PB_04 LASTZ alignment	Polymorphism	A	C	994272	994272	1	1	none	D -> Y	CDS	506	1	1516	1	C -> A	GAT -> TAT	1	SNP (transversion)	Substitution		C	1	1	1	1	A	1
gene607	D82Y	PB_03 LASTZ alignment	PB_03	Variants: PB_03 LASTZ alignment	Polymorphism	A	C	14380	14380	1	1	none	D -> Y	CDS	82	2	244	1	C -> A	GAT -> TAT	1	SNP (transversion)	Substitution		C	1	1	1	1	A	1
gene608	D48Y	PB_03 LASTZ alignment	PB_03	Variants: PB_03 LASTZ alignment	Polymorphism	A	C	19663	19663	1	1	none	D -> Y	CDS	48	2	142	1	C -> A	GAT -> TAT	2	SNP (transversion)	Substitution	0.5	C	1	1	1	0.5	A	1
gene608	D38Y	PB_03 LASTZ alignment	PB_03	Variants: PB_03 LASTZ alignment	Polymorphism	A	C	19693	19693	1	1	none	D -> Y	CDS	38	2	112	1	C -> A	GAT -> TAT	2	SNP (transversion)	Substitution	0.5	C	1	1	1	0.5	A	1
gene615	D148Y	PB_03 LASTZ alignment	PB_03	Variants: PB_03 LASTZ alignment	Polymorphism	A	C	84621	84621	1	1	none	D -> Y	CDS	148	2	442	1	C -> A	GAT -> TAT	1	SNP (transversion)	Substitution		C	1	1	1	1	A	1
gene676	D1890Y	PB_03 LASTZ alignment	PB_03	Variants: PB_03 LASTZ alignment	Polymorphism	A	C	459040	459040	1	1	none	D -> Y	CDS	1890	3	5668	1	C -> A	GAT -> TAT	1	SNP (transversion)	Substitution		C	1	1	1	1	A	1
gene694	D499Y	PB_03 LASTZ alignment	PB_03	Variants: PB_03 LASTZ alignment	Polymorphism	A	C	549445	549445	1	1	none	D -> Y	CDS	499		1495	1	C -> A	GAT -> TAT	2	SNP (transversion)	Substitution	0.5	C	1	1	1	0.5	A	1
gene792	D451Y	PB_03 LASTZ alignment	PB_03	Variants: PB_03 LASTZ alignment	Polymorphism	A	C	1024014	1024014	1	1	none	D -> Y	CDS	451		1351	1	C -> A	GAC -> TAC	2	SNP (transversion)	Substitution	0.5	C	1	1	1	0.5	A	1
gene807	D1976Y	PB_03 LASTZ alignment	PB_03	Variants: PB_03 LASTZ alignment	Polymorphism	A	C	1097176	1097176	1	1	none	D -> Y	CDS	1976	3	5926	1	C -> A	GAC -> TAC	2	SNP (transversion)	Substitution	0.5	C	1	1	1	0.5	A	1
gene475	D429Y	PB_02 LASTZ alignment	PB_02	Variants: PB_02 LASTZ alignment	Polymorphism	A	C	439314	439314	1	1	none	D -> Y	CDS	429		1285	1	C -> A	GAT -> TAT	2	SNP (transversion)	Substitution	0.5	C	1	1	1	0.5	A	1
gene485	D1283Y	PB_02 LASTZ alignment	PB_02	Variants: PB_02 LASTZ alignment	Polymorphism	A	C	487834	487834	1	1	none	D -> Y	CDS	1283	1	3847	1	C -> A	GAT -> TAT	2	SNP (transversion)	Substitution	0.5	C	1	1	1	0.5	A	1
gene178	D147Y	PB_01 LASTZ alignment	PB_01	Variants: PB_01 LASTZ alignment	Polymorphism	A	C	206810	206810	1	1	none	D -> Y	CDS	147	2	439	1	C -> A	GAT -> TAT	2	SNP (transversion)	Substitution	0.5	C	1	1	1	0.5	A	1
gene178	D65Y	PB_01 LASTZ alignment	PB_01	Variants: PB_01 LASTZ alignment	Polymorphism	A	C	207056	207056	1	1	none	D -> Y	CDS	65	2	193	1	C -> A	GAT -> TAT	2	SNP (transversion)	Substitution	0.5	C	1	1	1	0.5	A	1
gene223	D109Y	PB_01 LASTZ alignment	PB_01	Variants: PB_01 LASTZ alignment	Polymorphism	A	C	515153	515153	1	1	none	D -> Y	CDS	109	1	325	1	C -> A	GAT -> TAT	1	SNP (transversion)	Substitution		C	1	1	1	1	A	1
gene223	D104Y	PB_01 LASTZ alignment	PB_01	Variants: PB_01 LASTZ alignment	Polymorphism	A	C	515168	515168	1	1	none	D -> Y	CDS	104	1	310	1	C -> A	GAT -> TAT	2	SNP (transversion)	Substitution	0.5	C	1	1	1	0.5	A	1
gene223	D99Y	PB_01 LASTZ alignment	PB_01	Variants: PB_01 LASTZ alignment	Polymorphism	A	C	515183	515183	1	1	none	D -> Y	CDS	99	1	295	1	C -> A	GAT -> TAT	2	SNP (transversion)	Substitution	0.5	C	1	1	1	0.5	A	1
gene347	D461Y	PB_01 LASTZ alignment	PB_01	Variants: PB_01 LASTZ alignment	Polymorphism	A	C	1223122	1223122	1	1	none	D -> Y	CDS	461	2	1381	1	C -> A	GAT -> TAT	2	SNP (transversion)	Substitution	0.5	C	1	1	1	0.5	A	1
gene353	D326Y	PB_01 LASTZ alignment	PB_01	Variants: PB_01 LASTZ alignment	Polymorphism	A	C	1310675	1310675	1	1	none	D -> Y	CDS	326	3	976	1	C -> A	GAT -> TAT	1	SNP (transversion)	Substitution		C	1	1	1	1	A	1
gene367	D421Y	PB_01 LASTZ alignment	PB_01	Variants: PB_01 LASTZ alignment	Polymorphism	A	C	1400453	1400453	1	1	none	D -> Y	CDS	421	4	1261	1	C -> A	GAT -> TAT	2	SNP (transversion)	Substitution	0.5	C	1	1	1	0.5	A	1
gene5118	E1118D	PB_14 LASTZ alignment	PB_14	Variants: PB_14 LASTZ alignment	Polymorphism	A	T	430658	430658	1	1	none	E -> D	CDS	1118	1	3354	3	T -> A	GAA -> GAT	2	SNP (transversion)	Substitution	0.5	T	1	1	1	0.5	A	1
gene5118	E816D	PB_14 LASTZ alignment	PB_14	Variants: PB_14 LASTZ alignment	Polymorphism	A	T	431564	431564	1	1	none	E -> D	CDS	816	1	2448	3	T -> A	GAA -> GAT	2	SNP (transversion)	Substitution	0.5	T	1	1	1	0.5	A	1
gene5128	E918D	PB_14 LASTZ alignment	PB_14	Variants: PB_14 LASTZ alignment	Polymorphism	A	C	496388	496388	1	1	none	E -> D	CDS	918		2754	3	C -> A	GAG -> GAT	2	SNP (transversion)	Substitution	0.5	C	1	1	1	0.5	A	1
gene5177	E479D	PB_14 LASTZ alignment	PB_14	Variants: PB_14 LASTZ alignment	Polymorphism	A	C	741300	741300	1	1	none	E -> D	CDS	479	6	1437	3	C -> A	GAG -> GAT	2	SNP (transversion)	Substitution	0.5	C	1	1	1	0.5	A	1
gene5177	E466D	PB_14 LASTZ alignment	PB_14	Variants: PB_14 LASTZ alignment	Polymorphism	A	C	741339	741339	1	1	none	E -> D	CDS	466	6	1398	3	C -> A	GAG -> GAT	2	SNP (transversion)	Substitution	0.5	C	1	1	1	0.5	A	1
gene5177	E453D	PB_14 LASTZ alignment	PB_14	Variants: PB_14 LASTZ alignment	Polymorphism	A	C	741378	741378	1	1	none	E -> D	CDS	453	6	1359	3	C -> A	GAG -> GAT	2	SNP (transversion)	Substitution	0.5	C	1	1	1	0.5	A	1
gene5286	E220D	PB_14 LASTZ alignment	PB_14	Variants: PB_14 LASTZ alignment	Polymorphism	A	C	1234559	1234559	1	1	none	E -> D	CDS	220	2	660	3	C -> A	GAG -> GAT	2	SNP (transversion)	Substitution	0.5	C	1	1	1	0.5	A	1
gene5286	E213D	PB_14 LASTZ alignment	PB_14	Variants: PB_14 LASTZ alignment	Polymorphism	A	T	1234580	1234580	1	1	none	E -> D	CDS	213	2	639	3	T -> A	GAA -> GAT	2	SNP (transversion)	Substitution	0.5	T	1	1	1	0.5	A	1
gene5286	E211D	PB_14 LASTZ alignment	PB_14	Variants: PB_14 LASTZ alignment	Polymorphism	A	T	1234586	1234586	1	1	none	E -> D	CDS	211	2	633	3	T -> A	GAA -> GAT	2	SNP (transversion)	Substitution	0.5	T	1	1	1	0.5	A	1
gene5286	E187D	PB_14 LASTZ alignment	PB_14	Variants: PB_14 LASTZ alignment	Polymorphism	A	C	1234658	1234658	1	1	none	E -> D	CDS	187	2	561	3	C -> A	GAG -> GAT	2	SNP (transversion)	Substitution	0.5	C	1	1	1	0.5	A	1
gene5286	E185D	PB_14 LASTZ alignment	PB_14	Variants: PB_14 LASTZ alignment	Polymorphism	A	T	1234664	1234664	1	1	none	E -> D	CDS	185	2	555	3	T -> A	GAA -> GAT	2	SNP (transversion)	Substitution	0.5	T	1	1	1	0.5	A	1
gene5286	E173D	PB_14 LASTZ alignment	PB_14	Variants: PB_14 LASTZ alignment	Polymorphism	A	T	1234700	1234700	1	1	none	E -> D	CDS	173	2	519	3	T -> A	GAA -> GAT	2	SNP (transversion)	Substitution	0.5	T	1	1	1	0.5	A	1
gene5286	E164D	PB_14 LASTZ alignment	PB_14	Variants: PB_14 LASTZ alignment	Polymorphism	A	T	1234727	1234727	1	1	none	E -> D	CDS	164	2	492	3	T -> A	GAA -> GAT	2	SNP (transversion)	Substitution	0.5	T	1	1	1	0.5	A	1
gene5286	E163D	PB_14 LASTZ alignment	PB_14	Variants: PB_14 LASTZ alignment	Polymorphism	A	T	1234730	1234730	1	1	none	E -> D	CDS	163	2	489	3	T -> A	GAA -> GAT	2	SNP (transversion)	Substitution	0.5	T	1	1	1	0.5	A	1
gene5286	E161D	PB_14 LASTZ alignment	PB_14	Variants: PB_14 LASTZ alignment	Polymorphism	A	C	1234736	1234736	1	1	none	E -> D	CDS	161	2	483	3	C -> A	GAG -> GAT	2	SNP (transversion)	Substitution	0.5	C	1	1	1	0.5	A	1
gene5286	E108D	PB_14 LASTZ alignment	PB_14	Variants: PB_14 LASTZ alignment	Polymorphism	A	C	1234895	1234895	1	1	none	E -> D	CDS	108	2	324	3	C -> A	GAG -> GAT	2	SNP (transversion)	Substitution	0.5	C	1	1	1	0.5	A	1
gene5301	E809D	PB_14 LASTZ alignment	PB_14	Variants: PB_14 LASTZ alignment	Polymorphism	A	C	1315066	1315066	1	1	none	E -> D	CDS	809		2427	3	C -> A	GAG -> GAT	2	SNP (transversion)	Substitution	0.5	C	1	1	1	0.5	A	1
gene5328	E1077D	PB_14 LASTZ alignment	PB_14	Variants: PB_14 LASTZ alignment	Polymorphism	A	C	1464004	1464004	1	1	none	E -> D	CDS	1077		3231	3	C -> A	GAG -> GAT	2	SNP (transversion)	Substitution	0.5	C	1	1	1	0.5	A	1
gene5328	E1058D	PB_14 LASTZ alignment	PB_14	Variants: PB_14 LASTZ alignment	Polymorphism	A	T	1464061	1464061	1	1	none	E -> D	CDS	1058		3174	3	T -> A	GAA -> GAT	2	SNP (transversion)	Substitution	0.5	T	1	1	1	0.5	A	1
gene5360	E290D	PB_14 LASTZ alignment	PB_14	Variants: PB_14 LASTZ alignment	Polymorphism	A	T	1574545	1574545	1	1	none	E -> D	CDS	290		870	3	T -> A	GAA -> GAT	2	SNP (transversion)	Substitution	0.5	T	1	1	1	0.5	A	1
gene5419	E192D	PB_14 LASTZ alignment	PB_14	Variants: PB_14 LASTZ alignment	Polymorphism	A	C	1875144	1875144	1	1	none	E -> D	CDS	192	2	576	3	C -> A	GAG -> GAT	2	SNP (transversion)	Substitution	0.5	C	1	1	1	0.5	A	1
gene5419	E150D	PB_14 LASTZ alignment	PB_14	Variants: PB_14 LASTZ alignment	Polymorphism	A	T	1875270	1875270	1	1	none	E -> D	CDS	150	2	450	3	T -> A	GAA -> GAT	2	SNP (transversion)	Substitution	0.5	T	1	1	1	0.5	A	1
gene5432	E1543D	PB_14 LASTZ alignment	PB_14	Variants: PB_14 LASTZ alignment	Polymorphism	A	T	1950719	1950719	1	1	none	E -> D	CDS	1543	4	4629	3	T -> A	GAA -> GAT	2	SNP (transversion)	Substitution	0.5	T	1	1	1	0.5	A	1
gene5473	E846D	PB_14 LASTZ alignment	PB_14	Variants: PB_14 LASTZ alignment	Polymorphism	A	C	2162891	2162891	1	1	none	E -> D	CDS	846	2	2538	3	C -> A	GAG -> GAT	2	SNP (transversion)	Substitution	0.5	C	1	1	1	0.5	A	1
gene5476	E320D	PB_14 LASTZ alignment	PB_14	Variants: PB_14 LASTZ alignment	Polymorphism	A	T	2186842	2186842	1	1	none	E -> D	CDS	320	1	960	3	T -> A	GAA -> GAT	2	SNP (transversion)	Substitution	0.5	T	1	1	1	0.5	A	1
gene5480	E193D	PB_14 LASTZ alignment	PB_14	Variants: PB_14 LASTZ alignment	Polymorphism	A	T	2210159	2210159	1	1	none	E -> D	CDS	193		579	3	T -> A	GAA -> GAT	2	SNP (transversion)	Substitution	0.5	T	1	1	1	0.5	A	1
gene5480	E192D	PB_14 LASTZ alignment	PB_14	Variants: PB_14 LASTZ alignment	Polymorphism	A	C	2210162	2210162	1	1	none	E -> D	CDS	192		576	3	C -> A	GAG -> GAT	2	SNP (transversion)	Substitution	0.5	C	1	1	1	0.5	A	1
gene5480	E189D	PB_14 LASTZ alignment	PB_14	Variants: PB_14 LASTZ alignment	Polymorphism	A	T	2210171	2210171	1	1	none	E -> D	CDS	189		567	3	T -> A	GAA -> GAT	2	SNP (transversion)	Substitution	0.5	T	1	1	1	0.5	A	1
gene5485	E419D	PB_14 LASTZ alignment	PB_14	Variants: PB_14 LASTZ alignment	Polymorphism	A	T	2242733	2242733	1	1	none	E -> D	CDS	419		1257	3	T -> A	GAA -> GAT	2	SNP (transversion)	Substitution	0.5	T	1	1	1	0.5	A	1
gene5485	E359D	PB_14 LASTZ alignment	PB_14	Variants: PB_14 LASTZ alignment	Polymorphism	A	C	2242913	2242913	1	1	none	E -> D	CDS	359		1077	3	C -> A	GAG -> GAT	2	SNP (transversion)	Substitution	0.5	C	1	1	1	0.5	A	1
gene5485	E332D	PB_14 LASTZ alignment	PB_14	Variants: PB_14 LASTZ alignment	Polymorphism	A	C	2242994	2242994	1	1	none	E -> D	CDS	332		996	3	C -> A	GAG -> GAT	2	SNP (transversion)	Substitution	0.5	C	1	1	1	0.5	A	1
gene5531	E1108D	PB_14 LASTZ alignment	PB_14	Variants: PB_14 LASTZ alignment	Polymorphism	A	T	2487595	2487595	1	1	none	E -> D	CDS	1108	2	3324	3	T -> A	GAA -> GAT	2	SNP (transversion)	Substitution	0.5	T	1	1	1	0.5	A	1
gene5531	E1030D	PB_14 LASTZ alignment	PB_14	Variants: PB_14 LASTZ alignment	Polymorphism	A	T	2487829	2487829	1	1	none	E -> D	CDS	1030	2	3090	3	T -> A	GAA -> GAT	2	SNP (transversion)	Substitution	0.5	T	1	1	1	0.5	A	1
gene5586	E439D	PB_14 LASTZ alignment	PB_14	Variants: PB_14 LASTZ alignment	Polymorphism	A	T	2763671	2763671	1	1	none	E -> D	CDS	439	3	1317	3	T -> A	GAA -> GAT	2	SNP (transversion)	Substitution	0.5	T	1	1	1	0.5	A	1
gene5588	E2034D	PB_14 LASTZ alignment	PB_14	Variants: PB_14 LASTZ alignment	Polymorphism	A	C	2771270	2771270	1	1	none	E -> D	CDS	2034		6102	3	C -> A	GAG -> GAT	1	SNP (transversion)	Substitution		C	1	1	1	1	A	1
gene4510	E38D	PB_13 LASTZ alignment	PB_13	Variants: PB_13 LASTZ alignment	Polymorphism	A	T	13863	13863	1	1	none	E -> D	CDS	38	2	114	3	T -> A	GAA -> GAT	1	SNP (transversion)	Substitution		T	1	1	1	1	A	1
gene4513	E141D	PB_13 LASTZ alignment	PB_13	Variants: PB_13 LASTZ alignment	Polymorphism	A	T	30622	30622	1	1	none	E -> D	CDS	141	2	423	3	T -> A	GAA -> GAT	1	SNP (transversion)	Substitution		T	1	1	1	1	A	1
gene4516	E137D	PB_13 LASTZ alignment	PB_13	Variants: PB_13 LASTZ alignment	Polymorphism	A	T	49158	49158	1	1	none	E -> D	CDS	137	2	411	3	T -> A	GAA -> GAT	1	SNP (transversion)	Substitution		T	1	1	1	1	A	1
gene4520	E68D	PB_13 LASTZ alignment	PB_13	Variants: PB_13 LASTZ alignment	Polymorphism	A	T	80791	80791	1	1	none	E -> D	CDS	68	2	204	3	T -> A	GAA -> GAT	1	SNP (transversion)	Substitution		T	1	1	1	1	A	1
gene4521	E28D	PB_13 LASTZ alignment	PB_13	Variants: PB_13 LASTZ alignment	Polymorphism	A	C	85492	85492	1	1	none	E -> D	CDS	28	1	84	3	C -> A	GAG -> GAT	1	SNP (transversion)	Substitution		C	1	1	1	1	A	1
gene4538	E77D	PB_13 LASTZ alignment	PB_13	Variants: PB_13 LASTZ alignment	Polymorphism	A	T	239991	239991	1	1	none	E -> D	CDS	77	2	231	3	T -> A	GAA -> GAT	3	SNP (transversion)	Substitution	0.667	T	1	1	1	0.333	A	1
gene4538	E76D	PB_13 LASTZ alignment	PB_13	Variants: PB_13 LASTZ alignment	Polymorphism	A	T	239994	239994	1	1	none	E -> D	CDS	76	2	228	3	T -> A	GAA -> GAT	4	SNP (transversion)	Substitution	0.75	T	1	1	1	0.25	A	1
gene4590	E1014D	PB_13 LASTZ alignment	PB_13	Variants: PB_13 LASTZ alignment	Polymorphism	A	T	542930	542930	1	1	none	E -> D	CDS	1014		3042	3	T -> A	GAA -> GAT	2	SNP (transversion)	Substitution	0.5	T	1	1	1	0.5	A	1
gene4604	E255D	PB_13 LASTZ alignment	PB_13	Variants: PB_13 LASTZ alignment	Polymorphism	A	C	612532	612532	1	1	none	E -> D	CDS	255		765	3	C -> A	GAG -> GAT	2	SNP (transversion)	Substitution	0.5	C	1	1	1	0.5	A	1
gene4604	E240D	PB_13 LASTZ alignment	PB_13	Variants: PB_13 LASTZ alignment	Polymorphism	A	T	612577	612577	1	1	none	E -> D	CDS	240		720	3	T -> A	GAA -> GAT	2	SNP (transversion)	Substitution	0.5	T	1	1	1	0.5	A	1
gene4706	E1801D	PB_13 LASTZ alignment	PB_13	Variants: PB_13 LASTZ alignment	Polymorphism	A	T	1153457	1153457	1	1	none	E -> D	CDS	1801	10	5403	3	T -> A	GAA -> GAT	2	SNP (transversion)	Substitution	0.5	T	1	1	1	0.5	A	1
gene4783	E954D	PB_13 LASTZ alignment	PB_13	Variants: PB_13 LASTZ alignment	Polymorphism	A	T	1556069	1556069	1	1	none	E -> D	CDS	954		2862	3	T -> A	GAA -> GAT	2	SNP (transversion)	Substitution	0.5	T	1	1	1	0.5	A	1
gene4783	E941D	PB_13 LASTZ alignment	PB_13	Variants: PB_13 LASTZ alignment	Polymorphism	A	T	1556108	1556108	1	1	none	E -> D	CDS	941		2823	3	T -> A	GAA -> GAT	2	SNP (transversion)	Substitution	0.5	T	1	1	1	0.5	A	1
gene4783	E932D	PB_13 LASTZ alignment	PB_13	Variants: PB_13 LASTZ alignment	Polymorphism	A	T	1556135	1556135	1	1	none	E -> D	CDS	932		2796	3	T -> A	GAA -> GAT	2	SNP (transversion)	Substitution	0.5	T	1	1	1	0.5	A	1
gene4783	E914D	PB_13 LASTZ alignment	PB_13	Variants: PB_13 LASTZ alignment	Polymorphism	A	T	1556189	1556189	1	1	none	E -> D	CDS	914		2742	3	T -> A	GAA -> GAT	2	SNP (transversion)	Substitution	0.5	T	1	1	1	0.5	A	1
gene4832	E721D	PB_13 LASTZ alignment	PB_13	Variants: PB_13 LASTZ alignment	Polymorphism	A	T	1783951	1783951	1	1	none	E -> D	CDS	721	3	2163	3	T -> A	GAA -> GAT	2	SNP (transversion)	Substitution	0.5	T	1	1	1	0.5	A	1
gene4832	E684D	PB_13 LASTZ alignment	PB_13	Variants: PB_13 LASTZ alignment	Polymorphism	A	T	1784062	1784062	1	1	none	E -> D	CDS	684	3	2052	3	T -> A	GAA -> GAT	2	SNP (transversion)	Substitution	0.5	T	1	1	1	0.5	A	1
gene4946	E251D	PB_13 LASTZ alignment	PB_13	Variants: PB_13 LASTZ alignment	Polymorphism	A	C	2337476	2337476	1	1	none	E -> D	CDS	251		753	3	C -> A	GAG -> GAT	2	SNP (transversion)	Substitution	0.5	C	1	1	1	0.5	A	1
gene4946	E211D	PB_13 LASTZ alignment	PB_13	Variants: PB_13 LASTZ alignment	Polymorphism	A	C	2337596	2337596	1	1	none	E -> D	CDS	211		633	3	C -> A	GAG -> GAT	2	SNP (transversion)	Substitution	0.5	C	1	1	1	0.5	A	1
gene4949	E373D	PB_13 LASTZ alignment	PB_13	Variants: PB_13 LASTZ alignment	Polymorphism	A	T	2349020	2349020	1	1	none	E -> D	CDS	373		1119	3	T -> A	GAA -> GAT	2	SNP (transversion)	Substitution	0.5	T	1	1	1	0.5	A	1
gene4949	E370D	PB_13 LASTZ alignment	PB_13	Variants: PB_13 LASTZ alignment	Polymorphism	A	T	2349029	2349029	1	1	none	E -> D	CDS	370		1110	3	T -> A	GAA -> GAT	2	SNP (transversion)	Substitution	0.5	T	1	1	1	0.5	A	1
gene4949	E338D	PB_13 LASTZ alignment	PB_13	Variants: PB_13 LASTZ alignment	Polymorphism	A	C	2349125	2349125	1	1	none	E -> D	CDS	338		1014	3	C -> A	GAG -> GAT	2	SNP (transversion)	Substitution	0.5	C	1	1	1	0.5	A	1
gene4949	E332D	PB_13 LASTZ alignment	PB_13	Variants: PB_13 LASTZ alignment	Polymorphism	A	C	2349143	2349143	1	1	none	E -> D	CDS	332		996	3	C -> A	GAG -> GAT	2	SNP (transversion)	Substitution	0.5	C	1	1	1	0.5	A	1
gene4949	E326D	PB_13 LASTZ alignment	PB_13	Variants: PB_13 LASTZ alignment	Polymorphism	A	C	2349161	2349161	1	1	none	E -> D	CDS	326		978	3	C -> A	GAG -> GAT	2	SNP (transversion)	Substitution	0.5	C	1	1	1	0.5	A	1
gene4949	E320D	PB_13 LASTZ alignment	PB_13	Variants: PB_13 LASTZ alignment	Polymorphism	A	C	2349179	2349179	1	1	none	E -> D	CDS	320		960	3	C -> A	GAG -> GAT	2	SNP (transversion)	Substitution	0.5	C	1	1	1	0.5	A	1
gene4949	E314D	PB_13 LASTZ alignment	PB_13	Variants: PB_13 LASTZ alignment	Polymorphism	A	C	2349197	2349197	1	1	none	E -> D	CDS	314		942	3	C -> A	GAG -> GAT	2	SNP (transversion)	Substitution	0.5	C	1	1	1	0.5	A	1
gene4949	E308D	PB_13 LASTZ alignment	PB_13	Variants: PB_13 LASTZ alignment	Polymorphism	A	C	2349215	2349215	1	1	none	E -> D	CDS	308		924	3	C -> A	GAG -> GAT	2	SNP (transversion)	Substitution	0.5	C	1	1	1	0.5	A	1
gene4949	E302D	PB_13 LASTZ alignment	PB_13	Variants: PB_13 LASTZ alignment	Polymorphism	A	C	2349233	2349233	1	1	none	E -> D	CDS	302		906	3	C -> A	GAG -> GAT	2	SNP (transversion)	Substitution	0.5	C	1	1	1	0.5	A	1
gene4949	E282D	PB_13 LASTZ alignment	PB_13	Variants: PB_13 LASTZ alignment	Polymorphism	A	C	2349293	2349293	1	1	none	E -> D	CDS	282		846	3	C -> A	GAG -> GAT	2	SNP (transversion)	Substitution	0.5	C	1	1	1	0.5	A	1
gene4949	E276D	PB_13 LASTZ alignment	PB_13	Variants: PB_13 LASTZ alignment	Polymorphism	A	T	2349311	2349311	1	1	none	E -> D	CDS	276		828	3	T -> A	GAA -> GAT	2	SNP (transversion)	Substitution	0.5	T	1	1	1	0.5	A	1
gene4949	E272D	PB_13 LASTZ alignment	PB_13	Variants: PB_13 LASTZ alignment	Polymorphism	A	T	2349323	2349323	1	1	none	E -> D	CDS	272		816	3	T -> A	GAA -> GAT	2	SNP (transversion)	Substitution	0.5	T	1	1	1	0.5	A	1
gene4949	E268D	PB_13 LASTZ alignment	PB_13	Variants: PB_13 LASTZ alignment	Polymorphism	A	T	2349335	2349335	1	1	none	E -> D	CDS	268		804	3	T -> A	GAA -> GAT	2	SNP (transversion)	Substitution	0.5	T	1	1	1	0.5	A	1
gene4949	E264D	PB_13 LASTZ alignment	PB_13	Variants: PB_13 LASTZ alignment	Polymorphism	A	T	2349347	2349347	1	1	none	E -> D	CDS	264		792	3	T -> A	GAA -> GAT	2	SNP (transversion)	Substitution	0.5	T	1	1	1	0.5	A	1
gene4953	E429D	PB_13 LASTZ alignment	PB_13	Variants: PB_13 LASTZ alignment	Polymorphism	A	T	2362193	2362193	1	1	none	E -> D	CDS	429	1	1287	3	T -> A	GAA -> GAT	2	SNP (transversion)	Substitution	0.5	T	1	1	1	0.5	A	1
gene4959	E137D	PB_13 LASTZ alignment	PB_13	Variants: PB_13 LASTZ alignment	Polymorphism	A	T	2389443	2389443	1	1	none	E -> D	CDS	137	1	411	3	T -> A	GAA -> GAT	1	SNP (transversion)	Substitution		T	1	1	1	1	A	1
gene3853	E701D	PB_12 LASTZ alignment	PB_12	Variants: PB_12 LASTZ alignment	Polymorphism	A	C	387707	387707	1	1	none	E -> D	CDS	701	3	2103	3	C -> A	GAG -> GAT	2	SNP (transversion)	Substitution	0.5	C	1	1	1	0.5	A	1
gene3860	E168D	PB_12 LASTZ alignment	PB_12	Variants: PB_12 LASTZ alignment	Polymorphism	A	T	416451	416451	1	1	none	E -> D	CDS	168		504	3	T -> A	GAA -> GAT	2	SNP (transversion)	Substitution	0.5	T	1	1	1	0.5	A	1
gene3866	E167D	PB_12 LASTZ alignment	PB_12	Variants: PB_12 LASTZ alignment	Polymorphism	A	T	444220	444220	1	1	none	E -> D	CDS	167		501	3	T -> A	GAA -> GAT	2	SNP (transversion)	Substitution	0.5	T	1	1	1	0.5	A	1
gene3910	E3710D	PB_12 LASTZ alignment	PB_12	Variants: PB_12 LASTZ alignment	Polymorphism	A	C	641085	641085	1	1	none	E -> D	CDS	3710	2	11130	3	C -> A	GAG -> GAT	2	SNP (transversion)	Substitution	0.5	C	1	1	1	0.5	A	1
gene3910	E3708D	PB_12 LASTZ alignment	PB_12	Variants: PB_12 LASTZ alignment	Polymorphism	A	T	641091	641091	1	1	none	E -> D	CDS	3708	2	11124	3	T -> A	GAA -> GAT	2	SNP (transversion)	Substitution	0.5	T	1	1	1	0.5	A	1
gene3910	E3707D	PB_12 LASTZ alignment	PB_12	Variants: PB_12 LASTZ alignment	Polymorphism	A	C	641094	641094	1	1	none	E -> D	CDS	3707	2	11121	3	C -> A	GAG -> GAT	2	SNP (transversion)	Substitution	0.5	C	1	1	1	0.5	A	1
gene3910	E3684D	PB_12 LASTZ alignment	PB_12	Variants: PB_12 LASTZ alignment	Polymorphism	A	T	641163	641163	1	1	none	E -> D	CDS	3684	2	11052	3	T -> A	GAA -> GAT	2	SNP (transversion)	Substitution	0.5	T	1	1	1	0.5	A	1
gene4144	E559D	PB_12 LASTZ alignment	PB_12	Variants: PB_12 LASTZ alignment	Polymorphism	A	T	1779230	1779230	1	1	none	E -> D	CDS	559	1	1677	3	T -> A	GAA -> GAT	2	SNP (transversion)	Substitution	0.5	T	1	1	1	0.5	A	1
gene4188	E524D	PB_12 LASTZ alignment	PB_12	Variants: PB_12 LASTZ alignment	Polymorphism	A	T	1959249	1959249	1	1	none	E -> D	CDS	524	2	1572	3	T -> A	GAA -> GAT	2	SNP (transversion)	Substitution	0.5	T	1	1	1	0.5	A	1
gene4221	E4153D	PB_12 LASTZ alignment	PB_12	Variants: PB_12 LASTZ alignment	Polymorphism	A	T	2143338	2143338	1	1	none	E -> D	CDS	4153	5	12459	3	T -> A	GAA -> GAT	2	SNP (transversion)	Substitution	0.5	T	1	1	1	0.5	A	1
gene4290	E688D	PB_12 LASTZ alignment	PB_12	Variants: PB_12 LASTZ alignment	Polymorphism	A	T	2458257	2458257	1	1	none	E -> D	CDS	688	1	2064	3	T -> A	GAA -> GAT	2	SNP (transversion)	Substitution	0.5	T	1	1	1	0.5	A	1
gene4300	E2195D	PB_12 LASTZ alignment	PB_12	Variants: PB_12 LASTZ alignment	Polymorphism	A	T	2505113	2505113	1	1	none	E -> D	CDS	2195	2	6585	3	T -> A	GAA -> GAT	2	SNP (transversion)	Substitution	0.5	T	1	1	1	0.5	A	1
gene4338	E225D	PB_12 LASTZ alignment	PB_12	Variants: PB_12 LASTZ alignment	Polymorphism	A	T	2684151	2684151	1	1	none	E -> D	CDS	225	2	675	3	T -> A	GAA -> GAT	2	SNP (transversion)	Substitution	0.5	T	1	1	1	0.5	A	1
gene4394	E445D	PB_12 LASTZ alignment	PB_12	Variants: PB_12 LASTZ alignment	Polymorphism	A	T	2982639	2982639	1	1	none	E -> D	CDS	445	2	1335	3	T -> A	GAA -> GAT	2	SNP (transversion)	Substitution	0.5	T	1	1	1	0.5	A	1
gene4394	E406D	PB_12 LASTZ alignment	PB_12	Variants: PB_12 LASTZ alignment	Polymorphism	A	C	2982756	2982756	1	1	none	E -> D	CDS	406	2	1218	3	C -> A	GAG -> GAT	2	SNP (transversion)	Substitution	0.5	C	1	1	1	0.5	A	1
gene4394	E396D	PB_12 LASTZ alignment	PB_12	Variants: PB_12 LASTZ alignment	Polymorphism	A	C	2982786	2982786	1	1	none	E -> D	CDS	396	2	1188	3	C -> A	GAG -> GAT	2	SNP (transversion)	Substitution	0.5	C	1	1	1	0.5	A	1
gene4394	E387D	PB_12 LASTZ alignment	PB_12	Variants: PB_12 LASTZ alignment	Polymorphism	A	C	2982813	2982813	1	1	none	E -> D	CDS	387	2	1161	3	C -> A	GAG -> GAT	2	SNP (transversion)	Substitution	0.5	C	1	1	1	0.5	A	1
gene4413	E151D	PB_12 LASTZ alignment	PB_12	Variants: PB_12 LASTZ alignment	Polymorphism	A	T	3073123	3073123	1	1	none	E -> D	CDS	151	2	453	3	T -> A	GAA -> GAT	2	SNP (transversion)	Substitution		T	1	0.5	0.85	1	A	2
gene4413	E141D	PB_12 LASTZ alignment	PB_12	Variants: PB_12 LASTZ alignment	Polymorphism	A	T	3073153	3073153	1	1	none	E -> D	CDS	141	2	423	3	T -> A	GAA -> GAT	2	SNP (transversion)	Substitution	0.5	T	1	1	1	0.5	A	1
gene4435	E1934D	PB_12 LASTZ alignment	PB_12	Variants: PB_12 LASTZ alignment	Polymorphism	A	C	3179567	3179567	1	1	none	E -> D	CDS	1934	2	5802	3	C -> A	GAG -> GAT	1	SNP (transversion)	Substitution		C	1	1	1	1	A	1
gene4439	E2401D	PB_12 LASTZ alignment	PB_12	Variants: PB_12 LASTZ alignment	Polymorphism	A	T	3203257	3203257	1	1	none	E -> D	CDS	2401	2	7203	3	T -> A	GAA -> GAT	1	SNP (transversion)	Substitution		T	1	1	1	1	A	1
gene3283	E26D	PB_11 LASTZ alignment	PB_11	Variants: PB_11 LASTZ alignment	Polymorphism	A	C	106880	106880	1	1	none	E -> D	CDS	26	2	78	3	C -> A	GAG -> GAT	1	SNP (transversion)	Substitution		C	1	1	1	1	A	1
gene3320	E23D	PB_11 LASTZ alignment	PB_11	Variants: PB_11 LASTZ alignment	Polymorphism	A	T	304065	304065	1	1	none	E -> D	CDS	23		69	3	T -> A	GAA -> GAT	2	SNP (transversion)	Substitution	0.5	T	1	1	1	0.5	A	1
gene3564	E763D	PB_11 LASTZ alignment	PB_11	Variants: PB_11 LASTZ alignment	Polymorphism	A	C	1460680	1460680	1	1	none	E -> D	CDS	763	2	2289	3	C -> A	GAG -> GAT	2	SNP (transversion)	Substitution	0.5	C	1	1	1	0.5	A	1
gene3576	E276D	PB_11 LASTZ alignment	PB_11	Variants: PB_11 LASTZ alignment	Polymorphism	A	T	1513692	1513692	1	1	none	E -> D	CDS	276		828	3	T -> A	GAA -> GAT	2	SNP (transversion)	Substitution	0.5	T	1	1	1	0.5	A	1
gene3576	E274D	PB_11 LASTZ alignment	PB_11	Variants: PB_11 LASTZ alignment	Polymorphism	A	C	1513698	1513698	1	1	none	E -> D	CDS	274		822	3	C -> A	GAG -> GAT	2	SNP (transversion)	Substitution	0.5	C	1	1	1	0.5	A	1
gene3583	E296D	PB_11 LASTZ alignment	PB_11	Variants: PB_11 LASTZ alignment	Polymorphism	A	T	1557729	1557729	1	1	none	E -> D	CDS	296		888	3	T -> A	GAA -> GAT	2	SNP (transversion)	Substitution	0.5	T	1	1	1	0.5	A	1
gene3583	E287D	PB_11 LASTZ alignment	PB_11	Variants: PB_11 LASTZ alignment	Polymorphism	A	T	1557756	1557756	1	1	none	E -> D	CDS	287		861	3	T -> A	GAA -> GAT	2	SNP (transversion)	Substitution	0.5	T	1	1	1	0.5	A	1
gene3618	E122D	PB_11 LASTZ alignment	PB_11	Variants: PB_11 LASTZ alignment	Polymorphism	A	T	1729440	1729440	1	1	none	E -> D	CDS	122	5	366	3	T -> A	GAA -> GAT	1	SNP (transversion)	Substitution		T	1	1	1	1	A	1
gene3650	E1563D	PB_11 LASTZ alignment	PB_11	Variants: PB_11 LASTZ alignment	Polymorphism	A	T	1881226	1881226	1	1	none	E -> D	CDS	1563		4689	3	T -> A	GAA -> GAT	2	SNP (transversion)	Substitution	0.5	T	1	1	1	0.5	A	1
gene3669	E1057D	PB_11 LASTZ alignment	PB_11	Variants: PB_11 LASTZ alignment	Polymorphism	A	T	1982014	1982014	1	1	none	E -> D	CDS	1057		3171	3	T -> A	GAA -> GAT	1	SNP (transversion)	Substitution		T	1	1	1	1	A	1
gene3705	E2431D	PB_11 LASTZ alignment	PB_11	Variants: PB_11 LASTZ alignment	Polymorphism	A	C	2157809	2157809	1	1	none	E -> D	CDS	2431	1	7293	3	C -> A	GAG -> GAT	2	SNP (transversion)	Substitution	0.5	C	1	1	1	0.5	A	1
gene3748	E238D	PB_11 LASTZ alignment	PB_11	Variants: PB_11 LASTZ alignment	Polymorphism	A	T	2452749	2452749	1	1	none	E -> D	CDS	238	2	714	3	T -> A	GAA -> GAT	2	SNP (transversion)	Substitution	0.5	T	1	1	1	0.5	A	1
gene3748	E197D	PB_11 LASTZ alignment	PB_11	Variants: PB_11 LASTZ alignment	Polymorphism	A	T	2452872	2452872	1	1	none	E -> D	CDS	197	2	591	3	T -> A	GAA -> GAT	2	SNP (transversion)	Substitution	0.5	T	1	1	1	0.5	A	1
gene3748	E147D	PB_11 LASTZ alignment	PB_11	Variants: PB_11 LASTZ alignment	Polymorphism	A	T	2453022	2453022	1	1	none	E -> D	CDS	147	2	441	3	T -> A	GAA -> GAT	2	SNP (transversion)	Substitution		T	0.5	1	1	1	A	2
gene3766	E60D	PB_11 LASTZ alignment	PB_11	Variants: PB_11 LASTZ alignment	Polymorphism	A	C	2554603	2554603	1	1	none	E -> D	CDS	60	2	180	3	C -> A	GAG -> GAT	1	SNP (transversion)	Substitution		C	1	1	1	1	A	1
gene3767	E505D	PB_11 LASTZ alignment	PB_11	Variants: PB_11 LASTZ alignment	Polymorphism	A	T	2558307	2558307	1	1	none	E -> D	CDS	505	6	1515	3	T -> A	GAA -> GAT	1	SNP (transversion)	Substitution		T	1	1	1	1	A	1
gene3785	E629D	PB_11 LASTZ alignment	PB_11	Variants: PB_11 LASTZ alignment	Polymorphism	A	T	2667081	2667081	1	1	none	E -> D	CDS	629	3	1887	3	T -> A	GAA -> GAT	1	SNP (transversion)	Substitution		T	1	1	1	1	A	1
gene3785	E512D	PB_11 LASTZ alignment	PB_11	Variants: PB_11 LASTZ alignment	Polymorphism	A	T	2667432	2667432	1	1	none	E -> D	CDS	512	3	1536	3	T -> A	GAA -> GAT	1	SNP (transversion)	Substitution		T	1	1	1	1	A	1
gene2854	E179D	PB_10 LASTZ alignment	PB_10	Variants: PB_10 LASTZ alignment	Polymorphism	A	T	13832	13832	1	1	none	E -> D	CDS	179	2	537	3	T -> A	GAA -> GAT	2	SNP (transversion)	Substitution		T	0.5	1	1	1	A	2
gene2855	E129D	PB_10 LASTZ alignment	PB_10	Variants: PB_10 LASTZ alignment	Polymorphism	A	T	26324	26324	1	1	none	E -> D	CDS	129	2	387	3	T -> A	GAA -> GAT	2	SNP (transversion)	Substitution	0.5	T	1	1	1	0.5	A	1
gene2856	E136D	PB_10 LASTZ alignment	PB_10	Variants: PB_10 LASTZ alignment	Polymorphism	A	T	32075	32075	1	1	none	E -> D	CDS	136	2	408	3	T -> A	GAA -> GAT	2	SNP (transversion)	Substitution	0.5	T	1	1	1	0.5	A	1
gene2860	E650D	PB_10 LASTZ alignment	PB_10	Variants: PB_10 LASTZ alignment	Polymorphism	A	T	61697	61697	1	1	none	E -> D	CDS	650	4	1950	3	T -> A	GAA -> GAT	2	SNP (transversion)	Substitution	0.5	T	1	1	1	0.5	A	1
gene2860	E647D	PB_10 LASTZ alignment	PB_10	Variants: PB_10 LASTZ alignment	Polymorphism	A	T	61706	61706	1	1	none	E -> D	CDS	647	4	1941	3	T -> A	GAA -> GAT	2	SNP (transversion)	Substitution	0.5	T	1	1	1	0.5	A	1
gene2872	E25D	PB_10 LASTZ alignment	PB_10	Variants: PB_10 LASTZ alignment	Polymorphism	A	C	145837	145837	1	1	none	E -> D	CDS	25	2	75	3	C -> A	GAG -> GAT	2	SNP (transversion)	Substitution	0.5	C	1	1	1	0.5	A	1
gene2952	E1088D	PB_10 LASTZ alignment	PB_10	Variants: PB_10 LASTZ alignment	Polymorphism	A	C	503473	503473	1	1	none	E -> D	CDS	1088		3264	3	C -> A	GAG -> GAT	2	SNP (transversion)	Substitution	0.5	C	1	1	1	0.5	A	1
gene3024	E1714D	PB_10 LASTZ alignment	PB_10	Variants: PB_10 LASTZ alignment	Polymorphism	A	C	884184	884184	1	1	none	E -> D	CDS	1714	2	5142	3	C -> A	GAG -> GAT	2	SNP (transversion)	Substitution	0.5	C	1	1	1	0.5	A	1
gene3060	E507D	PB_10 LASTZ alignment	PB_10	Variants: PB_10 LASTZ alignment	Polymorphism	A	T	1024214	1024214	1	1	none	E -> D	CDS	507		1521	3	T -> A	GAA -> GAT	2	SNP (transversion)	Substitution		T	1	1	1	0.5	A	1
gene3068	E384D	PB_10 LASTZ alignment	PB_10	Variants: PB_10 LASTZ alignment	Polymorphism	A	T	1098805	1098805	1	1	none	E -> D	CDS	384	4	1152	3	T -> A	GAA -> GAT	2	SNP (transversion)	Substitution	0.5	T	1	1	1	0.5	A	1
gene3084	E653D	PB_10 LASTZ alignment	PB_10	Variants: PB_10 LASTZ alignment	Polymorphism	A	T	1192356	1192356	1	1	none	E -> D	CDS	653		1959	3	T -> A	GAA -> GAT	2	SNP (transversion)	Substitution	0.5	T	1	1	1	0.5	A	1
gene3099	E4997D	PB_10 LASTZ alignment	PB_10	Variants: PB_10 LASTZ alignment	Polymorphism	A	C	1254260	1254260	1	1	none	E -> D	CDS	4997	7	14991	3	C -> A	GAG -> GAT	2	SNP (transversion)	Substitution	0.5	C	1	1	1	0.5	A	1
gene3102	E96D	PB_10 LASTZ alignment	PB_10	Variants: PB_10 LASTZ alignment	Polymorphism	A	T	1284851	1284851	1	1	none	E -> D	CDS	96	1	288	3	T -> A	GAA -> GAT	2	SNP (transversion)	Substitution	0.5	T	1	1	1	0.5	A	1
gene3148	E216D	PB_10 LASTZ alignment	PB_10	Variants: PB_10 LASTZ alignment	Polymorphism	A	T	1466388	1466388	1	1	none	E -> D	CDS	216	1	648	3	T -> A	GAA -> GAT	2	SNP (transversion)	Substitution	0.5	T	1	1	1	0.5	A	1
gene3183	E739D	PB_10 LASTZ alignment	PB_10	Variants: PB_10 LASTZ alignment	Polymorphism	A	T	1612753	1612753	1	1	none	E -> D	CDS	739		2217	3	T -> A	GAA -> GAT	2	SNP (transversion)	Substitution	0.5	T	1	1	1	0.5	A	1
gene3229	E108D	PB_10 LASTZ alignment	PB_10	Variants: PB_10 LASTZ alignment	Polymorphism	A	T	1839391	1839391	1	1	none	E -> D	CDS	108	2	324	3	T -> A	GAA -> GAT	1	SNP (transversion)	Substitution		T	1	1	1	1	A	1
gene3269	E256D	PB_10 LASTZ alignment	PB_10	Variants: PB_10 LASTZ alignment	Polymorphism	A	T	2158988	2158988	1	1	none	E -> D	CDS	256	2	768	3	T -> A	GAA -> GAT	1	SNP (transversion)	Substitution		T	1	1	1	1	A	1
gene3269	E240D	PB_10 LASTZ alignment	PB_10	Variants: PB_10 LASTZ alignment	Polymorphism	A	T	2159036	2159036	1	1	none	E -> D	CDS	240	2	720	3	T -> A	GAA -> GAT	1	SNP (transversion)	Substitution		T	1	1	1	1	A	1
gene3269	E9D	PB_10 LASTZ alignment	PB_10	Variants: PB_10 LASTZ alignment	Polymorphism	A	C	2159729	2159729	1	1	none	E -> D	CDS	9	2	27	3	C -> A	GAG -> GAT	1	SNP (transversion)	Substitution		C	1	1	1	1	A	1
gene2417	E176D	PB_09 LASTZ alignment	PB_09	Variants: PB_09 LASTZ alignment	Polymorphism	A	C	29177	29177	1	1	none	E -> D	CDS	176	2	528	3	C -> A	GAG -> GAT	1	SNP (transversion)	Substitution		C	1	1	1	1	A	1
gene2462	E548D	PB_09 LASTZ alignment	PB_09	Variants: PB_09 LASTZ alignment	Polymorphism	A	C	259275	259275	1	1	none	E -> D	CDS	548		1644	3	C -> A	GAG -> GAT	2	SNP (transversion)	Substitution	0.5	C	1	1	1	0.5	A	1
gene2478	E39D	PB_09 LASTZ alignment	PB_09	Variants: PB_09 LASTZ alignment	Polymorphism	A	T	352397	352397	1	1	none	E -> D	CDS	39	1	117	3	T -> A	GAA -> GAT	2	SNP (transversion)	Substitution	0.5	T	1	1	1	0.5	A	1
gene2478	E27D	PB_09 LASTZ alignment	PB_09	Variants: PB_09 LASTZ alignment	Polymorphism	A	T	352433	352433	1	1	none	E -> D	CDS	27	1	81	3	T -> A	GAA -> GAT	2	SNP (transversion)	Substitution	0.5	T	1	1	1	0.5	A	1
gene2507	E377D	PB_09 LASTZ alignment	PB_09	Variants: PB_09 LASTZ alignment	Polymorphism	A	T	463425	463425	1	1	none	E -> D	CDS	377		1131	3	T -> A	GAA -> GAT	2	SNP (transversion)	Substitution	0.5	T	1	1	1	0.5	A	1
gene2519	E293D	PB_09 LASTZ alignment	PB_09	Variants: PB_09 LASTZ alignment	Polymorphism	A	T	521005	521005	1	1	none	E -> D	CDS	293	1	879	3	T -> A	GAA -> GAT	2	SNP (transversion)	Substitution	0.5	T	1	1	1	0.5	A	1
gene2519	E291D	PB_09 LASTZ alignment	PB_09	Variants: PB_09 LASTZ alignment	Polymorphism	A	T	521011	521011	1	1	none	E -> D	CDS	291	1	873	3	T -> A	GAA -> GAT	2	SNP (transversion)	Substitution	0.5	T	1	1	1	0.5	A	1
gene2542	E202D	PB_09 LASTZ alignment	PB_09	Variants: PB_09 LASTZ alignment	Polymorphism	A	T	607551	607551	1	1	none	E -> D	CDS	202	2	606	3	T -> A	GAA -> GAT	1	SNP (transversion)	Substitution		T	1	1	1	1	A	1
gene2589	E1705D	PB_09 LASTZ alignment	PB_09	Variants: PB_09 LASTZ alignment	Polymorphism	A	C	814208	814208	1	1	none	E -> D	CDS	1705	2	5115	3	C -> A	GAG -> GAT	2	SNP (transversion)	Substitution	0.5	C	1	1	1	0.5	A	1
gene2589	E791D	PB_09 LASTZ alignment	PB_09	Variants: PB_09 LASTZ alignment	Polymorphism	A	T	816950	816950	1	1	none	E -> D	CDS	791	2	2373	3	T -> A	GAA -> GAT	2	SNP (transversion)	Substitution	0.5	T	1	1	1	0.5	A	1
[truncated: 39,232 more rows]
