# Supplementary material for: The first complete genome of the simian malaria parasite Plasmodium brasilianum
Source: Sci Rep. 2022 Nov 17;12:19802. doi: 10.1038/s41598-022-20706-6 (PMC9671904; doi:10.1038/s41598-022-20706-6)
Supplement: Supplementary file 6 — Supplementary Information 6. [file 41598_2022_20706_MOESM6_ESM.xlsx]

## Sheet: TS3-LiveAnnoTransfer-PmGenesOnP
Table S5. LiveAnno Transfer of P. malariae genes onto the P. brasilianum genome.
Annotation of P. brasilianum genes using P. malariae gene sequences and Geneious’s Live Transfer function to transfer annotations with 80% or higher sequence similarity.
Pb Chromosome	Pb Start	Pb End	Pb Gene	Pm Chromosome	Pm Start	Pm End	Pm Gene
PB_12	3350173	3351294	gene4507	PmUG01_12_v1	3353601	3354722	PmUG01_12081500
PB_12	3343945	3345258	gene4506	PmUG01_12_v1	3347369	3348682	PmUG01_12081400
PB_12	3339996	3341788	gene4505	PmUG01_12_v1	3343377	3345214	PmUG01_12081300
PB_12	3334580	3335472	gene4504	PmUG01_12_v1	3337959	3338851	PmUG01_12081200
PB_12	3326745	3330002	gene4503	PmUG01_12_v1	3330128	3333385	PmUG01_12081100
PB_12	3322771	3323310	gene4502	PmUG01_12_v1	3326154	3326693	PmUG01_12081000
PB_12	3317636	3318075	gene4501	PmUG01_12_v1	3321016	3321455	PmUG01_12080900
PB_12	3313112	3314941	gene4500	PmUG01_12_v1	3316494	3318323	PmUG01_12080800
PB_12	3308849	3309675	gene4499	PmUG01_12_v1	3312227	3313053	PmUG01_12080700
PB_12	3304286	3305782	gene4498	PmUG01_12_v1	3307662	3309158	PmUG01_12080600
PB_12	3298178	3300586	gene4497	PmUG01_12_v1	3301555	3303962	PmUG01_12080500
PB_12	3292031	3296845	gene4496	PmUG01_12_v1	3295407	3300221	PmUG01_12080400
PB_12	3272842	3289055	gene4495	PmUG01_12_v1	3276196	3292408	PmUG01_12080300
PB_12	3271436	3272122	gene4494	PmUG01_12_v1	3274786	3275472	PmUG01_12080200
PB_12	3267489	3270338	gene4493	PmUG01_12_v1	3270838	3273687	PmUG01_12080100
PB_14	3263318	3265586	gene5695	PmUG01_14_v1	3560845	3563111	PmUG01_14086300
PB_12	3262246	3266586	gene4492	PmUG01_12_v1	3265595	3269935	PmUG01_12080000
PB_12	3261562	3261951	gene4492	PmUG01_12_v1	3264911	3265300	PmUG01_12079900
PB_12	3258597	3259550	gene4491	PmUG01_12_v1	3261946	3262899	PmUG01_12079800
PB_14	3256510	3257464	gene5694	PmUG01_14_v1	3554078	3555032	PmUG01_14086200
PB_12	3253190	3254409	gene4490	PmUG01_12_v1	3256539	3257758	PmUG01_12079700
PB_14	3251215	3252427	gene5693	PmUG01_14_v1	3548783	3549995	PmUG01_14086100
PB_12	3249130	3251653	gene4489	PmUG01_12_v1	3252478	3255001	PmUG01_12079600
PB_12	3246823	3248842	gene4488	PmUG01_12_v1	3250087	3252190	PmUG01_12079500
PB_14	3246449	3247603	gene5692	PmUG01_14_v1	3544017	3545171	PmUG01_14086000
PB_12	3243105	3244961	gene4487	PmUG01_12_v1	3246369	3248225	PmUG01_12079400
PB_14	3242594	3244048	gene5691	PmUG01_14_v1	3540160	3541615	PmUG01_14085900
PB_14	3240519	3241685	gene5690	PmUG01_14_v1	3538085	3539251	PmUG01_14085800
PB_14	3235509	3236632	gene5688	PmUG01_14_v1	3533055	3534179	PmUG01_14085700
PB_12	3231340	3242653	gene4486	PmUG01_12_v1	3234607	3245917	PmUG01_12079300
PB_12	3227914	3230672	gene4485	PmUG01_12_v1	3231181	3233939	PmUG01_12079200
PB_14	3224129	3232771	gene5687	PmUG01_14_v1	3521663	3530314	PmUG01_14085600
PB_12	3211959	3225770	gene4484	PmUG01_12_v1	3215208	3229033	PmUG01_12079100
PB_12	3208278	3210051	gene4483	PmUG01_12_v1	3211520	3213294	PmUG01_12078900
PB_14	3203683	3211941	gene5686	PmUG01_14_v1	3501212	3509471	PmUG01_14085300
PB_14	3196225	3198333	gene5685	PmUG01_14_v1	3493764	3495872	PmUG01_14085000
PB_14	3192849	3194907	gene5684	PmUG01_14_v1	3490389	3492447	PmUG01_14084900
PB_14	3189774	3191516	gene5683	PmUG01_14_v1	3487313	3489055	PmUG01_14084800
PB_12	3189194	3192109	gene4481	PmUG01_12_v1	3192283	3195198	PmUG01_12078500
PB_12	3186447	3187274	gene4480	PmUG01_12_v1	3189538	3190365	PmUG01_12078400
PB_14	3185597	3187666	gene5682	PmUG01_14_v1	3483132	3485201	PmUG01_14084700
PB_14	3183018	3184376	gene5681	PmUG01_14_v1	3480551	3481909	PmUG01_14084600
PB_12	3180350	3184752	gene4479	PmUG01_12_v1	3183406	3187842	PmUG01_12078300
PB_14	3180011	3181860	gene5680	PmUG01_14_v1	3477564	3479393	PmUG01_14084500
PB_14	3176844	3179124	gene5679	PmUG01_14_v1	3474281	3476675	PmUG01_14084400
PB_12	3170477	3174796	gene4477	PmUG01_12_v1	3173868	3178214	PmUG01_12078200
PB_14	3169902	3171797	gene5678	PmUG01_14_v1	3467446	3469479	PmUG01_14084200
PB_12	3167667	3168254	gene4476	PmUG01_12_v1	3170961	3171548	PmUG01_12078100
PB_14	3166116	3168737	gene5677	PmUG01_14_v1	3463659	3466280	PmUG01_14084100
PB_12	3165331	3166216	gene4475	PmUG01_12_v1	3168619	3169513	PmUG01_12078000
PB_14	3160835	3165704	gene5676	PmUG01_14_v1	3458372	3463243	PmUG01_14084000
PB_14	3158651	3159313	gene5675	PmUG01_14_v1	3456194	3456856	PmUG01_14083900
PB_12	3155330	3163667	gene4474	PmUG01_12_v1	3158592	3166954	PmUG01_12077900
PB_14	3154785	3156557	gene5674	PmUG01_14_v1	3452323	3454092	PmUG01_14083800
PB_14	3152474	3153861	gene5673	PmUG01_14_v1	3450015	3451402	PmUG01_14083700
PB_12	3150265	3155056	gene4473	PmUG01_12_v1	3153524	3158317	PmUG01_12077800
PB_14	3148963	3150912	gene5672	PmUG01_14_v1	3446504	3448453	PmUG01_14083600
PB_14	3145983	3147168	gene5671	PmUG01_14_v1	3443519	3444704	PmUG01_14083500
PB_12	3142621	3147987	gene4472	PmUG01_12_v1	3145877	3151242	PmUG01_12077700
PB_12	3140100	3141173	gene4471	PmUG01_12_v1	3143355	3144428	PmUG01_12077600
PB_14	3139062	3143632	gene5670	PmUG01_14_v1	3436530	3441112	PmUG01_14083400
PB_12	3130825	3134157	gene4470	PmUG01_12_v1	3134107	3137439	PmUG01_12077500
PB_12	3129188	3129730	gene4469	PmUG01_12_v1	3132470	3133012	PmUG01_12077400
PB_12	3126552	3128391	gene4468	PmUG01_12_v1	3129834	3131673	PmUG01_12077300
PB_14	3126571	3134157	gene5669	PmUG01_14_v1	3424024	3431610	PmUG01_14083300
PB_14	3124412	3124945	gene5668	PmUG01_14_v1	3421818	3422351	PmUG01_14083200
PB_12	3122144	3123067	gene4467	PmUG01_12_v1	3125434	3126357	PmUG01_12077200
PB_14	3121696	3123336	gene5667	PmUG01_14_v1	3419101	3420741	PmUG01_14083100
PB_12	3118095	3119488	gene4466	PmUG01_12_v1	3121386	3122798	PmUG01_12077100
PB_12	3109315	3117295	gene4465	PmUG01_12_v1	3112598	3120584	PmUG01_12077000
PB_14	3109089	3119604	gene5666	PmUG01_14_v1	3406506	3417023	PmUG01_14083000
PB_14	3100227	3102602	gene5665	PmUG01_14_v1	3397730	3400057	PmUG01_14082900
PB_12	3097341	3099844	gene4463	PmUG01_12_v1	3100658	3103161	PmUG01_12076700
PB_12	3097341	3099844	gene4463	PmUG01_12_v1	3095018	3103161	PmUG01_12076800
PB_14	3096481	3097323	gene5664	PmUG01_14_v1	3391824	3394823	PmUG01_14082800
PB_14	3095009	3096366	gene5663	PmUG01_14_v1	3391824	3394823	PmUG01_14082800
PB_12	3091703	3096884	gene4462	PmUG01_12_v1	3095018	3103161	PmUG01_12076800
PB_14	3092019	3093587	gene5662	PmUG01_14_v1	3389382	3390950	PmUG01_14082700
PB_14	3090738	3091151	gene5662	PmUG01_14_v1	3388101	3388514	PmUG01_14082600
PB_14	3094317	3094752	gene5662	PmUG01_14_v1	3391824	3394823	PmUG01_14082800
PB_12	3087011	3091038	gene4461	PmUG01_12_v1	3090326	3094353	PmUG01_12076600
PB_14	3085667	3089029	gene5661	PmUG01_14_v1	3383288	3387098	PmUG01_14082500
PB_14	3082327	3082869	gene5660	PmUG01_14_v1	3379922	3380662	PmUG01_14082400
PB_12	3081332	3082786	gene4460	PmUG01_12_v1	3084694	3086148	PmUG01_12076500
PB_14	3079532	3081459	gene5659	PmUG01_14_v1	3377114	3379051	PmUG01_14082300
PB_12	3075657	3079954	gene4459	PmUG01_12_v1	3079013	3083313	PmUG01_12076400
PB_14	3075200	3077086	gene5658	PmUG01_14_v1	3372778	3374664	PmUG01_14082200
PB_12	3072587	3075247	gene4458	PmUG01_12_v1	3075984	3078629	PmUG01_12076300
PB_14	3071981	3073249	gene5657	PmUG01_14_v1	3369528	3370796	PmUG01_14082100
PB_14	3070834	3071112	gene5656	PmUG01_14_v1	3368381	3368659	PmUG01_14082000
PB_12	3067335	3069170	gene4457	PmUG01_12_v1	3070423	3072564	PmUG01_12076200
PB_12	3063629	3065544	gene4456	PmUG01_12_v1	3067034	3068951	PmUG01_12076100
PB_12	3061568	3063333	gene4455	PmUG01_12_v1	3064972	3066738	PmUG01_12076000
PB_12	3059127	3059840	gene4454	PmUG01_12_v1	3062464	3063183	PmUG01_12075900
PB_14	3059046	3066983	gene5655	PmUG01_14_v1	3356697	3364640	PmUG01_14081900
PB_12	3053612	3054779	gene4453	PmUG01_12_v1	3056963	3058130	PmUG01_12075800
PB_14	3050989	3054112	gene5654	PmUG01_14_v1	3348554	3351612	PmUG01_14081800
PB_14	3045527	3046405	gene5653	PmUG01_14_v1	3343174	3344052	PmUG01_14081700
PB_14	3043275	3044117	gene5652	PmUG01_14_v1	3340926	3341768	PmUG01_14081600
PB_12	3043161	3050352	gene4452	PmUG01_12_v1	3046383	3053676	PmUG01_12075700
PB_14	3040508	3040921	gene5651	PmUG01_14_v1	3338058	3338471	PmUG01_14081500
PB_14	3037609	3038817	gene5650	PmUG01_14_v1	3335069	3336292	PmUG01_14081400
PB_12	3036732	3038255	gene4450	PmUG01_12_v1	3039911	3041434	PmUG01_12075600
PB_14	3033940	3035271	gene5649	PmUG01_14_v1	3331410	3332741	PmUG01_14081300
PB_12	3033106	3035577	gene4449	PmUG01_12_v1	3036285	3038756	PmUG01_12075500
PB_14	3032370	3033011	gene5648	PmUG01_14_v1	3329838	3330479	PmUG01_14081200
PB_14	3030824	3031303	gene5648	PmUG01_14_v1	3328151	3328795	PmUG01_14081100
PB_12	3029995	3031977	gene4448	PmUG01_12_v1	3033206	3035158	PmUG01_12075400
PB_14	3025280	3028622	gene5647	PmUG01_14_v1	3322713	3326052	PmUG01_14081000
PB_12	3024417	3025817	gene4447	PmUG01_12_v1	3027584	3028984	PmUG01_12075300
PB_12	3022084	3023365	gene4446	PmUG01_12_v1	3025240	3026531	PmUG01_12075200
PB_14	3021196	3022218	gene5646	PmUG01_14_v1	3318708	3319730	PmUG01_14080900
PB_12	3019406	3020418	gene4445	PmUG01_12_v1	3022563	3023575	PmUG01_12075000
PB_14	3019318	3020595	gene5645	PmUG01_14_v1	3316828	3318105	PmUG01_14080800
PB_12	3017166	3018134	gene4444	PmUG01_12_v1	3020329	3021307	PmUG01_12074900
PB_14	3016523	3018847	gene5644	PmUG01_14_v1	3314049	3316373	PmUG01_14080700
PB_12	3012981	3015866	gene4443	PmUG01_12_v1	3016143	3019028	PmUG01_12074800
PB_14	3010328	3011242	gene5643	PmUG01_14_v1	3307848	3308762	PmUG01_14080600
PB_12	3010317	3011918	gene4442	PmUG01_12_v1	3013470	3015071	PmUG01_12074700
PB_14	3006975	3008107	gene5642	PmUG01_14_v1	3304479	3306881	PmUG01_14080500
PB_14	3005134	3005631	gene5641	PmUG01_14_v1	3302833	3303330	PmUG01_14080400
PB_12	2997762	3006353	gene4441	PmUG01_12_v1	3000838	3009480	PmUG01_12074600
PB_14	2995103	2997900	gene5639	PmUG01_14_v1	3292736	3295537	PmUG01_14080100
PB_12	2993365	2996830	gene4440	PmUG01_12_v1	2996436	2999914	PmUG01_12074500
PB_14	2991772	2993007	gene5638	PmUG01_14_v1	3289043	3290662	PmUG01_14080000
PB_14	2988214	2989347	gene5637	PmUG01_14_v1	3285809	3286960	PmUG01_14079900
PB_14	2984946	2986814	gene5636	PmUG01_14_v1	3282549	3284407	PmUG01_14079800
PB_14	2981351	2983105	gene5635	PmUG01_14_v1	3278951	3280705	PmUG01_14079700
PB_14	2979189	2979806	gene5634	PmUG01_14_v1	3276808	3277425	PmUG01_14079600
PB_12	2970156	2978604	gene4438	PmUG01_12_v1	2972401	2981270	PmUG01_12074300
PB_12	2969781	2970125	gene4437	PmUG01_12_v1	2972401	2981270	PmUG01_12074300
PB_12	2967839	2969092	gene4436	PmUG01_12_v1	2970457	2971710	PmUG01_12074200
PB_14	2961142	2967533	gene5632	PmUG01_14_v1	3258644	3265177	PmUG01_14079400
PB_14	2957382	2958512	gene5631	PmUG01_14_v1	3254880	3256010	PmUG01_14079300
PB_12	2956437	2965921	gene4435	PmUG01_12_v1	2959053	2968538	PmUG01_12074100
PB_12	2951264	2955649	gene4434	PmUG01_12_v1	2953880	2958265	PmUG01_12074000
PB_14	2951016	2953291	gene5629	PmUG01_14_v1	3248312	3250632	PmUG01_14079200
PB_12	2947597	2949354	gene4433	PmUG01_12_v1	2950227	2951987	PmUG01_12073900
PB_14	2947041	2948825	gene5628	PmUG01_14_v1	3244334	3246534	PmUG01_14079100
PB_14	2945029	2946024	gene5627	PmUG01_14_v1	3242319	3243314	PmUG01_14079000
PB_12	2943596	2945715	gene4432	PmUG01_12_v1	2946194	2948344	PmUG01_12073800
PB_12	2942030	2942716	gene4431	PmUG01_12_v1	2944634	2945314	PmUG01_12073700
PB_14	2940929	2942818	gene5626	PmUG01_14_v1	3238224	3240110	PmUG01_14078900
PB_12	2938473	2941398	gene4430	PmUG01_12_v1	2941075	2944000	PmUG01_12073600
PB_12	2934213	2936792	gene4429	PmUG01_12_v1	2936815	2939397	PmUG01_12073500
PB_14	2931974	2936452	gene5625	PmUG01_14_v1	3229027	3233520	PmUG01_14078800
PB_14	2927737	2931197	gene5624	PmUG01_14_v1	3224803	3228245	PmUG01_14078700
PB_12	2926910	2932803	gene4428	PmUG01_12_v1	2929513	2935407	PmUG01_12073400
PB_14	2924824	2925840	gene5623	PmUG01_14_v1	3221890	3222906	PmUG01_14078600
PB_12	2924816	2926023	gene4427	PmUG01_12_v1	2927416	2928623	PmUG01_12073300
PB_14	2922500	2923774	gene5622	PmUG01_14_v1	3219594	3220835	PmUG01_14078500
PB_12	2921935	2923134	gene4426	PmUG01_12_v1	2924535	2925734	PmUG01_12073200
PB_14	2918102	2921866	gene5621	PmUG01_14_v1	3215220	3218960	PmUG01_14078400
PB_12	2917490	2920492	gene4425	PmUG01_12_v1	2920090	2923092	PmUG01_12073100
PB_14	2915830	2917584	gene5620	PmUG01_14_v1	3211070	3214699	PmUG01_14078300
PB_14	2913956	2915779	gene5619	PmUG01_14_v1	3211070	3214699	PmUG01_14078300
PB_14	2910064	2911308	gene5618	PmUG01_14_v1	3207179	3208423	PmUG01_14078200
PB_14	2906494	2910010	gene5617	PmUG01_14_v1	3203608	3207125	PmUG01_14078100
PB_14	2902052	2904628	gene5616	PmUG01_14_v1	3199140	3201719	PmUG01_14078000
PB_14	2900553	2901676	gene5615	PmUG01_14_v1	3197647	3198764	PmUG01_14077900
PB_14	2897073	2898032	gene5614	PmUG01_14_v1	3194162	3195121	PmUG01_14077800
PB_14	2891996	2894500	gene5613	PmUG01_14_v1	3189088	3191592	PmUG01_14077700
PB_12	2888382	2889551	gene4423	PmUG01_12_v1	2890985	2892158	PmUG01_12072800
PB_14	2887050	2891268	gene5612	PmUG01_14_v1	3184132	3188350	PmUG01_14077600
PB_12	2885115	2886725	gene4422	PmUG01_12_v1	2887715	2889329	PmUG01_12072700
PB_12	2881832	2883664	gene4421	PmUG01_12_v1	2884427	2886260	PmUG01_12072600
PB_14	2879138	2882071	gene5611	PmUG01_14_v1	3176272	3179205	PmUG01_14077400
PB_12	2874647	2880035	gene4420	PmUG01_12_v1	2877240	2882629	PmUG01_12072500
PB_14	2871999	2877125	gene5610	PmUG01_14_v1	3169099	3174226	PmUG01_14077300
PB_12	2871503	2872073	gene4419	PmUG01_12_v1	2874079	2874649	PmUG01_12072400
PB_12	2870017	2870983	gene4418	PmUG01_12_v1	2872593	2873559	PmUG01_12072300
PB_12	2867267	2868467	gene4417	PmUG01_12_v1	2868687	2870899	PmUG01_12072200
PB_14	2866507	2869935	gene5609	PmUG01_14_v1	3163608	3167032	PmUG01_14077200
PB_12	2863573	2864112	gene4416	PmUG01_12_v1	2866005	2866544	PmUG01_12072100
PB_12	2861525	2862718	gene4415	PmUG01_12_v1	2863955	2865148	PmUG01_12072000
PB_14	2857559	2864236	gene5608	PmUG01_14_v1	3154606	3161286	PmUG01_14077100
PB_12	2856860	2860069	gene4414	PmUG01_12_v1	2859288	2862497	PmUG01_12071900
PB_14	2852739	2855014	gene5607	PmUG01_14_v1	3149855	3152074	PmUG01_14077000
PB_12	2851185	2854214	gene4413	PmUG01_12_v1	2853564	2856638	PmUG01_12071800
PB_14	2850552	2851853	gene5606	PmUG01_14_v1	3147704	3148969	PmUG01_14076900
PB_12	2847789	2849642	gene4412	PmUG01_12_v1	2849741	2851994	PmUG01_12071700
PB_14	2845781	2847083	gene5605	PmUG01_14_v1	3142933	3144229	PmUG01_14076800
PB_12	2843721	2846156	gene4411	PmUG01_12_v1	2846072	2848507	PmUG01_12071600
PB_12	2841275	2841724	gene4410	PmUG01_12_v1	2843626	2844075	PmUG01_12071500
PB_14	2839942	2842567	gene5604	PmUG01_14_v1	3136599	3139198	PmUG01_14076700
PB_14	2837323	2838771	gene5603	PmUG01_14_v1	3133979	3135427	PmUG01_14076600
PB_12	2834178	2837725	gene4409	PmUG01_12_v1	2836499	2840070	PmUG01_12071400
PB_12	2830560	2832540	gene4408	PmUG01_12_v1	2832879	2834860	PmUG01_12071300
PB_14	2829327	2830100	gene5602	PmUG01_14_v1	3126010	3126783	PmUG01_14076300
PB_14	2827404	2828315	gene5601	PmUG01_14_v1	3124087	3124998	PmUG01_14076200
PB_12	2824620	2828194	gene4407	PmUG01_12_v1	2826876	2831100	PmUG01_12071200
PB_14	2820184	2822432	gene5600	PmUG01_14_v1	3116860	3119109	PmUG01_14076000
PB_14	2818456	2819207	gene5599	PmUG01_14_v1	3115123	3115874	PmUG01_14075900
PB_12	2816863	2820402	gene4406	PmUG01_12_v1	2819166	2822695	PmUG01_12071100
PB_14	2814973	2816861	gene5598	PmUG01_14_v1	3111378	3113266	PmUG01_14075800
PB_14	2812862	2814010	gene5597	PmUG01_14_v1	3109288	3110436	PmUG01_14075700
PB_12	2811971	2814423	gene4405	PmUG01_12_v1	2814199	2816727	PmUG01_12070900
PB_14	2809511	2811882	gene5596	PmUG01_14_v1	3105936	3108307	PmUG01_14075600
PB_12	2808670	2810463	gene4404	PmUG01_12_v1	2810959	2812752	PmUG01_12070800
PB_14	2806256	2807567	gene5595	PmUG01_14_v1	3102681	3104426	PmUG01_14075500
PB_14	2803650	2805602	gene5594	PmUG01_14_v1	3100064	3102016	PmUG01_14075400
PB_14	2802776	2802979	gene5594	PmUG01_14_v1	3099198	3099401	PmUG01_14075300
PB_12	2802088	2806074	gene4403	PmUG01_12_v1	2804375	2808361	PmUG01_12070700
PB_14	2799163	2800707	gene5593	PmUG01_14_v1	3095534	3097078	PmUG01_14075200
PB_12	2798979	2800190	gene4402	PmUG01_12_v1	2801191	2802420	PmUG01_12070600
PB_14	2795513	2797723	gene5592	PmUG01_14_v1	3091852	3094098	PmUG01_14075100
PB_14	2790894	2793539	gene5591	PmUG01_14_v1	3087236	3089905	PmUG01_14075000
PB_12	2785816	2794625	gene4401	PmUG01_12_v1	2788009	2796776	PmUG01_12070500
PB_14	2787982	2789638	gene5590	PmUG01_14_v1	3084291	3085965	PmUG01_14074900
PB_14	2783789	2785708	gene5590	PmUG01_14_v1	3080097	3082017	PmUG01_14074800
PB_14	2781086	2782468	gene5589	PmUG01_14_v1	3077392	3078774	PmUG01_14074700
PB_12	2777893	2779498	gene4399	PmUG01_12_v1	2779756	2782377	PmUG01_12070300
PB_12	2775118	2776215	gene4398	PmUG01_12_v1	2776990	2778087	PmUG01_12070200
PB_12	2772884	2774161	gene4397	PmUG01_12_v1	2774835	2776112	PmUG01_12070100
PB_12	2767953	2769436	gene4396	PmUG01_12_v1	2769911	2771572	PmUG01_12070000
PB_14	2767900	2774220	gene5588	PmUG01_14_v1	3064177	3070497	PmUG01_14074600
PB_12	2766106	2767024	gene4395	PmUG01_12_v1	2768102	2769020	PmUG01_12069900
PB_14	2763969	2765732	gene5587	PmUG01_14_v1	3060243	3062006	PmUG01_14074500
PB_12	2762996	2765079	gene4394	PmUG01_12_v1	2765071	2767157	PmUG01_12069800
PB_12	2761104	2761763	gene4393	PmUG01_12_v1	2763181	2763839	PmUG01_12069700
PB_12	2759283	2760666	gene4392	PmUG01_12_v1	2761365	2762748	PmUG01_12069600
PB_12	2756642	2757337	gene4391	PmUG01_12_v1	2758650	2759345	PmUG01_12069500
PB_12	2754925	2755902	gene4391	PmUG01_12_v1	2756942	2757934	PmUG01_12069400
PB_14	2754640	2762255	gene5586	PmUG01_14_v1	3050925	3058528	PmUG01_14074400
PB_12	2752096	2753121	gene4390	PmUG01_12_v1	2754153	2755178	PmUG01_12069300
PB_14	2751567	2753315	gene5585	PmUG01_14_v1	3047851	3049600	PmUG01_14074300
PB_14	2749151	2750770	gene5584	PmUG01_14_v1	3045435	3047054	PmUG01_14074200
PB_14	2744676	2747576	gene5583	PmUG01_14_v1	3040956	3043856	PmUG01_14074100
PB_12	2736893	2740978	gene4389	PmUG01_12_v1	2738947	2743014	PmUG01_12069100
PB_12	2729747	2734392	gene4388	PmUG01_12_v1	2731872	2736487	PmUG01_12069000
PB_12	2727607	2728125	gene4387	PmUG01_12_v1	2729732	2730250	PmUG01_12068900
PB_14	2726323	2743380	gene5582	PmUG01_14_v1	3022621	3039660	PmUG01_14074000
PB_14	2720911	2723517	gene5581	PmUG01_14_v1	3017231	3019837	PmUG01_14073900
PB_12	2720687	2727175	gene4386	PmUG01_12_v1	2722844	2729298	PmUG01_12068800
PB_14	2717964	2718872	gene5580	PmUG01_14_v1	3014284	3015192	PmUG01_14073800
PB_12	2714669	2719534	gene4385	PmUG01_12_v1	2716794	2721665	PmUG01_12068700
PB_14	2714204	2717320	gene5579	PmUG01_14_v1	3010524	3013640	PmUG01_14073700
PB_14	2712141	2712695	gene5578	PmUG01_14_v1	3008468	3009022	PmUG01_14073600
PB_14	2710493	2711104	gene5577	PmUG01_14_v1	3006819	3007430	PmUG01_14073500
PB_14	2701127	2708131	gene5576	PmUG01_14_v1	2997449	3004459	PmUG01_14073400
PB_12	2708081	2711034	gene4384	PmUG01_12_v1	2710155	2713114	PmUG01_12068600
PB_12	2696206	2706927	gene4384	PmUG01_12_v1	2698259	2709001	PmUG01_12068500
PB_14	2694282	2695477	gene5575	PmUG01_14_v1	2990633	2991828	PmUG01_14073300
PB_12	2692928	2693599	gene4383	PmUG01_12_v1	2694930	2695601	PmUG01_12068400
PB_12	2690724	2691695	gene4382	PmUG01_12_v1	2692726	2693697	PmUG01_12068300
PB_14	2688765	2691155	gene5574	PmUG01_14_v1	2985115	2987505	PmUG01_14073200
PB_12	2688675	2689800	gene4381	PmUG01_12_v1	2690741	2691866	PmUG01_12068200
PB_14	2682875	2684392	gene5573	PmUG01_14_v1	2979227	2980744	PmUG01_14073100
PB_12	2677784	2681809	gene4379	PmUG01_12_v1	2679770	2683845	PmUG01_12067900
PB_14	2677106	2679376	gene5572	PmUG01_14_v1	2973369	2975639	PmUG01_14073000
PB_14	2671042	2673653	gene5571	PmUG01_14_v1	2967336	2969964	PmUG01_14072900
PB_12	2675111	2675439	gene4378	PmUG01_12_v1	2677075	2677403	PmUG01_12067800
PB_12	2668065	2670722	gene4378	PmUG01_12_v1	2669965	2672622	PmUG01_12067700
PB_12	2662291	2666627	gene4377	PmUG01_12_v1	2664262	2668599	PmUG01_12067600
PB_14	2659340	2665655	gene5569	PmUG01_14_v1	2955561	2961853	PmUG01_14072700
PB_14	2656223	2657777	gene5568	PmUG01_14_v1	2952449	2954030	PmUG01_14072600
PB_12	2653386	2655934	gene4376	PmUG01_12_v1	2655350	2657905	PmUG01_12067500
PB_14	2651525	2655610	gene5567	PmUG01_14_v1	2947797	2951882	PmUG01_14072500
PB_12	2649980	2651374	gene4375	PmUG01_12_v1	2651936	2653331	PmUG01_12067400
PB_14	2647088	2649162	gene5565	PmUG01_14_v1	2943442	2945526	PmUG01_14072400
PB_12	2644675	2648187	gene4374	PmUG01_12_v1	2646630	2650142	PmUG01_12067300
PB_14	2643996	2644682	gene5564	PmUG01_14_v1	2940355	2941041	PmUG01_14072300
PB_12	2642744	2643232	gene4373	PmUG01_12_v1	2644710	2645198	PmUG01_12067200
PB_12	2640994	2642010	gene4372	PmUG01_12_v1	2642960	2643976	PmUG01_12067100
PB_14	2640926	2641845	gene5563	PmUG01_14_v1	2937257	2938176	PmUG01_14072200
PB_14	2636827	2639169	gene5562	PmUG01_14_v1	2933235	2935601	PmUG01_14072100
PB_12	2632467	2633969	gene4370	PmUG01_12_v1	2634447	2635949	PmUG01_12066900
PB_14	2630297	2631649	gene5561	PmUG01_14_v1	2926439	2928045	PmUG01_14071900
PB_12	2629360	2630001	gene4369	PmUG01_12_v1	2631352	2631993	PmUG01_12066800
PB_12	2626667	2629243	gene4368	PmUG01_12_v1	2628639	2631215	PmUG01_12066700
PB_14	2626136	2628119	gene5560	PmUG01_14_v1	2922498	2924490	PmUG01_14071800
PB_12	2620360	2625644	gene4367	PmUG01_12_v1	2622331	2627615	PmUG01_12066600
PB_14	2615607	2621683	gene5559	PmUG01_14_v1	2911969	2918032	PmUG01_14071700
PB_12	2612142	2618180	gene4366	PmUG01_12_v1	2614071	2620138	PmUG01_12066500
PB_14	2611011	2613227	gene5558	PmUG01_14_v1	2907450	2909666	PmUG01_14071600
PB_14	2608399	2609881	gene5557	PmUG01_14_v1	2904828	2906307	PmUG01_14071500
PB_12	2608684	2610501	gene4365	PmUG01_12_v1	2610636	2612453	PmUG01_12066400
PB_12	2604606	2607383	gene4364	PmUG01_12_v1	2606555	2609332	PmUG01_12066300
PB_12	2602499	2603830	gene4363	PmUG01_12_v1	2604447	2605778	PmUG01_12066200
PB_14	2602495	2608022	gene5556	PmUG01_14_v1	2898922	2904450	PmUG01_14071400
PB_12	2600000	2601597	gene4362	PmUG01_12_v1	2601948	2603545	PmUG01_12066100
PB_12	2596756	2599257	gene4361	PmUG01_12_v1	2598703	2601204	PmUG01_12066000
PB_14	2590688	2593207	gene5553	PmUG01_14_v1	2887295	2889803	PmUG01_14071200
PB_12	2590471	2592969	gene4360	PmUG01_12_v1	2592417	2594915	PmUG01_12065900
PB_14	2586259	2587713	gene5552	PmUG01_14_v1	2882842	2884297	PmUG01_14071100
PB_14	2583274	2585288	gene5551	PmUG01_14_v1	2879823	2882023	PmUG01_14071000
PB_12	2583949	2588997	gene4359	PmUG01_12_v1	2585906	2590942	PmUG01_12065800
PB_14	2580421	2582088	gene5550	PmUG01_14_v1	2876994	2878661	PmUG01_14070900
PB_14	2576964	2577826	gene5549	PmUG01_14_v1	2873617	2874479	PmUG01_14070800
PB_12	2575646	2578118	gene4358	PmUG01_12_v1	2577607	2580079	PmUG01_12065700
PB_14	2573883	2574779	gene5548	PmUG01_14_v1	2870485	2871387	PmUG01_14070700
PB_12	2569849	2573799	gene4357	PmUG01_12_v1	2571810	2575760	PmUG01_12065600
PB_14	2569850	2572446	gene5547	PmUG01_14_v1	2866396	2868993	PmUG01_14070600
PB_14	2567468	2568769	gene5546	PmUG01_14_v1	2864028	2865329	PmUG01_14070500
PB_13	2563620	2564518	gene5018	PmUG01_13_v1	2685597	2686494	PmUG01_13062100
PB_14	2562643	2565528	gene5545	PmUG01_14_v1	2859201	2862086	PmUG01_14070400
PB_12	2568726	2569163	gene4356	PmUG01_12_v1	2570686	2571123	PmUG01_12065500
PB_12	2564286	2567146	gene4356	PmUG01_12_v1	2566262	2569106	PmUG01_12065400
PB_12	2561590	2563051	gene4356	PmUG01_12_v1	2563562	2565023	PmUG01_12065300
PB_14	2558188	2559444	gene5544	PmUG01_14_v1	2854648	2855904	PmUG01_14070300
PB_13	2555174	2555790	gene5017	PmUG01_13_v1	2676852	2677761	PmUG01_13061900
PB_12	2554147	2557547	gene4355	PmUG01_12_v1	2556119	2559518	PmUG01_12065200
PB_14	2553914	2555233	gene5543	PmUG01_14_v1	2850335	2851654	PmUG01_14070200
PB_12	2549399	2552541	gene4354	PmUG01_12_v1	2551368	2554511	PmUG01_12065100
PB_13	2548731	2551338	gene5016	PmUG01_13_v1	2670702	2673309	PmUG01_13061800
PB_14	2548352	2551971	gene5542	PmUG01_14_v1	2844850	2848493	PmUG01_14070100
PB_13	2543551	2544740	gene5015	PmUG01_13_v1	2665521	2666711	PmUG01_13061700
PB_13	2539958	2540856	gene5014	PmUG01_13_v1	2661928	2662826	PmUG01_13061600
PB_12	2538749	2546011	gene4353	PmUG01_12_v1	2541315	2548577	PmUG01_12065000
PB_12	2536572	2537594	gene4352	PmUG01_12_v1	2539128	2540159	PmUG01_12064900
PB_13	2536222	2537246	gene5013	PmUG01_13_v1	2658195	2659219	PmUG01_13061500
PB_14	2535276	2536922	gene5540	PmUG01_14_v1	2831738	2833384	PmUG01_14069900
PB_12	2534089	2535720	gene4351	PmUG01_12_v1	2536642	2538273	PmUG01_12064800
PB_12	2532524	2533588	gene4350	PmUG01_12_v1	2535073	2536137	PmUG01_12064700
PB_14	2531640	2533469	gene5539	PmUG01_14_v1	2828086	2829915	PmUG01_14069800
PB_13	2529389	2530285	gene5012	PmUG01_13_v1	2651353	2652248	PmUG01_13061400
PB_13	2528282	2529101	gene5012	PmUG01_13_v1	2496068	2496884	PmUG01_13058600
PB_12	2527496	2530195	gene4349	PmUG01_12_v1	2530043	2532742	PmUG01_12064600
PB_14	2526725	2529748	gene5538	PmUG01_14_v1	2823160	2826183	PmUG01_14069700
PB_12	2524717	2526321	gene4348	PmUG01_12_v1	2527264	2529127	PmUG01_12064500
PB_13	2522320	2523308	gene5011	PmUG01_13_v1	2490060	2491047	PmUG01_13058500
PB_14	2521486	2524822	gene5537	PmUG01_14_v1	2817930	2821268	PmUG01_14069600
PB_13	2516363	2517166	gene5010	PmUG01_13_v1	2484048	2484848	PmUG01_13058400
PB_14	2515123	2520174	gene5536	PmUG01_14_v1	2811566	2816618	PmUG01_14069500
PB_12	2511012	2522185	gene4347	PmUG01_12_v1	2513564	2524738	PmUG01_12064400
PB_12	2507991	2510342	gene4347	PmUG01_12_v1	2510543	2512894	PmUG01_12064300
PB_14	2507034	2510600	gene5535	PmUG01_14_v1	2803474	2807040	PmUG01_14069400
PB_12	2505891	2507204	gene4346	PmUG01_12_v1	2508443	2509756	PmUG01_12064200
PB_12	2504869	2505552	gene4345	PmUG01_12_v1	2507417	2508100	PmUG01_12064100
PB_13	2503974	2505210	gene5009	PmUG01_13_v1	2471630	2472876	PmUG01_13058300
PB_12	2501645	2504230	gene4344	PmUG01_12_v1	2504193	2506778	PmUG01_12064000
PB_14	2501148	2502912	gene5534	PmUG01_14_v1	2797554	2799317	PmUG01_14069200
PB_13	2499522	2501319	gene5008	PmUG01_13_v1	2467169	2468964	PmUG01_13058200
PB_14	2498900	2500274	gene5533	PmUG01_14_v1	2795314	2796680	PmUG01_14069100
PB_12	2497940	2500150	gene4343	PmUG01_12_v1	2500488	2502698	PmUG01_12063900
PB_14	2492427	2497265	gene5532	PmUG01_14_v1	2788877	2793716	PmUG01_14069000
PB_12	2489196	2496735	gene4342	PmUG01_12_v1	2491749	2499283	PmUG01_12063800
PB_14	2484483	2488580	gene5531	PmUG01_14_v1	2781074	2785144	PmUG01_14068900
PB_13	2481907	2482693	gene5007	PmUG01_13_v1	2449550	2450387	PmUG01_13057900
PB_12	2481343	2487480	gene4341	PmUG01_12_v1	2483896	2490033	PmUG01_12063600
PB_14	2478978	2482019	gene5530	PmUG01_14_v1	2775601	2778642	PmUG01_14068800
PB_13	2478338	2479561	gene5006	PmUG01_13_v1	2444305	2447204	PmUG01_13057800
PB_13	2477730	2478197	gene5005	PmUG01_13_v1	2444305	2447204	PmUG01_13057800
PB_14	2476859	2477965	gene5529	PmUG01_14_v1	2773483	2774589	PmUG01_14068700
PB_13	2476662	2477483	gene5004	PmUG01_13_v1	2444305	2447204	PmUG01_13057800
PB_12	2476466	2480499	gene4340	PmUG01_12_v1	2479019	2483053	PmUG01_12063500
PB_14	2473215	2475833	gene5528	PmUG01_14_v1	2769810	2772451	PmUG01_14068600
PB_13	2470407	2471208	gene5003	PmUG01_13_v1	2438042	2438930	PmUG01_13057700
PB_12	2469456	2475146	gene4339	PmUG01_12_v1	2472021	2477698	PmUG01_12063400
PB_14	2469407	2471415	gene5527	PmUG01_14_v1	2766034	2768043	PmUG01_14068500
PB_13	2466402	2467203	gene5002	PmUG01_13_v1	2434037	2434838	PmUG01_13057600
PB_12	2464883	2465959	gene4338	PmUG01_12_v1	2467452	2468927	PmUG01_12063300
PB_14	2462846	2468929	gene5526	PmUG01_14_v1	2759497	2765556	PmUG01_14068400
PB_13	2461475	2462343	gene5001	PmUG01_13_v1	2429111	2429979	PmUG01_13057500
PB_11	2459938	2462472	gene3782	PmUG01_11_v1	183119	185640	PmUG01_11012900
PB_12	2459666	2462341	gene4337	PmUG01_12_v1	2462222	2464897	PmUG01_12063200
PB_13	2455726	2456172	gene5000	PmUG01_13_v1	2423267	2423939	PmUG01_13057400
PB_12	2453932	2457407	gene4336	PmUG01_12_v1	2456454	2459930	PmUG01_12063100
PB_12	2450299	2452119	gene4335	PmUG01_12_v1	2452858	2454678	PmUG01_12063000
PB_11	2449613	2452176	gene3767	PmUG01_11_v1	192903	195498	PmUG01_11013000
PB_13	2449227	2450951	gene4999	PmUG01_13_v1	2416870	2418590	PmUG01_13057300
PB_11	2445818	2446809	gene3766	PmUG01_11_v1	198388	199366	PmUG01_11013100
PB_14	2445130	2446622	gene5523	PmUG01_14_v1	2741807	2743299	PmUG01_14068200
PB_12	2443690	2448048	gene4334	PmUG01_12_v1	2446266	2450624	PmUG01_12062800
PB_14	2443081	2444105	gene5522	PmUG01_14_v1	2736480	2740767	PmUG01_14068100
PB_13	2442327	2443278	gene4998	PmUG01_13_v1	2409980	2410931	PmUG01_13057200
PB_14	2439842	2442889	gene5521	PmUG01_14_v1	2736480	2740767	PmUG01_14068100
PB_11	2438520	2439750	gene3749	PmUG01_11_v1	2708178	2709424	PmUG01_11063000
PB_14	2436377	2437403	gene5520	PmUG01_14_v1	2733071	2734097	PmUG01_14068000
PB_13	2438898	2439566	gene4997	PmUG01_13_v1	2406548	2407216	PmUG01_13057150
PB_13	2435956	2437387	gene4997	PmUG01_13_v1	2403591	2405037	PmUG01_13057100
PB_14	2434414	2436021	gene5519	PmUG01_14_v1	2731098	2732714	PmUG01_14067900
PB_12	2431236	2433671	gene4331	PmUG01_12_v1	2433738	2436173	PmUG01_12062600
PB_13	2429358	2430133	gene4996	PmUG01_13_v1	2395558	2400539	PmUG01_13057000
PB_12	2428175	2428660	gene4330	PmUG01_12_v1	2430677	2431162	PmUG01_12062500
PB_12	2426444	2427145	gene4329	PmUG01_12_v1	2428946	2429647	PmUG01_12062400
PB_13	2422624	2423527	gene4995	PmUG01_13_v1	2390337	2391240	PmUG01_13056900
PB_12	2422570	2424012	gene4328	PmUG01_12_v1	2425026	2426468	PmUG01_12062300
PB_12	2419867	2420532	gene4327	PmUG01_12_v1	2422302	2422988	PmUG01_12062200
PB_11	2418157	2418651	gene3747	PmUG01_11_v1	2686109	2686949	PmUG01_11062600
PB_12	2417650	2418105	gene4326	PmUG01_12_v1	2420096	2420551	PmUG01_12062100
PB_13	2417225	2417956	gene4994	PmUG01_13_v1	2371899	2372630	PmUG01_13056800
PB_12	2414036	2415084	gene4325	PmUG01_12_v1	2414109	2417594	PmUG01_12062000
PB_13	2413110	2413818	gene4993	PmUG01_13_v1	2367782	2368490	PmUG01_13056700
PB_11	2412908	2415802	gene3746	PmUG01_11_v1	2680859	2683753	PmUG01_11062500
PB_13	2408966	2409709	gene4992	PmUG01_13_v1	2363636	2364379	PmUG01_13056600
PB_14	2407963	2410412	gene5517	PmUG01_14_v1	2704569	2707031	PmUG01_14067700
PB_12	2406523	2409619	gene4324	PmUG01_12_v1	2409026	2412096	PmUG01_12061900
PB_12	2403293	2404357	gene4323	PmUG01_12_v1	2405992	2407049	PmUG01_12061800
PB_11	2402865	2405292	gene3745	PmUG01_11_v1	2670810	2673236	PmUG01_11062400
PB_13	2401498	2402826	gene4991	PmUG01_13_v1	2356166	2357494	PmUG01_13056500
PB_12	2398160	2399909	gene4322	PmUG01_12_v1	2400820	2402565	PmUG01_12061700
PB_13	2397174	2399993	gene4990	PmUG01_13_v1	2351814	2354630	PmUG01_13056400
PB_13	2392710	2396564	gene4989	PmUG01_13_v1	2347357	2351204	PmUG01_13056300
PB_12	2392441	2394780	gene4321	PmUG01_12_v1	2395036	2397411	PmUG01_12061600
PB_12	2389464	2390252	gene4320	PmUG01_12_v1	2392058	2393159	PmUG01_12061500
PB_13	2389110	2391446	gene4988	PmUG01_13_v1	2343757	2346093	PmUG01_13056200
PB_11	2389044	2391585	gene3743	PmUG01_11_v1	2656989	2659538	PmUG01_11062300
PB_13	2386846	2387409	gene4987	PmUG01_13_v1	2341491	2342054	PmUG01_13056100
PB_11	2384964	2385396	gene3742	PmUG01_11_v1	2652908	2653484	PmUG01_11062200
PB_13	2384261	2386105	gene4986	PmUG01_13_v1	2338903	2340747	PmUG01_13056000
PB_13	2380963	2382735	gene4985	PmUG01_13_v1	2335605	2337377	PmUG01_13055900
PB_14	2380585	2381082	gene5514	PmUG01_14_v1	2677270	2677767	PmUG01_14067400
PB_12	2380454	2384373	gene4319	PmUG01_12_v1	2383055	2386974	PmUG01_12061400
PB_13	2377965	2379549	gene4984	PmUG01_13_v1	2332604	2334188	PmUG01_13055800
PB_11	2377274	2377903	gene3741	PmUG01_11_v1	2644881	2645849	PmUG01_11062100
PB_14	2376235	2378393	gene5513	PmUG01_14_v1	2672907	2675065	PmUG01_14067300
PB_12	2373275	2379094	gene4318	PmUG01_12_v1	2375845	2381695	PmUG01_12061300
PB_13	2372898	2376448	gene4983	PmUG01_13_v1	2327568	2331087	PmUG01_13055600
PB_14	2371657	2374902	gene5512	PmUG01_14_v1	2668267	2671570	PmUG01_14067200
PB_14	2370543	2371457	gene5511	PmUG01_14_v1	2667064	2668001	PmUG01_14067100
PB_12	2369615	2369956	gene4317	PmUG01_12_v1	2369160	2372507	PmUG01_12061200
PB_12	2366610	2369542	gene4316	PmUG01_12_v1	2369160	2372507	PmUG01_12061200
PB_13	2366284	2371206	gene4982	PmUG01_13_v1	2320577	2325867	PmUG01_13055500
PB_11	2364297	2365194	gene3740	PmUG01_11_v1	2632236	2633133	PmUG01_11062000
PB_13	2362692	2365001	gene4980	PmUG01_13_v1	2317317	2319626	PmUG01_13055400
PB_14	2361732	2362793	gene5509	PmUG01_14_v1	2658198	2659259	PmUG01_14066900
PB_13	2358594	2361186	gene4979	PmUG01_13_v1	2313189	2315781	PmUG01_13055300
PB_12	2357975	2363192	gene4315	PmUG01_12_v1	2360526	2365752	PmUG01_12061100
PB_14	2357043	2360445	gene5508	PmUG01_14_v1	2653462	2656829	PmUG01_14066800
PB_14	2353325	2354425	gene5507	PmUG01_14_v1	2649759	2650874	PmUG01_14066700
PB_14	2351694	2352857	gene5506	PmUG01_14_v1	2648120	2649291	PmUG01_14066600
PB_13	2351666	2357463	gene4978	PmUG01_13_v1	2306222	2312058	PmUG01_13055200
PB_11	2351315	2353149	gene3738	PmUG01_11_v1	2619250	2621099	PmUG01_11061900
PB_13	2349043	2350098	gene4977	PmUG01_13_v1	2303599	2304654	PmUG01_13055100
PB_12	2348131	2350677	gene4314	PmUG01_12_v1	2350620	2353211	PmUG01_12060900
PB_14	2347836	2349758	gene5505	PmUG01_14_v1	2644168	2646090	PmUG01_14066500
PB_12	2345784	2347175	gene4313	PmUG01_12_v1	2348153	2349544	PmUG01_12060800
PB_13	2343423	2347336	gene4976	PmUG01_13_v1	2297941	2301855	PmUG01_13055000
PB_14	2342600	2345667	gene5504	PmUG01_14_v1	2639000	2641995	PmUG01_14066400
PB_12	2341843	2344659	gene4312	PmUG01_12_v1	2344211	2347027	PmUG01_12060700
PB_12	2340032	2341264	gene4311	PmUG01_12_v1	2342400	2343632	PmUG01_12060600
PB_14	2339398	2341230	gene5503	PmUG01_14_v1	2635159	2637619	PmUG01_14066300
PB_13	2338039	2342549	gene4975	PmUG01_13_v1	2292541	2297067	PmUG01_13054900
PB_12	2335711	2338794	gene4310	PmUG01_12_v1	2338066	2341150	PmUG01_12060500
PB_13	2335501	2337824	gene4974	PmUG01_13_v1	2290013	2292326	PmUG01_13054800
PB_14	2335214	2338581	gene5502	PmUG01_14_v1	2631612	2634980	PmUG01_14066200
PB_11	2341528	2342320	gene3737	PmUG01_11_v1	2609464	2610256	PmUG01_11061800
PB_11	2333736	2333924	gene3737	PmUG01_11_v1	2601101	2601854	PmUG01_11061700
PB_13	2334122	2334876	gene4973	PmUG01_13_v1	2288642	2289388	PmUG01_13054700
PB_13	2331852	2333437	gene4973	PmUG01_13_v1	2286373	2287958	PmUG01_13054600
PB_14	2326859	2332870	gene5501	PmUG01_14_v1	2623246	2629281	PmUG01_14066100
PB_12	2326229	2333566	gene4309	PmUG01_12_v1	2328583	2335920	PmUG01_12060400
PB_12	2324627	2325472	gene4308	PmUG01_12_v1	2326985	2327830	PmUG01_12060300
PB_13	2323426	2329074	gene4972	PmUG01_13_v1	2277980	2283628	PmUG01_13054500
PB_11	2321215	2322681	gene3736	PmUG01_11_v1	2589145	2590611	PmUG01_11061500
PB_12	2321016	2323145	gene4307	PmUG01_12_v1	2323363	2325492	PmUG01_12060200
PB_13	2320012	2320792	gene4971	PmUG01_13_v1	2274554	2275334	PmUG01_13054300
PB_13	2318377	2318935	gene4970	PmUG01_13_v1	2272891	2273477	PmUG01_13054200
PB_12	2314483	2316636	gene4306	PmUG01_12_v1	2316828	2318981	PmUG01_12060100
PB_13	2315181	2315837	gene4969	PmUG01_13_v1	2269694	2270350	PmUG01_13054100
PB_13	2313431	2313946	gene4969	PmUG01_13_v1	2267928	2268443	PmUG01_13054000
PB_13	2311127	2311675	gene4968	PmUG01_13_v1	2265619	2266167	PmUG01_13053900
PB_12	2311073	2311892	gene4305	PmUG01_12_v1	2313420	2314916	PmUG01_12060000
PB_14	2310056	2313498	gene5500	PmUG01_14_v1	2606482	2609923	PmUG01_14065900
PB_13	2308188	2309615	gene4967	PmUG01_13_v1	2262684	2264110	PmUG01_13053800
PB_11	2307792	2308805	gene3734	PmUG01_11_v1	2575853	2576866	PmUG01_11061300
PB_14	2307621	2308049	gene5499	PmUG01_14_v1	2604047	2604475	PmUG01_14065800
PB_12	2306759	2309916	gene4304	PmUG01_12_v1	2309107	2312265	PmUG01_12059900
PB_11	2301610	2302229	gene3733	PmUG01_11_v1	2569501	2570279	PmUG01_11061200
PB_12	2300180	2301048	gene4302	PmUG01_12_v1	2302455	2303319	PmUG01_12059700
PB_13	2298488	2299468	gene4965	PmUG01_13_v1	2252900	2253880	PmUG01_13053600
PB_14	2297661	2305079	gene5498	PmUG01_14_v1	2594087	2601505	PmUG01_14065700
PB_11	2297108	2297993	gene3732	PmUG01_11_v1	2565163	2566048	PmUG01_11061100
PB_12	2295684	2297501	gene4301	PmUG01_12_v1	2297957	2299774	PmUG01_12059600
PB_14	2293263	2296109	gene5497	PmUG01_14_v1	2589687	2592533	PmUG01_14065600
PB_11	2292642	2293848	gene3731	PmUG01_11_v1	2560624	2561830	PmUG01_11061000
PB_13	2292317	2295025	gene4964	PmUG01_13_v1	2246725	2249433	PmUG01_13053500
PB_13	2288727	2289620	gene4963	PmUG01_13_v1	2243104	2243997	PmUG01_13053400
PB_11	2286385	2288319	gene3730	PmUG01_11_v1	2554359	2556293	PmUG01_11060900
PB_12	2283474	2293173	gene4300	PmUG01_12_v1	2285666	2295445	PmUG01_12059500
PB_13	2283421	2286563	gene4962	PmUG01_13_v1	2237825	2240968	PmUG01_13053300
PB_14	2282961	2284118	gene5496	PmUG01_14_v1	2579342	2580499	PmUG01_14065500
PB_12	2281180	2282484	gene4299	PmUG01_12_v1	2283372	2284676	PmUG01_12059400
PB_14	2280601	2282203	gene5495	PmUG01_14_v1	2576982	2578584	PmUG01_14065400
PB_13	2278559	2282456	gene4961	PmUG01_13_v1	2232948	2236860	PmUG01_13053200
PB_12	2277760	2279387	gene4298	PmUG01_12_v1	2280016	2281644	PmUG01_12059300
PB_11	2276634	2281412	gene3729	PmUG01_11_v1	2544535	2549385	PmUG01_11060800
PB_13	2276424	2277552	gene4960	PmUG01_13_v1	2230812	2231941	PmUG01_13053100
PB_14	2275254	2279303	gene5494	PmUG01_14_v1	2571631	2575672	PmUG01_14065300
PB_13	2273110	2275977	gene4959	PmUG01_13_v1	2227490	2230357	PmUG01_13053000
PB_12	2271259	2275782	gene4297	PmUG01_12_v1	2273507	2278030	PmUG01_12059200
PB_14	2270829	2273840	gene5493	PmUG01_14_v1	2567203	2570214	PmUG01_14065200
PB_12	2268923	2270740	gene4296	PmUG01_12_v1	2271250	2272992	PmUG01_12059100
PB_13	2266801	2271866	gene4958	PmUG01_13_v1	2221159	2226224	PmUG01_13052900
PB_14	2266757	2268887	gene5492	PmUG01_14_v1	2563014	2565144	PmUG01_14065100
PB_11	2265866	2270230	gene3728	PmUG01_11_v1	2533765	2538129	PmUG01_11060700
PB_13	2263862	2265748	gene4957	PmUG01_13_v1	2218176	2220044	PmUG01_13052800
PB_11	2262895	2264115	gene3727	PmUG01_11_v1	2530789	2532011	PmUG01_11060600
PB_14	2262420	2264960	gene5491	PmUG01_14_v1	2558674	2561214	PmUG01_14065000
PB_13	2261737	2262786	gene4956	PmUG01_13_v1	2216048	2217097	PmUG01_13052700
PB_11	2260744	2261583	gene3726	PmUG01_11_v1	2528584	2529480	PmUG01_11060500
PB_14	2259036	2260304	gene5490	PmUG01_14_v1	2555193	2556461	PmUG01_14064900
PB_12	2257443	2266630	gene4294	PmUG01_12_v1	2259108	2268947	PmUG01_12059000
PB_13	2256913	2259279	gene4955	PmUG01_13_v1	2211212	2213578	PmUG01_13052600
PB_11	2256319	2259775	gene3725	PmUG01_11_v1	2524163	2527619	PmUG01_11060400
PB_14	2256070	2257449	gene5489	PmUG01_14_v1	2552193	2553572	PmUG01_14064800
PB_11	2254265	2255488	gene3724	PmUG01_11_v1	2522108	2523331	PmUG01_11060300
PB_12	2253019	2254749	gene4293	PmUG01_12_v1	2255334	2257064	PmUG01_12058900
PB_13	2250659	2254596	gene4954	PmUG01_13_v1	2204962	2208906	PmUG01_13052500
PB_14	2249548	2250560	gene5487	PmUG01_14_v1	2545557	2546798	PmUG01_14064600
PB_11	2247858	2253665	gene3723	PmUG01_11_v1	2515673	2521505	PmUG01_11060200
PB_13	2246503	2249603	gene4953	PmUG01_13_v1	2200773	2203898	PmUG01_13052400
PB_14	2244885	2248644	gene5486	PmUG01_14_v1	2540867	2544656	PmUG01_14064500
PB_13	2246503	2246557	gene4952	PmUG01_13_v1	2200773	2203898	PmUG01_13052400
PB_13	2244659	2245218	gene4952	PmUG01_13_v1	2198913	2199488	PmUG01_13052300
PB_11	2243939	2245273	gene3722	PmUG01_11_v1	2511754	2513088	PmUG01_11060100
PB_12	2243413	2244366	gene4291	PmUG01_12_v1	2245734	2246687	PmUG01_12058500
PB_12	2245579	2250428	gene4291	PmUG01_12_v1	2247900	2252749	PmUG01_12058600
PB_13	2242864	2243847	gene4951	PmUG01_13_v1	2197130	2198110	PmUG01_13052200
PB_11	2240618	2242747	gene3721	PmUG01_11_v1	2508433	2510562	PmUG01_11060000
PB_14	2239759	2241579	gene5485	PmUG01_14_v1	2535702	2537513	PmUG01_14064400
PB_13	2238502	2241765	gene4950	PmUG01_13_v1	2192735	2195998	PmUG01_13052100
PB_11	2238115	2239879	gene3720	PmUG01_11_v1	2505930	2507694	PmUG01_11059900
PB_12	2236181	2241681	gene4290	PmUG01_12_v1	2238246	2243990	PmUG01_12058400
PB_13	2235130	2236305	gene4949	PmUG01_13_v1	2182355	2190478	PmUG01_13052000
PB_11	2233804	2235265	gene3719	PmUG01_11_v1	2501630	2503091	PmUG01_11059800
PB_12	2230934	2234674	gene4289	PmUG01_12_v1	2233193	2236933	PmUG01_12058300
PB_13	2230926	2235068	gene4948	PmUG01_13_v1	2182355	2190478	PmUG01_13052000
PB_11	2230763	2232502	gene3718	PmUG01_11_v1	2498550	2500295	PmUG01_11059700
PB_12	2229172	2230233	gene4288	PmUG01_12_v1	2231420	2232481	PmUG01_12058200
PB_13	2228183	2230741	gene4947	PmUG01_13_v1	2182355	2190478	PmUG01_13052000
PB_11	2226342	2227796	gene3717	PmUG01_11_v1	2494130	2495584	PmUG01_11059600
PB_12	2224822	2227029	gene4287	PmUG01_12_v1	2227107	2229314	PmUG01_12058100
PB_11	2223692	2225497	gene3716	PmUG01_11_v1	2491478	2493283	PmUG01_11059500
PB_13	2222815	2224398	gene4946	PmUG01_13_v1	2177007	2178575	PmUG01_13051900
PB_14	2223612	2230394	gene5483	PmUG01_14_v1	2519615	2526391	PmUG01_14064200
PB_12	2222251	2223455	gene4286	PmUG01_12_v1	2224535	2225740	PmUG01_12058000
PB_13	2219952	2221667	gene4945	PmUG01_13_v1	2174144	2175859	PmUG01_13051800
PB_12	2217503	2219977	gene4285	PmUG01_12_v1	2219787	2222261	PmUG01_12057900
PB_11	2217482	2221285	gene3715	PmUG01_11_v1	2485525	2489328	PmUG01_11059400
PB_13	2214647	2219588	gene4944	PmUG01_13_v1	2168833	2173780	PmUG01_13051700
PB_12	2213215	2215929	gene4284	PmUG01_12_v1	2215479	2218211	PmUG01_12057800
PB_14	2212882	2220451	gene5482	PmUG01_14_v1	2508690	2516365	PmUG01_14064100
PB_11	2211727	2213055	gene3714	PmUG01_11_v1	2479786	2481114	PmUG01_11059300
PB_12	2209841	2212270	gene4283	PmUG01_12_v1	2212104	2214533	PmUG01_12057700
PB_14	2209159	2209853	gene5481	PmUG01_14_v1	2504990	2505682	PmUG01_14063900
PB_14	2210250	2212421	gene5481	PmUG01_14_v1	2506098	2508269	PmUG01_14064000
PB_13	2208537	2212466	gene4943	PmUG01_13_v1	2162740	2166669	PmUG01_13051600
PB_12	2206976	2207551	gene4282	PmUG01_12_v1	2209219	2209794	PmUG01_12057600
PB_13	2206481	2207056	gene4942	PmUG01_13_v1	2160672	2161247	PmUG01_13051500
PB_14	2205170	2208370	gene5480	PmUG01_14_v1	2500993	2504193	PmUG01_14063800
PB_12	2204793	2205839	gene4281	PmUG01_12_v1	2207028	2208074	PmUG01_12057500
PB_13	2203574	2205055	gene4941	PmUG01_13_v1	2157745	2159227	PmUG01_13051400
PB_14	2201897	2203793	gene5479	PmUG01_14_v1	2497690	2499602	PmUG01_14063700
PB_11	2201042	2210617	gene3713	PmUG01_11_v1	2469098	2478671	PmUG01_11059200
PB_12	2199990	2202515	gene4280	PmUG01_12_v1	2202174	2205137	PmUG01_12057400
PB_14	2198058	2198685	gene5478	PmUG01_14_v1	2493867	2494494	PmUG01_14063600
PB_13	2196939	2199099	gene4940	PmUG01_13_v1	2150990	2153151	PmUG01_13051300
PB_11	2196425	2197867	gene3712	PmUG01_11_v1	2464365	2465807	PmUG01_11059100
PB_12	2194759	2197449	gene4279	PmUG01_12_v1	2196942	2199632	PmUG01_12057300
PB_14	2193731	2196589	gene5477	PmUG01_14_v1	2489523	2492402	PmUG01_14063500
PB_13	2191504	2195307	gene4939	PmUG01_13_v1	2145552	2149355	PmUG01_13051200
PB_12	2191727	2193870	gene4278	PmUG01_12_v1	2193908	2196053	PmUG01_12057200
PB_12	2189125	2190705	gene4278	PmUG01_12_v1	2191303	2192883	PmUG01_12057100
PB_13	2187868	2189262	gene4938	PmUG01_13_v1	2141932	2143326	PmUG01_13051100
PB_12	2185831	2186412	gene4277	PmUG01_12_v1	2187983	2188564	PmUG01_12057000
PB_11	2185441	2195893	gene3711	PmUG01_11_v1	2453366	2463834	PmUG01_11059000
PB_13	2185206	2186352	gene4937	PmUG01_13_v1	2139291	2140416	PmUG01_13051000
PB_11	2183201	2184400	gene3710	PmUG01_11_v1	2451133	2452332	PmUG01_11058900
PB_12	2180715	2181689	gene4276	PmUG01_12_v1	2182866	2183840	PmUG01_12056900
PB_09	2179965	2180965	gene2852	PmUG01_09_v1	2303316	2304316	PmUG01_09057100
PB_13	2179336	2182618	gene4936	PmUG01_13_v1	2133427	2136709	PmUG01_13050900
PB_14	2178833	2185539	gene5476	PmUG01_14_v1	2474480	2481192	PmUG01_14063400
PB_12	2177795	2179588	gene4275	PmUG01_12_v1	2179947	2181740	PmUG01_12056800
PB_13	2177248	2177886	gene4935	PmUG01_13_v1	2131254	2131892	PmUG01_13050800
PB_12	2176315	2177205	gene4274	PmUG01_12_v1	2178466	2179356	PmUG01_12056700
PB_11	2175217	2181107	gene3709	PmUG01_11_v1	2443124	2449037	PmUG01_11058800
PB_14	2173399	2178267	gene5475	PmUG01_14_v1	2469045	2473913	PmUG01_14063300
PB_09	2170797	2172545	gene2851	PmUG01_09_v1	2294064	2296016	PmUG01_09057000
PB_13	2167935	2173700	gene4934	PmUG01_13_v1	2121939	2127707	PmUG01_13050600
PB_11	2165763	2172794	gene3708	PmUG01_11_v1	2433616	2440651	PmUG01_11058700
PB_14	2165776	2171589	gene5474	PmUG01_14_v1	2461393	2467205	PmUG01_14063200
PB_13	2163005	2164639	gene4933	PmUG01_13_v1	2117006	2118640	PmUG01_13050500
PB_12	2162078	2166794	gene4272	PmUG01_12_v1	2164235	2168974	PmUG01_12056400
PB_09	2159876	2164588	gene2850	PmUG01_09_v1	2283139	2287851	PmUG01_09056900
PB_12	2159412	2159867	gene4271	PmUG01_12_v1	2161570	2162025	PmUG01_12056300
PB_13	2158101	2159456	gene4932	PmUG01_13_v1	2112096	2113451	PmUG01_13050400
PB_09	2157694	2158350	gene2849	PmUG01_09_v1	2280957	2281613	PmUG01_09056800
PB_12	2157164	2158459	gene4270	PmUG01_12_v1	2159299	2160622	PmUG01_12056200
PB_14	2154408	2163426	gene5473	PmUG01_14_v1	2449816	2458937	PmUG01_14063100
PB_11	2158926	2159961	gene3706	PmUG01_11_v1	2426802	2427870	PmUG01_11058600
PB_11	2155701	2158046	gene3706	PmUG01_11_v1	2423577	2425922	PmUG01_11058500
PB_11	2153839	2155023	gene3706	PmUG01_11_v1	2421676	2422865	PmUG01_11058400
PB_12	2153609	2155558	gene4269	PmUG01_12_v1	2155750	2157699	PmUG01_12056100
PB_12	2151103	2152723	gene4268	PmUG01_12_v1	2153243	2154931	PmUG01_12056000
PB_09	2149995	2156377	gene2848	PmUG01_09_v1	2273135	2279643	PmUG01_09056700
PB_13	2149810	2155173	gene4931	PmUG01_13_v1	2103822	2109164	PmUG01_13050300
PB_14	2150778	2153891	gene5472	PmUG01_14_v1	2446198	2449319	PmUG01_14063000
PB_12	2148230	2150408	gene4267	PmUG01_12_v1	2150376	2152554	PmUG01_12055900
PB_09	2148002	2148653	gene2847	PmUG01_09_v1	2271140	2271791	PmUG01_09056600
PB_12	2144695	2147447	gene4266	PmUG01_12_v1	2146875	2149594	PmUG01_12055800
PB_09	2144405	2146627	gene2846	PmUG01_09_v1	2267543	2269765	PmUG01_09056500
PB_12	2142942	2143493	gene4265	PmUG01_12_v1	2145111	2145662	PmUG01_12055700
PB_14	2142999	2145155	gene5471	PmUG01_14_v1	2438446	2440602	PmUG01_14062900
PB_13	2140813	2141435	gene4930	PmUG01_13_v1	2094871	2095486	PmUG01_13050200
PB_09	2140717	2143701	gene2845	PmUG01_09_v1	2263855	2266839	PmUG01_09056400
PB_11	2140008	2149379	gene3705	PmUG01_11_v1	2407847	2417236	PmUG01_11058300
PB_14	2139790	2141533	gene5470	PmUG01_14_v1	2434476	2437004	PmUG01_14062800
PB_12	2137662	2139394	gene4264	PmUG01_12_v1	2139743	2141537	PmUG01_12055500
PB_13	2135706	2139094	gene4928	PmUG01_13_v1	2089703	2093092	PmUG01_13050100
PB_12	2134528	2135950	gene4263	PmUG01_12_v1	2136616	2138248	PmUG01_12055400
PB_09	2134290	2138558	gene2844	PmUG01_09_v1	2257429	2261697	PmUG01_09056200
PB_11	2133851	2139008	gene3704	PmUG01_11_v1	2401687	2406844	PmUG01_11058200
PB_14	2133783	2137926	gene5469	PmUG01_14_v1	2429251	2433394	PmUG01_14062700
PB_13	2132975	2133700	gene4927	PmUG01_13_v1	2086987	2087712	PmUG01_13050000
PB_12	2131214	2133680	gene4262	PmUG01_12_v1	2133301	2135767	PmUG01_12055300
PB_13	2129327	2130493	gene4926	PmUG01_13_v1	2083330	2084496	PmUG01_13049900
PB_12	2128339	2129485	gene4261	PmUG01_12_v1	2130482	2131628	PmUG01_12055200
PB_14	2127652	2130971	gene5468	PmUG01_14_v1	2423064	2426368	PmUG01_14062600
PB_11	2131208	2133108	gene3703	PmUG01_11_v1	2399043	2400944	PmUG01_11058100
PB_11	2126042	2130241	gene3703	PmUG01_11_v1	2393878	2398077	PmUG01_11058000
PB_11	2124043	2124670	gene3702	PmUG01_11_v1	2391875	2392506	PmUG01_11057900
PB_09	2123407	2132340	gene2843	PmUG01_09_v1	2246536	2255478	PmUG01_09056100
PB_14	2122413	2124812	gene5467	PmUG01_14_v1	2417735	2420164	PmUG01_14062500
PB_11	2122380	2122964	gene3701	PmUG01_11_v1	2390212	2390796	PmUG01_11057800
PB_14	2119399	2121174	gene5466	PmUG01_14_v1	2414742	2416518	PmUG01_14062400
PB_12	2118993	2127284	gene4260	PmUG01_12_v1	2120753	2129428	PmUG01_12055100
PB_12	2118604	2118957	gene4259	PmUG01_12_v1	2120753	2129428	PmUG01_12055100
PB_14	2118578	2119021	gene5465	PmUG01_14_v1	2413921	2414364	PmUG01_14062300
PB_14	2116193	2117761	gene5464	PmUG01_14_v1	2411548	2413116	PmUG01_14062200
PB_11	2114527	2117127	gene3700	PmUG01_11_v1	2382410	2385010	PmUG01_11057700
PB_09	2112863	2115163	gene2842	PmUG01_09_v1	2228034	2238265	PmUG01_09055900
PB_12	2112172	2115441	gene4256	PmUG01_12_v1	2114342	2117611	PmUG01_12055000
PB_14	2111422	2115006	gene5463	PmUG01_14_v1	2406761	2410345	PmUG01_14062100
PB_11	2111399	2112831	gene3699	PmUG01_11_v1	2379286	2380739	PmUG01_11057600
PB_12	2111156	2111518	gene4255	PmUG01_12_v1	2113334	2113696	PmUG01_12054900
PB_13	2107015	2128506	gene4925	PmUG01_13_v1	2060996	2082481	PmUG01_13049800
PB_12	2106955	2110755	gene4254	PmUG01_12_v1	2109109	2112933	PmUG01_12054800
PB_11	2106439	2106915	gene3697	PmUG01_11_v1	2374152	2374628	PmUG01_11057400
PB_14	2104982	2108040	gene5462	PmUG01_14_v1	2400223	2403309	PmUG01_14062000
PB_09	2104932	2112609	gene2841	PmUG01_09_v1	2228034	2238265	PmUG01_09055900
PB_11	2104083	2106234	gene3696	PmUG01_11_v1	2371791	2373947	PmUG01_11057300
PB_09	2102576	2103860	gene2840	PmUG01_09_v1	2225695	2227251	PmUG01_09055800
PB_13	2102052	2103428	gene4924	PmUG01_13_v1	2055967	2057357	PmUG01_13049700
PB_14	2100444	2103685	gene5461	PmUG01_14_v1	2395717	2398911	PmUG01_14061900
PB_13	2100350	2101378	gene4923	PmUG01_13_v1	2054217	2055245	PmUG01_13049600
PB_12	2100059	2104156	gene4253	PmUG01_12_v1	2102257	2106354	PmUG01_12054600
PB_13	2097334	2099142	gene4922	PmUG01_13_v1	2051199	2053007	PmUG01_13049500
PB_11	2095563	2102576	gene3694	PmUG01_11_v1	2363339	2370269	PmUG01_11057200
PB_13	2092829	2095932	gene4921	PmUG01_13_v1	2046693	2049797	PmUG01_13049400
PB_11	2091851	2092678	gene3693	PmUG01_11_v1	2359702	2360529	PmUG01_11057100
PB_08	2091514	2092448	gene2374	PmUG01_08_v1	22545	23469	PmUG01_08010600
PB_13	2091174	2092230	gene4920	PmUG01_13_v1	2045034	2046094	PmUG01_13049300
PB_09	2090990	2100327	gene2839	PmUG01_09_v1	2214104	2223444	PmUG01_09055700
PB_13	2087334	2088440	gene4919	PmUG01_13_v1	2041184	2042290	PmUG01_13049200
PB_14	2086365	2095049	gene5460	PmUG01_14_v1	2381537	2390283	PmUG01_14061800
PB_09	2085942	2089387	gene2838	PmUG01_09_v1	2209055	2212501	PmUG01_09055600
PB_11	2084338	2090250	gene3692	PmUG01_11_v1	2352186	2358110	PmUG01_11057000
PB_13	2083948	2085924	gene4918	PmUG01_13_v1	2037824	2039775	PmUG01_13049100
PB_14	2080739	2084098	gene5459	PmUG01_14_v1	2375921	2379271	PmUG01_14061700
PB_09	2080521	2085119	gene2837	PmUG01_09_v1	2203634	2208232	PmUG01_09055500
PB_08	2079298	2080235	gene2373	PmUG01_08_v1	2662569	2663503	PmUG01_08061300
PB_11	2077894	2079763	gene3691	PmUG01_11_v1	2345822	2347679	PmUG01_11056900
PB_09	2077167	2078096	gene2836	PmUG01_09_v1	2200280	2201209	PmUG01_09055400
PB_14	2076274	2079945	gene5458	PmUG01_14_v1	2371439	2375125	PmUG01_14061600
PB_12	2075626	2080922	gene4251	PmUG01_12_v1	2077366	2083242	PmUG01_12054400
PB_13	2074508	2079055	gene4917	PmUG01_13_v1	2028518	2033023	PmUG01_13049000
PB_12	2072727	2073830	gene4250	PmUG01_12_v1	2074286	2076033	PmUG01_12054300
PB_11	2072175	2076107	gene3690	PmUG01_11_v1	2340074	2344006	PmUG01_11056800
PB_13	2070039	2071814	gene4916	PmUG01_13_v1	2023961	2025736	PmUG01_13048900
PB_08	2069600	2070779	gene2370	PmUG01_08_v1	2388046	2389225	PmUG01_08057500
PB_09	2074110	2074955	gene2835	PmUG01_09_v1	2197216	2198061	PmUG01_09055300
PB_09	2071383	2072382	gene2835	PmUG01_09_v1	2194451	2195452	PmUG01_09055200
PB_09	2069226	2070865	gene2835	PmUG01_09_v1	2192162	2193938	PmUG01_09055100
PB_14	2068777	2075275	gene5457	PmUG01_14_v1	2363947	2370442	PmUG01_14061500
PB_12	2068275	2069840	gene4249	PmUG01_12_v1	2070476	2072042	PmUG01_12054200
PB_09	2065924	2067762	gene2834	PmUG01_09_v1	2188820	2190802	PmUG01_09055000
PB_13	2065521	2067797	gene4915	PmUG01_13_v1	2019394	2021661	PmUG01_13048800
PB_11	2064090	2066787	gene3689	PmUG01_11_v1	2331912	2334607	PmUG01_11056700
PB_09	2063151	2065421	gene2833	PmUG01_09_v1	2185954	2188460	PmUG01_09054900
PB_12	2062880	2064316	gene4248	PmUG01_12_v1	2065080	2066516	PmUG01_12054100
PB_08	2062760	2063547	gene2369	PmUG01_08_v1	2381177	2381985	PmUG01_08057300
PB_14	2062544	2064973	gene5456	PmUG01_14_v1	2357680	2360094	PmUG01_14061400
PB_13	2062169	2064499	gene4914	PmUG01_13_v1	2016052	2018382	PmUG01_13048700
PB_14	2060355	2060831	gene5455	PmUG01_14_v1	2355503	2355979	PmUG01_14061300
PB_12	2060009	2062173	gene4247	PmUG01_12_v1	2062212	2064368	PmUG01_12054000
PB_08	2059394	2060192	gene2367	PmUG01_08_v1	2339138	2339940	PmUG01_08056400
PB_11	2059115	2059483	gene3687	PmUG01_11_v1	2326833	2327201	PmUG01_11056500
PB_09	2057834	2061442	gene2832	PmUG01_09_v1	2180918	2184472	PmUG01_09054800
PB_12	2057733	2058674	gene4246	PmUG01_12_v1	2059934	2060875	PmUG01_12053900
PB_11	2057345	2058185	gene3686	PmUG01_11_v1	2325028	2325871	PmUG01_11056400
PB_14	2056005	2057708	gene5454	PmUG01_14_v1	2351134	2352837	PmUG01_14061200
PB_09	2055862	2057172	gene2831	PmUG01_09_v1	2178938	2180248	PmUG01_09054700
PB_13	2055013	2056500	gene4913	PmUG01_13_v1	2008934	2010409	PmUG01_13048600
PB_11	2053210	2056248	gene3685	PmUG01_11_v1	2320847	2323907	PmUG01_11056300
PB_14	2051912	2054285	gene5453	PmUG01_14_v1	2347052	2349425	PmUG01_14061100
PB_09	2051569	2054056	gene2830	PmUG01_09_v1	2174599	2177085	PmUG01_09054600
PB_13	2048337	2049989	gene4912	PmUG01_13_v1	2002242	2004101	PmUG01_13048500
PB_09	2048154	2051366	gene2829	PmUG01_09_v1	2171184	2174397	PmUG01_09054500
PB_08	2047826	2048517	gene2366	PmUG01_08_v1	2327254	2328073	PmUG01_08056200
PB_14	2045773	2047695	gene5452	PmUG01_14_v1	2340936	2342858	PmUG01_14061000
PB_13	2045583	2046464	gene4911	PmUG01_13_v1	1999444	2000325	PmUG01_13048400
PB_11	2042460	2049197	gene3684	PmUG01_11_v1	2310047	2316808	PmUG01_11056200
PB_14	2040718	2041902	gene5451	PmUG01_14_v1	2335867	2337059	PmUG01_14060900
PB_09	2040628	2043894	gene2828	PmUG01_09_v1	2163643	2166915	PmUG01_09054400
PB_13	2041241	2043496	gene4910	PmUG01_13_v1	1995099	1997357	PmUG01_13048300
PB_08	2038688	2039566	gene2364	PmUG01_08_v1	2296185	2297063	PmUG01_08055700
PB_12	2036751	2056342	gene4245	PmUG01_12_v1	2038991	2058540	PmUG01_12053800
PB_13	2036034	2038583	gene4909	PmUG01_13_v1	1989935	1992484	PmUG01_13048200
PB_14	2035363	2039633	gene5450	PmUG01_14_v1	2330508	2334779	PmUG01_14060800
PB_12	2032852	2034387	gene4244	PmUG01_12_v1	2035086	2036621	PmUG01_12053700
PB_10	2031455	2032273	gene3270	PmUG01_10_v1	2156100	2157268	PmUG01_10054000
PB_11	2030395	2035546	gene3683	PmUG01_11_v1	2298117	2303269	PmUG01_11056100
PB_14	2030157	2033822	gene5449	PmUG01_14_v1	2325358	2329063	PmUG01_14060700
PB_12	2029351	2030982	gene4243	PmUG01_12_v1	2031563	2033194	PmUG01_12053600
PB_11	2028175	2028855	gene3682	PmUG01_11_v1	2295861	2296541	PmUG01_11056000
PB_14	2027866	2028750	gene5448	PmUG01_14_v1	2323048	2323932	PmUG01_14060600
PB_09	2027118	2033750	gene2827	PmUG01_09_v1	2150107	2156766	PmUG01_09054200
PB_12	2027112	2028158	gene4242	PmUG01_12_v1	2029322	2030367	PmUG01_12053500
PB_10	2025103	2026946	gene3269	PmUG01_10_v1	2149165	2151020	PmUG01_10053900
PB_12	2023889	2025482	gene4241	PmUG01_12_v1	2026098	2027692	PmUG01_12053400
PB_11	2021451	2024360	gene3681	PmUG01_11_v1	2289133	2292042	PmUG01_11055900
PB_10	2021233	2022269	gene3254	PmUG01_10_v1	2121981	2123033	PmUG01_10053500
PB_14	2020877	2022571	gene5447	PmUG01_14_v1	2316372	2318066	PmUG01_14060500
PB_13	2020872	2034333	gene4908	PmUG01_13_v1	1974791	1988253	PmUG01_13048100
PB_12	2020545	2021525	gene4240	PmUG01_12_v1	2022760	2023740	PmUG01_12053200
PB_09	2019855	2023016	gene2826	PmUG01_09_v1	2142773	2145934	PmUG01_09054100
PB_12	2019476	2019820	gene4239	PmUG01_12_v1	2021690	2022034	PmUG01_12053100
PB_14	2018666	2019613	gene5446	PmUG01_14_v1	2314189	2315136	PmUG01_14060400
PB_08	2017327	2018464	gene2363	PmUG01_08_v1	2274799	2275935	PmUG01_08055500
PB_10	2014417	2016994	gene3253	PmUG01_10_v1	2115099	2117678	PmUG01_10053400
PB_13	2014243	2016528	gene4907	PmUG01_13_v1	1968205	1970490	PmUG01_13048000
PB_11	2014243	2018404	gene3680	PmUG01_11_v1	2281917	2286086	PmUG01_11055800
PB_09	2013686	2017348	gene2825	PmUG01_09_v1	2136588	2140239	PmUG01_09054000
PB_13	2012171	2012685	gene4906	PmUG01_13_v1	1966132	1966646	PmUG01_13047900
PB_11	2012016	2013388	gene3679	PmUG01_11_v1	2279698	2281070	PmUG01_11055700
PB_14	2011605	2015192	gene5445	PmUG01_14_v1	2307109	2310712	PmUG01_14060300
PB_12	2012465	2018492	gene4238	PmUG01_12_v1	2014702	2020713	PmUG01_12053000
PB_09	2009904	2011512	gene2824	PmUG01_09_v1	2132724	2134335	PmUG01_09053900
PB_11	2008638	2010146	gene3678	PmUG01_11_v1	2276322	2277830	PmUG01_11055600
PB_12	2008222	2010291	gene4237	PmUG01_12_v1	2010460	2012529	PmUG01_12052900
PB_08	2007846	2008616	gene2362	PmUG01_08_v1	2265236	2266087	PmUG01_08055300
PB_13	2007694	2009091	gene4905	PmUG01_13_v1	1961648	1963045	PmUG01_13047800
PB_14	2007465	2009666	gene5444	PmUG01_14_v1	2302904	2305105	PmUG01_14060200
PB_09	2006218	2007699	gene2823	PmUG01_09_v1	2128317	2130478	PmUG01_09053800
PB_12	2004774	2007227	gene4236	PmUG01_12_v1	2007011	2009464	PmUG01_12052800
PB_10	2004656	2007241	gene3252	PmUG01_10_v1	2105290	2107875	PmUG01_10053300
PB_13	2005069	2006315	gene4904	PmUG01_13_v1	1959023	1960269	PmUG01_13047700
PB_09	2005534	2006119	gene2822	PmUG01_09_v1	2128317	2130478	PmUG01_09053800
PB_09	2003930	2004910	gene2822	PmUG01_09_v1	2126712	2127692	PmUG01_09053700
PB_12	2003174	2004529	gene4235	PmUG01_12_v1	2005411	2006766	PmUG01_12052700
PB_14	2002513	2006527	gene5443	PmUG01_14_v1	2297951	2301966	PmUG01_14060100
PB_10	2000788	2001769	gene3251	PmUG01_10_v1	2101416	2102397	PmUG01_10053200
PB_09	2000496	2001584	gene2821	PmUG01_09_v1	2123237	2124325	PmUG01_09053600
PB_11	2000027	2001751	gene3675	PmUG01_11_v1	2267624	2269348	PmUG01_11055400
PB_13	1999929	2001662	gene4903	PmUG01_13_v1	1953876	1955610	PmUG01_13047600
PB_12	1998722	2001602	gene4234	PmUG01_12_v1	2000959	2003839	PmUG01_12052600
PB_08	1996757	1997624	gene2361	PmUG01_08_v1	2254228	2255095	PmUG01_08055100
PB_10	1996177	1996851	gene3250	PmUG01_10_v1	2096692	2097475	PmUG01_10053100
PB_11	1995942	1999148	gene3674	PmUG01_11_v1	2263538	2266745	PmUG01_11055300
PB_13	1995768	1998181	gene4902	PmUG01_13_v1	1949716	1952129	PmUG01_13047500
PB_14	1995126	1999715	gene5442	PmUG01_14_v1	2290329	2294933	PmUG01_14060000
PB_09	1992571	1998312	gene2819	PmUG01_09_v1	2115317	2121077	PmUG01_09053500
PB_10	1992259	1993280	gene3249	PmUG01_10_v1	2092884	2093905	PmUG01_10053000
PB_14	1988825	1992673	gene5441	PmUG01_14_v1	2284072	2287936	PmUG01_14059900
PB_12	1986584	1996189	gene4233	PmUG01_12_v1	1988725	1998425	PmUG01_12052400
PB_13	1986274	1994256	gene4901	PmUG01_13_v1	1940119	1948175	PmUG01_13047400
PB_14	1985972	1988095	gene5440	PmUG01_14_v1	2281210	2283317	PmUG01_14059800
PB_08	1984848	1985721	gene2360	PmUG01_08_v1	2242292	2243165	PmUG01_08054900
PB_14	1984230	1984847	gene5439	PmUG01_14_v1	2279471	2280088	PmUG01_14059700
PB_13	1983728	1986029	gene4900	PmUG01_13_v1	1937552	1939872	PmUG01_13047300
PB_14	1981869	1983242	gene5438	PmUG01_14_v1	2277120	2278485	PmUG01_14059600
PB_10	1981687	1982653	gene3248	PmUG01_10_v1	2082312	2083278	PmUG01_10052900
PB_12	1980895	1984911	gene4232	PmUG01_12_v1	1983036	1987052	PmUG01_12052300
PB_11	1980294	1989998	gene3673	PmUG01_11_v1	2247927	2257673	PmUG01_11055200
PB_09	1979602	1981156	gene2817	PmUG01_09_v1	2102279	2103831	PmUG01_09053000
PB_12	1978285	1979433	gene4231	PmUG01_12_v1	1980434	1981582	PmUG01_12052200
PB_10	1977932	1978804	gene3247	PmUG01_10_v1	2078553	2079425	PmUG01_10052800
PB_13	1977853	1980603	gene4899	PmUG01_13_v1	1931670	1934419	PmUG01_13047200
PB_11	1976898	1979041	gene3672	PmUG01_11_v1	2244530	2246673	PmUG01_11055100
PB_09	1976384	1978796	gene2816	PmUG01_09_v1	2099061	2101475	PmUG01_09052900
PB_12	1974748	1975787	gene4230	PmUG01_12_v1	1976895	1977935	PmUG01_12052100
PB_14	1974158	1978165	gene5437	PmUG01_14_v1	2269392	2273399	PmUG01_14059500
PB_11	1973484	1976126	gene3671	PmUG01_11_v1	2241084	2243738	PmUG01_11055000
PB_13	1971949	1974038	gene4898	PmUG01_13_v1	1925749	1927841	PmUG01_13047100
PB_12	1971604	1973721	gene4229	PmUG01_12_v1	1973753	1975870	PmUG01_12052000
PB_11	1970227	1973188	gene3670	PmUG01_11_v1	2237829	2240788	PmUG01_11054900
PB_09	1970071	1973892	gene2815	PmUG01_09_v1	2092723	2096581	PmUG01_09052800
PB_09	1968256	1969359	gene2814	PmUG01_09_v1	2090854	2091981	PmUG01_09052700
PB_12	1967598	1968446	gene4228	PmUG01_12_v1	1969745	1970593	PmUG01_12051900
PB_14	1967396	1973787	gene5436	PmUG01_14_v1	2262648	2269021	PmUG01_14059400
PB_08	1967218	1968073	gene2359	PmUG01_08_v1	2224665	2225530	PmUG01_08054700
PB_11	1965296	1965359	gene3669	PmUG01_11_v1	2231472	2232923	PmUG01_11054700
PB_11	1965443	1969703	gene3669	PmUG01_11_v1	2233030	2237289	PmUG01_11054800
PB_13	1965016	1970682	gene4897	PmUG01_13_v1	1918810	1924476	PmUG01_13047000
PB_09	1964217	1966964	gene2813	PmUG01_09_v1	2086421	2089562	PmUG01_09052600
PB_12	1964006	1966546	gene4227	PmUG01_12_v1	1966163	1968703	PmUG01_12051800
PB_11	1963907	1965336	gene3668	PmUG01_11_v1	2231472	2232923	PmUG01_11054700
PB_12	1962396	1963427	gene4226	PmUG01_12_v1	1964553	1965584	PmUG01_12051700
PB_10	1962072	1963963	gene3246	PmUG01_10_v1	2062661	2064552	PmUG01_10052600
PB_09	1961362	1963297	gene2812	PmUG01_09_v1	2083950	2085895	PmUG01_09052500
PB_09	1963823	1964002	gene2812	PmUG01_09_v1	2086421	2089562	PmUG01_09052600
PB_08	1961248	1962044	gene2358	PmUG01_08_v1	2218670	2220291	PmUG01_08054600
PB_14	1960436	1966362	gene5435	PmUG01_14_v1	2255746	2261657	PmUG01_14059300
PB_13	1959948	1962896	gene4896	PmUG01_13_v1	1913742	1916926	PmUG01_13046900
PB_11	1959183	1962920	gene3667	PmUG01_11_v1	2226773	2230510	PmUG01_11054600
PB_14	1958709	1959380	gene5434	PmUG01_14_v1	2254016	2254687	PmUG01_14059200
PB_09	1958239	1959240	gene2811	PmUG01_09_v1	2080807	2081808	PmUG01_09052400
PB_12	1957737	1960913	gene4225	PmUG01_12_v1	1958709	1963065	PmUG01_12051600
PB_13	1957211	1958956	gene4895	PmUG01_13_v1	1910971	1912734	PmUG01_13046800
PB_14	1956823	1957806	gene5433	PmUG01_14_v1	2252053	2253036	PmUG01_14059100
PB_11	1956601	1957959	gene3666	PmUG01_11_v1	2224193	2225551	PmUG01_11054500
PB_10	1955917	1956810	gene3245	PmUG01_10_v1	2056506	2057399	PmUG01_10052500
PB_13	1954892	1956670	gene4894	PmUG01_13_v1	1908583	1910361	PmUG01_13046700
PB_09	1955064	1956599	gene2810	PmUG01_09_v1	2077662	2079197	PmUG01_09052300
PB_13	1953086	1954435	gene4893	PmUG01_13_v1	1906777	1908126	PmUG01_13046600
PB_11	1955255	1955964	gene3665	PmUG01_11_v1	2222804	2223513	PmUG01_11054400
PB_11	1952359	1953356	gene3665	PmUG01_11_v1	2219909	2220905	PmUG01_11054300
PB_10	1951391	1952396	gene3244	PmUG01_10_v1	2051981	2052986	PmUG01_10052400
PB_13	1950573	1951562	gene4892	PmUG01_13_v1	1904263	1905252	PmUG01_13046500
PB_11	1947976	1949947	gene3664	PmUG01_11_v1	2215472	2217477	PmUG01_11054200
PB_12	1947815	1951730	gene4224	PmUG01_12_v1	1949960	1954174	PmUG01_12051400
PB_13	1947682	1948644	gene4891	PmUG01_13_v1	1901370	1902350	PmUG01_13046400
PB_14	1950640	1955133	gene5432	PmUG01_14_v1	2245892	2250385	PmUG01_14059000
PB_08	1946030	1946850	gene2357	PmUG01_08_v1	2203363	2204201	PmUG01_08054400
PB_14	1943945	1945212	gene5431	PmUG01_14_v1	2239014	2240281	PmUG01_14058800
PB_11	1942909	1944995	gene3663	PmUG01_11_v1	2210470	2212513	PmUG01_11054100
PB_13	1942829	1945972	gene4890	PmUG01_13_v1	1896459	1899602	PmUG01_13046300
PB_09	1941791	1947889	gene2809	PmUG01_09_v1	2064252	2070332	PmUG01_09052200
PB_12	1940964	1943773	gene4222	PmUG01_12_v1	1943068	1945885	PmUG01_12051200
PB_13	1939273	1942159	gene4889	PmUG01_13_v1	1892901	1895787	PmUG01_13046200
PB_09	1938833	1939888	gene2808	PmUG01_09_v1	2061166	2062221	PmUG01_09052100
PB_14	1938810	1940956	gene5430	PmUG01_14_v1	2233859	2236006	PmUG01_14058700
PB_11	1938359	1939603	gene3662	PmUG01_11_v1	2205914	2207158	PmUG01_11054000
PB_08	1937305	1939013	gene2356	PmUG01_08_v1	2194583	2196339	PmUG01_08054300
PB_13	1936412	1937304	gene4888	PmUG01_13_v1	1890039	1890932	PmUG01_13046100
PB_09	1935035	1937389	gene2807	PmUG01_09_v1	2057383	2059737	PmUG01_09052000
PB_11	1933772	1936489	gene3661	PmUG01_11_v1	2201315	2204032	PmUG01_11053900
PB_14	1932910	1935624	gene5429	PmUG01_14_v1	2227959	2230673	PmUG01_14058600
PB_09	1930425	1931249	gene2806	PmUG01_09_v1	2052845	2053669	PmUG01_09051900
PB_10	1929277	1929480	gene3243	PmUG01_10_v1	2029730	2030068	PmUG01_10052100
PB_09	1927020	1929029	gene2805	PmUG01_09_v1	2049459	2051468	PmUG01_09051800
PB_08	1926785	1927653	gene2355	PmUG01_08_v1	2184103	2185743	PmUG01_08054200
PB_13	1923960	1933183	gene4887	PmUG01_13_v1	1877571	1886797	PmUG01_13046000
PB_09	1923669	1924736	gene2804	PmUG01_09_v1	2046113	2047158	PmUG01_09051700
PB_10	1923123	1924371	gene3242	PmUG01_10_v1	2023646	2024903	PmUG01_10052000
PB_14	1922638	1926078	gene5428	PmUG01_14_v1	2217749	2221213	PmUG01_14058500
PB_09	1920950	1921716	gene2803	PmUG01_09_v1	2043382	2044149	PmUG01_09051600
PB_13	1918616	1919985	gene4886	PmUG01_13_v1	1872248	1873620	PmUG01_13045900
PB_12	1917104	1939086	gene4221	PmUG01_12_v1	1919258	1941187	PmUG01_12051100
PB_09	1916875	1919127	gene2802	PmUG01_09_v1	2039347	2041552	PmUG01_09051500
PB_08	1916862	1917851	gene2354	PmUG01_08_v1	2174156	2175145	PmUG01_08054100
PB_14	1916632	1918123	gene5427	PmUG01_14_v1	2211767	2213258	PmUG01_14058400
PB_13	1916086	1917420	gene4885	PmUG01_13_v1	1869727	1871061	PmUG01_13045800
PB_12	1914532	1915936	gene4220	PmUG01_12_v1	1916685	1918089	PmUG01_12051000
PB_14	1914214	1915575	gene5426	PmUG01_14_v1	2209376	2210725	PmUG01_14058300
PB_11	1912517	1931157	gene3660	PmUG01_11_v1	2180075	2198687	PmUG01_11053800
PB_14	1912064	1912756	gene5425	PmUG01_14_v1	2207264	2207956	PmUG01_14058200
PB_13	1910850	1914427	gene4884	PmUG01_13_v1	1864470	1868048	PmUG01_13045700
PB_08	1910815	1911933	gene2353	PmUG01_08_v1	2168113	2169231	PmUG01_08054000
PB_14	1910467	1911543	gene5424	PmUG01_14_v1	2205667	2206743	PmUG01_14058100
PB_09	1909402	1915438	gene2801	PmUG01_09_v1	2031940	2037941	PmUG01_09051400
PB_10	1908885	1911516	gene3241	PmUG01_10_v1	2009454	2012085	PmUG01_10051900
PB_13	1908075	1910081	gene4883	PmUG01_13_v1	1861695	1863701	PmUG01_13045600
PB_08	1907676	1909677	gene2352	PmUG01_08_v1	2164973	2166974	PmUG01_08053900
PB_14	1907335	1908543	gene5423	PmUG01_14_v1	2202528	2203736	PmUG01_14058000
PB_09	1905860	1907076	gene2800	PmUG01_09_v1	2028461	2029677	PmUG01_09051300
PB_12	1905689	1908735	gene4218	PmUG01_12_v1	1907801	1910847	PmUG01_12050800
PB_11	1904829	1906288	gene3658	PmUG01_11_v1	2172336	2173990	PmUG01_11053600
PB_13	1902573	1905129	gene4882	PmUG01_13_v1	1856168	1858789	PmUG01_13045500
PB_10	1901306	1902568	gene3239	PmUG01_10_v1	1957386	1958645	PmUG01_10051100
PB_14	1899878	1905245	gene5422	PmUG01_14_v1	2195081	2200443	PmUG01_14057900
PB_13	1899578	1900885	gene4881	PmUG01_13_v1	1853165	1854472	PmUG01_13045400
PB_08	1899526	1903545	gene2351	PmUG01_08_v1	2156821	2160840	PmUG01_08053800
PB_11	1899066	1902767	gene3657	PmUG01_11_v1	2166567	2170250	PmUG01_11053500
PB_11	1896629	1898557	gene3656	PmUG01_11_v1	2164148	2166058	PmUG01_11053400
PB_12	1896166	1904034	gene4217	PmUG01_12_v1	1898220	1906146	PmUG01_12050700
PB_13	1894506	1896518	gene4880	PmUG01_13_v1	1848102	1850094	PmUG01_13045300
PB_09	1893178	1902306	gene2799	PmUG01_09_v1	2015773	2024901	PmUG01_09051200
PB_07	1892268	1893136	gene1955	PmUG01_07_v1	24623	25492	PmUG01_07010500
PB_13	1890778	1893022	gene4879	PmUG01_13_v1	1844347	1846597	PmUG01_13045200
PB_09	1890027	1892243	gene2798	PmUG01_09_v1	2012621	2014837	PmUG01_09051100
PB_10	1889845	1891719	gene3238	PmUG01_10_v1	1945891	1947769	PmUG01_10050900
PB_11	1888579	1894478	gene3655	PmUG01_11_v1	2156021	2161917	PmUG01_11053300
PB_08	1887379	1892937	gene2350	PmUG01_08_v1	2144672	2150220	PmUG01_08053700
PB_09	1886957	1888435	gene2797	PmUG01_09_v1	2009537	2011015	PmUG01_09051000
PB_12	1885194	1889363	gene4216	PmUG01_12_v1	1887230	1891399	PmUG01_12050600
PB_11	1883891	1884899	gene3654	PmUG01_11_v1	2145856	2152369	PmUG01_11053200
PB_10	1883783	1884725	gene3237	PmUG01_10_v1	1939830	1940775	PmUG01_10050800
PB_14	1883134	1897660	gene5421	PmUG01_14_v1	2177871	2192881	PmUG01_14057800
PB_08	1881752	1885639	gene2349	PmUG01_08_v1	2139042	2142929	PmUG01_08053600
PB_13	1881036	1882118	gene4877	PmUG01_13_v1	1834512	1835594	PmUG01_13044900
PB_10	1880818	1881796	gene3236	PmUG01_10_v1	1936867	1937845	PmUG01_10050700
PB_09	1880767	1883517	gene2796	PmUG01_09_v1	2003280	2006033	PmUG01_09050900
PB_08	1879843	1880624	gene2348	PmUG01_08_v1	2137133	2137914	PmUG01_08053500
PB_12	1879710	1883015	gene4215	PmUG01_12_v1	1881763	1885044	PmUG01_12050500
PB_11	1878386	1883555	gene3653	PmUG01_11_v1	2145856	2152369	PmUG01_11053200
PB_07	1877896	1878794	gene1952	PmUG01_07_v1	484	1386	PmUG01_07010100
PB_07	1877896	1878794	gene1952	PmUG01_07_v1	2003193	2004091	PmUG01_07050800
PB_09	1878001	1879790	gene2795	PmUG01_09_v1	2000508	2002297	PmUG01_09050800
PB_10	1876934	1877700	gene3235	PmUG01_10_v1	1932975	1933741	PmUG01_10050600
PB_14	1882557	1882567	gene5420	PmUG01_14_v1	2177871	2192881	PmUG01_14057800
PB_08	1876285	1878151	gene2347	PmUG01_08_v1	2133500	2135438	PmUG01_08053400
PB_09	1875978	1876625	gene2794	PmUG01_09_v1	1998485	1999192	PmUG01_09050700
PB_13	1875585	1878838	gene4876	PmUG01_13_v1	1829027	1832288	PmUG01_13044800
PB_11	1875189	1876474	gene3652	PmUG01_11_v1	2142580	2143868	PmUG01_11053100
PB_07	1874162	1875180	gene1951	PmUG01_07_v1	1999413	2000482	PmUG01_07050700
PB_09	1872650	1874708	gene2793	PmUG01_09_v1	1995092	1997151	PmUG01_09050600
PB_10	1872304	1873137	gene3234	PmUG01_10_v1	1928325	1929158	PmUG01_10050500
PB_09	1870304	1872061	gene2792	PmUG01_09_v1	1992742	1994503	PmUG01_09050500
PB_14	1870206	1874116	gene5419	PmUG01_14_v1	2165423	2169352	PmUG01_14057600
PB_12	1869784	1871047	gene4214	PmUG01_12_v1	1871859	1873123	PmUG01_12050400
PB_08	1868755	1872797	gene2346	PmUG01_08_v1	2125994	2130043	PmUG01_08053300
PB_12	1868523	1869344	gene4213	PmUG01_12_v1	1870598	1871419	PmUG01_12050300
PB_14	1867584	1868948	gene5418	PmUG01_14_v1	2162802	2164166	PmUG01_14057500
PB_12	1865157	1866513	gene4212	PmUG01_12_v1	1867210	1868568	PmUG01_12050200
PB_09	1864971	1868174	gene2791	PmUG01_09_v1	1987368	1990613	PmUG01_09050400
PB_11	1864345	1870923	gene3650	PmUG01_11_v1	2131702	2138292	PmUG01_11053000
PB_13	1864090	1865610	gene4872	PmUG01_13_v1	1817381	1818901	PmUG01_13044600
PB_09	1863202	1863738	gene2790	PmUG01_09_v1	1985609	1986177	PmUG01_09050300
PB_08	1862702	1865020	gene2345	PmUG01_08_v1	2119946	2122264	PmUG01_08053200
PB_07	1862110	1863092	gene1950	PmUG01_07_v1	1986653	1987656	PmUG01_07050600
PB_14	1862027	1864042	gene5417	PmUG01_14_v1	2157244	2159385	PmUG01_14057400
PB_11	1861893	1863356	gene3649	PmUG01_11_v1	2129253	2130713	PmUG01_11052900
PB_12	1861233	1864166	gene4211	PmUG01_12_v1	1863285	1866218	PmUG01_12050100
PB_13	1858962	1860854	gene4871	PmUG01_13_v1	1811938	1813834	PmUG01_13044500
PB_10	1858804	1859344	gene3233	PmUG01_10_v1	1914680	1915568	PmUG01_10050400
PB_14	1858732	1860000	gene5416	PmUG01_14_v1	2153948	2155212	PmUG01_14057300
PB_11	1858672	1860810	gene3648	PmUG01_11_v1	2126036	2128174	PmUG01_11052800
PB_07	1858612	1859534	gene1949	PmUG01_07_v1	1983179	1984098	PmUG01_07050500
PB_08	1856938	1860888	gene2344	PmUG01_08_v1	2114179	2118130	PmUG01_08053100
PB_14	1856782	1858515	gene5415	PmUG01_14_v1	2151992	2153725	PmUG01_14057200
PB_13	1855832	1858616	gene4870	PmUG01_13_v1	1808797	1811592	PmUG01_13044400
PB_11	1855064	1856998	gene3647	PmUG01_11_v1	2121856	2124354	PmUG01_11052700
PB_11	1854501	1855031	gene3646	PmUG01_11_v1	2121856	2124354	PmUG01_11052700
PB_12	1854457	1859484	gene4210	PmUG01_12_v1	1856487	1861547	PmUG01_12050000
PB_14	1853704	1855618	gene5414	PmUG01_14_v1	2148912	2150826	PmUG01_14057100
PB_09	1853109	1862105	gene2789	PmUG01_09_v1	1975506	1984502	PmUG01_09050200
PB_10	1852837	1853809	gene3232	PmUG01_10_v1	1908476	1910217	PmUG01_10050300
PB_14	1851615	1852184	gene5413	PmUG01_14_v1	2146841	2147410	PmUG01_14057000
PB_12	1851600	1853168	gene4209	PmUG01_12_v1	1853632	1855200	PmUG01_12049800
PB_07	1850493	1851450	gene1948	PmUG01_07_v1	1974916	1975873	PmUG01_07050400
PB_11	1848477	1848887	gene3644	PmUG01_11_v1	2115836	2116246	PmUG01_11052600
PB_12	1848329	1850182	gene4208	PmUG01_12_v1	1850402	1852219	PmUG01_12049700
PB_13	1848170	1850608	gene4869	PmUG01_13_v1	1801082	1803532	PmUG01_13044300
PB_11	1847294	1847946	gene3643	PmUG01_11_v1	2114639	2115305	PmUG01_11052500
PB_08	1847265	1847828	gene2342	PmUG01_08_v1	2104565	2105127	PmUG01_08052900
PB_07	1845792	1846711	gene1947	PmUG01_07_v1	1970221	1971142	PmUG01_07050300
PB_12	1845064	1846560	gene4207	PmUG01_12_v1	1847137	1848633	PmUG01_12049600
PB_11	1844803	1845958	gene3642	PmUG01_11_v1	2112130	2113325	PmUG01_11052400
PB_13	1844640	1845887	gene4868	PmUG01_13_v1	1797545	1798795	PmUG01_13044200
PB_12	1843665	1844549	gene4206	PmUG01_12_v1	1845738	1846622	PmUG01_12049500
PB_11	1842357	1844369	gene3641	PmUG01_11_v1	2109668	2111689	PmUG01_11052300
PB_08	1840914	1843814	gene2341	PmUG01_08_v1	2098162	2101064	PmUG01_08052800
PB_12	1840775	1842315	gene4205	PmUG01_12_v1	1842856	1844394	PmUG01_12049400
PB_09	1839690	1850665	gene2788	PmUG01_09_v1	1962066	1973063	PmUG01_09050100
PB_13	1837433	1838092	gene4867	PmUG01_13_v1	1790317	1790976	PmUG01_13044100
PB_11	1836474	1840706	gene3640	PmUG01_11_v1	2103826	2108061	PmUG01_11052200
PB_12	1836417	1839991	gene4204	PmUG01_12_v1	1838498	1842072	PmUG01_12049300
PB_08	1833193	1839135	gene2340	PmUG01_08_v1	2090417	2096371	PmUG01_08052700
PB_11	1832211	1833521	gene3639	PmUG01_11_v1	2099328	2100638	PmUG01_11052100
PB_08	1831538	1832074	gene2339	PmUG01_08_v1	2088707	2089243	PmUG01_08052600
PB_09	1830815	1837138	gene2787	PmUG01_09_v1	1953189	1959512	PmUG01_09050000
PB_07	1830685	1831715	gene1946	PmUG01_07_v1	1955108	1956138	PmUG01_07050000
PB_13	1830076	1832074	gene4865	PmUG01_13_v1	1782975	1784974	PmUG01_13044000
PB_11	1829991	1830257	gene3638	PmUG01_11_v1	2097106	2097372	PmUG01_11052000
PB_08	1829334	1830800	gene2338	PmUG01_08_v1	2086503	2087969	PmUG01_08052500
PB_10	1828339	1829135	gene3230	PmUG01_10_v1	1884133	1884928	PmUG01_10049900
PB_11	1827510	1828839	gene3637	PmUG01_11_v1	2094624	2095953	PmUG01_11051900
PB_09	1827387	1829972	gene2786	PmUG01_09_v1	1949760	1952345	PmUG01_09049900
PB_08	1825270	1827402	gene2337	PmUG01_08_v1	2082368	2084464	PmUG01_08052400
PB_11	1824905	1826100	gene3636	PmUG01_11_v1	2091994	2093190	PmUG01_11051800
PB_14	1824534	1827357	gene5411	PmUG01_14_v1	2119785	2122640	PmUG01_14056800
PB_12	1823586	1829085	gene4203	PmUG01_12_v1	1825675	1831175	PmUG01_12049000
PB_08	1823046	1824420	gene2336	PmUG01_08_v1	2080256	2081628	PmUG01_08052300
PB_07	1822892	1823847	gene1942	PmUG01_07_v1	1915860	1916810	PmUG01_07049300
PB_11	1821767	1824376	gene3635	PmUG01_11_v1	2088855	2091464	PmUG01_11051700
PB_07	1819930	1820907	gene1941	PmUG01_07_v1	1912898	1913875	PmUG01_07049200
PB_08	1817348	1820938	gene2335	PmUG01_08_v1	2074479	2078067	PmUG01_08052200
PB_14	1815250	1823698	gene5410	PmUG01_14_v1	2110502	2118949	PmUG01_14056700
PB_07	1814972	1815869	gene1940	PmUG01_07_v1	1907931	1908828	PmUG01_07049100
PB_10	1814695	1817289	gene3229	PmUG01_10_v1	1870485	1873081	PmUG01_10049700
PB_13	1814590	1816053	gene4863	PmUG01_13_v1	1767532	1768995	PmUG01_13043800
PB_12	1814097	1821995	gene4202	PmUG01_12_v1	1816191	1824071	PmUG01_12048900
PB_09	1813394	1822087	gene2785	PmUG01_09_v1	1935764	1944474	PmUG01_09049800
PB_08	1810271	1812016	gene2334	PmUG01_08_v1	2067342	2069087	PmUG01_08052100
PB_11	1809949	1811025	gene3634	PmUG01_11_v1	2077037	2078113	PmUG01_11051600
PB_07	1809403	1810298	gene1939	PmUG01_07_v1	1902362	1903257	PmUG01_07049000
PB_14	1806471	1808963	gene5409	PmUG01_14_v1	2101728	2104220	PmUG01_14056600
PB_11	1806010	1808156	gene3633	PmUG01_11_v1	2073096	2075243	PmUG01_11051500
PB_08	1805755	1807344	gene2333	PmUG01_08_v1	2062824	2064413	PmUG01_08052000
PB_07	1804672	1805222	gene1938	PmUG01_07_v1	1897629	1898490	PmUG01_07048900
PB_09	1803623	1810902	gene2784	PmUG01_09_v1	1925990	1933268	PmUG01_09049700
PB_12	1802082	1811687	gene4201	PmUG01_12_v1	1804161	1813781	PmUG01_12048800
PB_14	1801906	1803432	gene5408	PmUG01_14_v1	2097192	2098718	PmUG01_14056400
PB_07	1801287	1801502	gene1937	PmUG01_07_v1	1894237	1894910	PmUG01_07048800
PB_14	1799232	1800788	gene5407	PmUG01_14_v1	2094517	2096073	PmUG01_14056300
PB_13	1798788	1802198	gene4861	PmUG01_13_v1	1751509	1754919	PmUG01_13043500
PB_13	1803754	1804980	gene4861	PmUG01_13_v1	1756569	1757848	PmUG01_13043600
PB_10	1798638	1799713	gene3228	PmUG01_10_v1	1854428	1855496	PmUG01_10049600
PB_08	1797620	1801410	gene2332	PmUG01_08_v1	2054664	2058614	PmUG01_08051900
PB_13	1796837	1797784	gene4860	PmUG01_13_v1	1749570	1750517	PmUG01_13043400
PB_08	1796062	1796586	gene2331	PmUG01_08_v1	2053106	2053630	PmUG01_08051800
PB_07	1796530	1797918	gene1936	PmUG01_07_v1	1889480	1890868	PmUG01_07048700
PB_14	1794455	1797097	gene5406	PmUG01_14_v1	2089740	2092382	PmUG01_14056200
PB_12	1794385	1795011	gene4200	PmUG01_12_v1	1796447	1797073	PmUG01_12048700
PB_08	1794373	1795130	gene2330	PmUG01_08_v1	2051449	2052206	PmUG01_08051700
PB_12	1792549	1793628	gene4199	PmUG01_12_v1	1794613	1795692	PmUG01_12048600
PB_09	1791932	1792722	gene2782	PmUG01_09_v1	1914430	1915220	PmUG01_09049500
PB_13	1791868	1794102	gene4859	PmUG01_13_v1	1744574	1746814	PmUG01_13043300
PB_14	1790999	1793277	gene5405	PmUG01_14_v1	2086282	2088561	PmUG01_14056100
PB_13	1790155	1791042	gene4858	PmUG01_13_v1	1742861	1743748	PmUG01_13043200
PB_11	1789555	1801732	gene3632	PmUG01_11_v1	2056684	2068789	PmUG01_11051300
PB_09	1788486	1789640	gene2781	PmUG01_09_v1	1910973	1912127	PmUG01_09049400
PB_14	1787812	1790395	gene5404	PmUG01_14_v1	2083091	2085674	PmUG01_14056000
PB_08	1786948	1787945	gene2328	PmUG01_08_v1	2043999	2044997	PmUG01_08051500
PB_07	1786593	1788452	gene1935	PmUG01_07_v1	1878264	1881401	PmUG01_07048500
PB_10	1785467	1786570	gene3227	PmUG01_10_v1	1841276	1842378	PmUG01_10049500
PB_13	1785418	1786428	gene4856	PmUG01_13_v1	1738080	1739090	PmUG01_13043100
PB_07	1785315	1786502	gene1934	PmUG01_07_v1	1878264	1881401	PmUG01_07048500
PB_14	1784972	1786504	gene5403	PmUG01_14_v1	2080251	2081783	PmUG01_14055900
PB_12	1783478	1785826	gene4198	PmUG01_12_v1	1785655	1788003	PmUG01_12048500
PB_09	1783120	1784953	gene2780	PmUG01_09_v1	1905583	1907410	PmUG01_09049300
PB_11	1782999	1784152	gene3631	PmUG01_11_v1	2050142	2051290	PmUG01_11051200
PB_07	1782448	1783527	gene1933	PmUG01_07_v1	1875397	1876476	PmUG01_07048400
PB_14	1781248	1783743	gene5402	PmUG01_14_v1	2076511	2079006	PmUG01_14055800
PB_12	1780323	1782190	gene4197	PmUG01_12_v1	1782490	1784365	PmUG01_12048400
PB_09	1779726	1781040	gene2779	PmUG01_09_v1	1902269	1903605	PmUG01_09049200
PB_08	1779302	1783885	gene2327	PmUG01_08_v1	2036400	2040947	PmUG01_08051400
PB_11	1778880	1780595	gene3630	PmUG01_11_v1	2046041	2047756	PmUG01_11051000
PB_08	1778154	1778675	gene2326	PmUG01_08_v1	2035250	2035771	PmUG01_08051300
PB_10	1778066	1780449	gene3226	PmUG01_10_v1	1833822	1836206	PmUG01_10049400
PB_14	1777205	1778737	gene5401	PmUG01_14_v1	2072455	2073987	PmUG01_14055700
PB_13	1776871	1780797	gene4855	PmUG01_13_v1	1729531	1733457	PmUG01_13043000
PB_08	1774978	1776392	gene2325	PmUG01_08_v1	2032062	2033476	PmUG01_08051200
PB_13	1772013	1775751	gene4854	PmUG01_13_v1	1724671	1728411	PmUG01_13042900
PB_12	1771573	1777551	gene4196	PmUG01_12_v1	1773741	1779719	PmUG01_12048300
PB_07	1770435	1771581	gene1931	PmUG01_07_v1	1863417	1864563	PmUG01_07048300
PB_14	1769267	1773950	gene5400	PmUG01_14_v1	2064525	2069201	PmUG01_14055600
PB_13	1767012	1770536	gene4853	PmUG01_13_v1	1719695	1723180	PmUG01_13042800
PB_12	1766692	1768308	gene4195	PmUG01_12_v1	1768859	1770476	PmUG01_12048200
PB_07	1766674	1767672	gene1930	PmUG01_07_v1	1859654	1860653	PmUG01_07048200
PB_10	1766637	1769012	gene3225	PmUG01_10_v1	1822369	1824746	PmUG01_10049300
PB_14	1764673	1767210	gene5399	PmUG01_14_v1	2059899	2062466	PmUG01_14055400
PB_09	1763753	1770484	gene2777	PmUG01_09_v1	1886099	1892842	PmUG01_09048900
PB_07	1763275	1764326	gene1929	PmUG01_07_v1	1856258	1857379	PmUG01_07048100
PB_13	1762585	1764303	gene4852	PmUG01_13_v1	1715239	1716957	PmUG01_13042700
PB_12	1762038	1764728	gene4194	PmUG01_12_v1	1764221	1766893	PmUG01_12048100
PB_09	1760431	1762216	gene2776	PmUG01_09_v1	1882729	1884540	PmUG01_09048800
PB_08	1759493	1773500	gene2324	PmUG01_08_v1	2016414	2030529	PmUG01_08051100
PB_11	1757834	1757835	gene3628	PmUG01_11_v1	2023957	2024685	PmUG01_11050800
PB_12	1757446	1759944	gene4193	PmUG01_12_v1	1759629	1762127	PmUG01_12048000
PB_11	1757107	1757745	gene3627	PmUG01_11_v1	2023957	2024685	PmUG01_11050800
PB_13	1756906	1758018	gene4850	PmUG01_13_v1	1709485	1710660	PmUG01_13042600
PB_09	1756773	1759184	gene2775	PmUG01_09_v1	1879035	1881476	PmUG01_09048700
PB_10	1756383	1758466	gene3224	PmUG01_10_v1	1812119	1814625	PmUG01_10049100
PB_07	1756158	1757569	gene1928	PmUG01_07_v1	1849142	1850552	PmUG01_07048000
PB_11	1756135	1756500	gene3626	PmUG01_11_v1	2022985	2023350	PmUG01_11050700
PB_13	1755388	1756139	gene4849	PmUG01_13_v1	1707965	1708717	PmUG01_13042500
PB_14	1754021	1760107	gene5398	PmUG01_14_v1	2049272	2055358	PmUG01_14055300
PB_11	1753403	1754776	gene3625	PmUG01_11_v1	2020252	2021625	PmUG01_11050600
PB_12	1752999	1753490	gene4192	PmUG01_12_v1	1755200	1755691	PmUG01_12047900
PB_13	1752194	1753542	gene4848	PmUG01_13_v1	1704763	1706109	PmUG01_13042400
PB_10	1752102	1754864	gene3223	PmUG01_10_v1	1807809	1810565	PmUG01_10048900
PB_07	1751523	1751996	gene1927	PmUG01_07_v1	1844504	1845043	PmUG01_07047900
PB_09	1750577	1753779	gene2774	PmUG01_09_v1	1872837	1876045	PmUG01_09048600
PB_10	1750431	1751586	gene3222	PmUG01_10_v1	1806138	1807293	PmUG01_10048800
PB_12	1750424	1751170	gene4191	PmUG01_12_v1	1752622	1753368	PmUG01_12047800
PB_12	1748217	1749296	gene4190	PmUG01_12_v1	1750419	1751525	PmUG01_12047700
PB_13	1748048	1750903	gene4847	PmUG01_13_v1	1700605	1703460	PmUG01_13042300
PB_10	1747913	1749439	gene3221	PmUG01_10_v1	1803619	1805146	PmUG01_10048700
PB_14	1747576	1748394	gene5397	PmUG01_14_v1	2042808	2043626	PmUG01_14055200
PB_08	1747119	1749908	gene2322	PmUG01_08_v1	2004031	2006808	PmUG01_08050900
PB_12	1745733	1746524	gene4189	PmUG01_12_v1	1747963	1748754	PmUG01_12047600
PB_08	1744225	1745038	gene2321	PmUG01_08_v1	2001065	2001947	PmUG01_08050800
PB_11	1742967	1745183	gene3623	PmUG01_11_v1	2009785	2012001	PmUG01_11050300
PB_10	1741344	1747374	gene3220	PmUG01_10_v1	1797041	1803080	PmUG01_10048600
PB_12	1741352	1742698	gene4188	PmUG01_12_v1	1743584	1744930	PmUG01_12047500
PB_10	1740428	1741175	gene3219	PmUG01_10_v1	1796125	1796872	PmUG01_10048500
PB_13	1739123	1745185	gene4846	PmUG01_13_v1	1691678	1697740	PmUG01_13042200
PB_12	1737790	1739886	gene4187	PmUG01_12_v1	1740047	1742143	PmUG01_12047400
PB_14	1736633	1738426	gene5395	PmUG01_14_v1	2031626	2033419	PmUG01_14055000
PB_13	1735107	1736619	gene4845	PmUG01_13_v1	1687658	1689170	PmUG01_13042100
PB_10	1735017	1738359	gene3218	PmUG01_10_v1	1790713	1794055	PmUG01_10048400
PB_14	1734465	1735577	gene5394	PmUG01_14_v1	2029440	2030552	PmUG01_14054900
PB_07	1734395	1735316	gene1925	PmUG01_07_v1	1823834	1824800	PmUG01_07047600
PB_14	1732316	1733842	gene5393	PmUG01_14_v1	2027290	2028816	PmUG01_14054800
PB_10	1731583	1733730	gene3217	PmUG01_10_v1	1787279	1789426	PmUG01_10048300
PB_08	1731055	1743099	gene2320	PmUG01_08_v1	1987872	1999910	PmUG01_08050700
PB_13	1730494	1734827	gene4844	PmUG01_13_v1	1683043	1687378	PmUG01_13042000
PB_09	1730034	1739427	gene2773	PmUG01_09_v1	1852213	1861654	PmUG01_09048500
PB_14	1727119	1731513	gene5392	PmUG01_14_v1	2017183	2026485	PmUG01_14054700
PB_13	1726941	1728353	gene4843	PmUG01_13_v1	1679488	1680900	PmUG01_13041900
PB_09	1726851	1728339	gene2772	PmUG01_09_v1	1849034	1850522	PmUG01_09048400
PB_08	1726259	1727902	gene2319	PmUG01_08_v1	1983075	1984718	PmUG01_08050600
PB_07	1727931	1730262	gene1924	PmUG01_07_v1	1817266	1819659	PmUG01_07047500
PB_07	1726117	1727692	gene1924	PmUG01_07_v1	1815246	1816841	PmUG01_07047400
PB_10	1725492	1728965	gene3216	PmUG01_10_v1	1781175	1784648	PmUG01_10048200
PB_12	1724464	1734653	gene4186	PmUG01_12_v1	1726765	1736955	PmUG01_12047300
PB_08	1723030	1724452	gene2318	PmUG01_08_v1	1979808	1981260	PmUG01_08050500
PB_11	1722744	1723579	gene3620	PmUG01_11_v1	1989353	1990188	PmUG01_11049800
PB_14	1722225	1727083	gene5391	PmUG01_14_v1	2017183	2026485	PmUG01_14054700
PB_10	1722002	1722910	gene3215	PmUG01_10_v1	1777684	1778592	PmUG01_10048100
PB_12	1721686	1722309	gene4185	PmUG01_12_v1	1723848	1724513	PmUG01_12047200
PB_12	1720503	1721483	gene4184	PmUG01_12_v1	1722704	1723684	PmUG01_12047100
PB_12	1718686	1720396	gene4183	PmUG01_12_v1	1720887	1722597	PmUG01_12047000
PB_11	1717809	1721678	gene3619	PmUG01_11_v1	1984417	1988286	PmUG01_11049700
PB_10	1716858	1720992	gene3214	PmUG01_10_v1	1772543	1776671	PmUG01_10048000
PB_08	1716262	1719671	gene2317	PmUG01_08_v1	1972910	1976374	PmUG01_08050400
PB_08	1715282	1715798	gene2316	PmUG01_08_v1	1971929	1972531	PmUG01_08050300
PB_13	1715071	1725564	gene4842	PmUG01_13_v1	1667659	1678111	PmUG01_13041800
PB_08	1713617	1714027	gene2315	PmUG01_08_v1	1970263	1970673	PmUG01_08050200
PB_14	1713448	1720888	gene5390	PmUG01_14_v1	2008383	2015858	PmUG01_14054600
PB_10	1712853	1714994	gene3213	PmUG01_10_v1	1768550	1770691	PmUG01_10047900
PB_13	1710943	1712126	gene4841	PmUG01_13_v1	1663623	1664806	PmUG01_13041700
PB_14	1710794	1712677	gene5389	PmUG01_14_v1	2005730	2007613	PmUG01_14054500
PB_12	1709316	1716215	gene4182	PmUG01_12_v1	1710940	1718421	PmUG01_12046800
PB_08	1708741	1711674	gene2314	PmUG01_08_v1	1965347	1968295	PmUG01_08050100
PB_13	1708062	1710188	gene4840	PmUG01_13_v1	1660742	1662868	PmUG01_13041600
PB_11	1707504	1709387	gene3617	PmUG01_11_v1	1973988	1975871	PmUG01_11049500
PB_12	1708734	1709056	gene4181	PmUG01_12_v1	1710940	1718421	PmUG01_12046800
PB_12	1707484	1708791	gene4181	PmUG01_12_v1	1709694	1710997	PmUG01_12046700
PB_07	1706792	1708918	gene1922	PmUG01_07_v1	1795766	1797910	PmUG01_07047200
PB_14	1706469	1707902	gene5388	PmUG01_14_v1	2001399	2002832	PmUG01_14054400
PB_13	1706249	1707227	gene4839	PmUG01_13_v1	1658929	1659907	PmUG01_13041500
PB_12	1706102	1706446	gene4180	PmUG01_12_v1	1708311	1708655	PmUG01_12046600
PB_10	1706035	1712134	gene3212	PmUG01_10_v1	1760899	1767831	PmUG01_10047800
PB_12	1704389	1705387	gene4179	PmUG01_12_v1	1706594	1707601	PmUG01_12046500
PB_14	1704286	1704969	gene5387	PmUG01_14_v1	1999235	1999918	PmUG01_14054300
PB_08	1703074	1705330	gene2313	PmUG01_08_v1	1959624	1961878	PmUG01_08050000
PB_13	1702584	1703744	gene4838	PmUG01_13_v1	1655267	1656427	PmUG01_13041400
PB_08	1700823	1702155	gene2312	PmUG01_08_v1	1957262	1958712	PmUG01_08049900
PB_13	1700141	1700977	gene4837	PmUG01_13_v1	1652824	1653660	PmUG01_13041300
PB_14	1699863	1700435	gene5386	PmUG01_14_v1	1994808	1995380	PmUG01_14054100
PB_12	1698038	1701540	gene4178	PmUG01_12_v1	1700244	1703743	PmUG01_12046400
PB_09	1697504	1703516	gene2769	PmUG01_09_v1	1820028	1826065	PmUG01_09048100
PB_08	1696741	1698747	gene2311	PmUG01_08_v1	1953179	1955185	PmUG01_08049800
PB_07	1695544	1699153	gene1921	PmUG01_07_v1	1784402	1788146	PmUG01_07047000
PB_10	1695215	1700728	gene3211	PmUG01_10_v1	1750891	1756430	PmUG01_10047700
PB_08	1694650	1695522	gene2310	PmUG01_08_v1	1951081	1951953	PmUG01_08049700
PB_12	1694618	1696508	gene4177	PmUG01_12_v1	1696855	1698715	PmUG01_12046300
PB_09	1693838	1695967	gene2768	PmUG01_09_v1	1816361	1818491	PmUG01_09048000
PB_07	1693042	1693260	gene1920	PmUG01_07_v1	1782032	1782250	PmUG01_07046900
PB_07	1692294	1692872	gene1920	PmUG01_07_v1	1781302	1781880	PmUG01_07046800
PB_12	1691690	1693585	gene4176	PmUG01_12_v1	1693943	1695820	PmUG01_12046200
PB_14	1691405	1697562	gene5385	PmUG01_14_v1	1986363	1992502	PmUG01_14054000
PB_10	1690643	1694099	gene3210	PmUG01_10_v1	1746359	1749774	PmUG01_10047600
PB_08	1690479	1691388	gene2309	PmUG01_08_v1	1946889	1947798	PmUG01_08049500
PB_09	1689809	1692457	gene2767	PmUG01_09_v1	1812287	1814980	PmUG01_09047900
PB_07	1688508	1690587	gene1919	PmUG01_07_v1	1777560	1779624	PmUG01_07046700
PB_12	1687986	1691332	gene4175	PmUG01_12_v1	1690239	1693585	PmUG01_12046100
PB_10	1687886	1689552	gene3209	PmUG01_10_v1	1743602	1745268	PmUG01_10047500
PB_08	1687768	1689366	gene2308	PmUG01_08_v1	1944175	1945773	PmUG01_08049400
PB_11	1686904	1699701	gene3616	PmUG01_11_v1	1953356	1966153	PmUG01_11049400
PB_10	1686284	1687529	gene3208	PmUG01_10_v1	1742000	1743245	PmUG01_10047400
PB_07	1684860	1686866	gene1918	PmUG01_07_v1	1773898	1775938	PmUG01_07046600
PB_14	1684365	1690199	gene5384	PmUG01_14_v1	1979348	1985182	PmUG01_14053900
PB_12	1683756	1684746	gene4174	PmUG01_12_v1	1686012	1687002	PmUG01_12046000
PB_13	1683362	1696916	gene4835	PmUG01_13_v1	1635779	1649591	PmUG01_13041200
PB_13	1683058	1686832	gene4834	PmUG01_13_v1	1635779	1649591	PmUG01_13041200
PB_10	1682662	1684175	gene3207	PmUG01_10_v1	1738360	1739874	PmUG01_10047300
PB_08	1682164	1683826	gene2307	PmUG01_08_v1	1938597	1940253	PmUG01_08049300
PB_08	1680363	1681142	gene2306	PmUG01_08_v1	1936794	1937573	PmUG01_08049100
PB_10	1679232	1680503	gene3206	PmUG01_10_v1	1734960	1736231	PmUG01_10047200
PB_11	1678711	1685229	gene3615	PmUG01_11_v1	1945143	1951646	PmUG01_11049300
PB_12	1678286	1679812	gene4173	PmUG01_12_v1	1680546	1682072	PmUG01_12045900
PB_13	1677684	1681295	gene4833	PmUG01_13_v1	1630403	1634016	PmUG01_13041100
PB_07	1677670	1679847	gene1917	PmUG01_07_v1	1766673	1768874	PmUG01_07046500
PB_08	1676954	1678221	gene2305	PmUG01_08_v1	1933388	1934655	PmUG01_08049000
PB_10	1675599	1676809	gene3205	PmUG01_10_v1	1731279	1732487	PmUG01_10047100
PB_11	1675330	1676916	gene3614	PmUG01_11_v1	1941760	1943346	PmUG01_11049200
PB_12	1674897	1676463	gene4172	PmUG01_12_v1	1677130	1678697	PmUG01_12045800
PB_14	1673321	1681543	gene5383	PmUG01_14_v1	1968273	1976495	PmUG01_14053800
PB_10	1672756	1673543	gene3204	PmUG01_10_v1	1728435	1729533	PmUG01_10047000
PB_08	1671601	1673205	gene2304	PmUG01_08_v1	1928068	1929672	PmUG01_08048900
PB_09	1671343	1683468	gene2766	PmUG01_09_v1	1793807	1805932	PmUG01_09047800
PB_11	1671263	1674226	gene3613	PmUG01_11_v1	1937736	1940663	PmUG01_11049100
PB_10	1669184	1670278	gene3203	PmUG01_10_v1	1724863	1725957	PmUG01_10046900
PB_07	1668703	1669962	gene1914	PmUG01_07_v1	1757622	1758881	PmUG01_07046300
PB_09	1667790	1668560	gene2765	PmUG01_09_v1	1790248	1791018	PmUG01_09047600
PB_08	1669410	1670498	gene2303	PmUG01_08_v1	1925876	1926964	PmUG01_08048800
PB_08	1666826	1668698	gene2303	PmUG01_08_v1	1923273	1925145	PmUG01_08048700
PB_11	1666746	1669754	gene3612	PmUG01_11_v1	1933256	1936300	PmUG01_11049000
PB_14	1666620	1668914	gene5382	PmUG01_14_v1	1961585	1963879	PmUG01_14053700
PB_09	1666548	1666925	gene2764	PmUG01_09_v1	1789007	1789384	PmUG01_09047500
PB_07	1666606	1667238	gene1913	PmUG01_07_v1	1755445	1756077	PmUG01_07046200
PB_10	1665759	1666979	gene3202	PmUG01_10_v1	1721385	1722605	PmUG01_10046800
PB_12	1665708	1668888	gene4171	PmUG01_12_v1	1667942	1671120	PmUG01_12045700
PB_07	1663991	1664425	gene1912	PmUG01_07_v1	1752770	1753204	PmUG01_07046100
PB_08	1663272	1665766	gene2302	PmUG01_08_v1	1919572	1922116	PmUG01_08048600
PB_13	1663129	1676096	gene4832	PmUG01_13_v1	1615820	1628806	PmUG01_13041000
PB_12	1663012	1665290	gene4170	PmUG01_12_v1	1665241	1667519	PmUG01_12045600
PB_14	1662602	1665014	gene5381	PmUG01_14_v1	1957569	1959983	PmUG01_14053600
PB_07	1662050	1662487	gene1911	PmUG01_07_v1	1750847	1751284	PmUG01_07046000
PB_11	1660610	1664327	gene3611	PmUG01_11_v1	1927080	1930848	PmUG01_11048900
PB_13	1660270	1661673	gene4831	PmUG01_13_v1	1612961	1614364	PmUG01_13040900
PB_14	1659739	1661535	gene5380	PmUG01_14_v1	1954704	1956500	PmUG01_14053500
PB_12	1659143	1660781	gene4169	PmUG01_12_v1	1661292	1662929	PmUG01_12045500
PB_10	1658695	1659912	gene3200	PmUG01_10_v1	1714041	1715258	PmUG01_10046600
PB_07	1658061	1661480	gene1910	PmUG01_07_v1	1746819	1750238	PmUG01_07045900
PB_08	1656314	1662632	gene2301	PmUG01_08_v1	1912598	1918929	PmUG01_08048500
PB_09	1656192	1665635	gene2763	PmUG01_09_v1	1778656	1788093	PmUG01_09047400
PB_10	1655247	1656318	gene3199	PmUG01_10_v1	1710614	1711681	PmUG01_10046500
PB_14	1655131	1658585	gene5379	PmUG01_14_v1	1950178	1953637	PmUG01_14053400
PB_12	1655121	1657576	gene4168	PmUG01_12_v1	1657251	1659724	PmUG01_12045400
PB_07	1655089	1656837	gene1909	PmUG01_07_v1	1743898	1745622	PmUG01_07045800
PB_11	1655001	1655768	gene3610	PmUG01_11_v1	1921091	1921858	PmUG01_11048800
PB_11	1652484	1653891	gene3609	PmUG01_11_v1	1918560	1919964	PmUG01_11048700
PB_07	1652482	1654008	gene1908	PmUG01_07_v1	1741295	1742810	PmUG01_07045700
PB_09	1651861	1654419	gene2762	PmUG01_09_v1	1774323	1776881	PmUG01_09047300
PB_08	1651203	1652756	gene2300	PmUG01_08_v1	1907477	1909366	PmUG01_08048400
PB_10	1651128	1652636	gene3198	PmUG01_10_v1	1706482	1707984	PmUG01_10046400
PB_07	1650124	1652196	gene1907	PmUG01_07_v1	1738938	1741010	PmUG01_07045600
PB_09	1649099	1649967	gene2761	PmUG01_09_v1	1771595	1772463	PmUG01_09047200
PB_14	1648925	1652769	gene5378	PmUG01_14_v1	1943786	1947814	PmUG01_14053300
PB_11	1648786	1650681	gene3608	PmUG01_11_v1	1914829	1916724	PmUG01_11048600
PB_07	1647729	1648712	gene1906	PmUG01_07_v1	1736507	1737526	PmUG01_07045500
PB_10	1647463	1649250	gene3197	PmUG01_10_v1	1702765	1704582	PmUG01_10046300
PB_09	1646263	1648452	gene2760	PmUG01_09_v1	1768759	1770948	PmUG01_09047100
PB_12	1649403	1653212	gene4167	PmUG01_12_v1	1651531	1655340	PmUG01_12045300
PB_12	1646018	1649061	gene4167	PmUG01_12_v1	1648146	1651189	PmUG01_12045200
PB_11	1645143	1647046	gene3607	PmUG01_11_v1	1911185	1913073	PmUG01_11048500
PB_13	1644245	1658035	gene4830	PmUG01_13_v1	1596898	1610721	PmUG01_13040800
PB_12	1644116	1644874	gene4166	PmUG01_12_v1	1646113	1647018	PmUG01_12045100
PB_07	1643843	1645297	gene1905	PmUG01_07_v1	1732636	1734090	PmUG01_07045400
PB_09	1643825	1645533	gene2759	PmUG01_09_v1	1766316	1768027	PmUG01_09047000
PB_14	1643810	1646692	gene5377	PmUG01_14_v1	1938846	1941756	PmUG01_14053200
PB_09	1642197	1642842	gene2758	PmUG01_09_v1	1764644	1765333	PmUG01_09046900
PB_11	1642739	1644013	gene3606	PmUG01_11_v1	1908769	1910055	PmUG01_11048400
PB_10	1641487	1644966	gene3196	PmUG01_10_v1	1696800	1700279	PmUG01_10046200
PB_14	1640712	1642529	gene5376	PmUG01_14_v1	1935752	1937569	PmUG01_14053100
PB_09	1639328	1640599	gene2757	PmUG01_09_v1	1761818	1763089	PmUG01_09046800
PB_13	1638662	1640333	gene4829	PmUG01_13_v1	1591313	1592985	PmUG01_13040700
PB_08	1638285	1650432	gene2299	PmUG01_08_v1	1894469	1906660	PmUG01_08048300
PB_10	1637963	1640605	gene3195	PmUG01_10_v1	1693340	1695982	PmUG01_10046100
PB_07	1636994	1641301	gene1904	PmUG01_07_v1	1725758	1730065	PmUG01_07045300
PB_11	1636514	1640765	gene3605	PmUG01_11_v1	1902585	1907018	PmUG01_11048300
PB_12	1635321	1642632	gene4165	PmUG01_12_v1	1637467	1644780	PmUG01_12045000
PB_07	1635033	1635854	gene1903	PmUG01_07_v1	1723782	1724603	PmUG01_07045200
PB_11	1634992	1635444	gene3604	PmUG01_11_v1	1901124	1901576	PmUG01_11048200
PB_09	1634667	1636643	gene2756	PmUG01_09_v1	1757143	1759119	PmUG01_09046700
PB_13	1633952	1637081	gene4828	PmUG01_13_v1	1586604	1589733	PmUG01_13040600
PB_08	1633545	1635005	gene2298	PmUG01_08_v1	1889718	1891178	PmUG01_08048200
PB_12	1633422	1634731	gene4164	PmUG01_12_v1	1635563	1636874	PmUG01_12044900
PB_12	1633422	1633439	gene4164	PmUG01_12_v1	1633297	1635580	PmUG01_12044800
PB_11	1633330	1634475	gene3603	PmUG01_11_v1	1899462	1900607	PmUG01_11048100
PB_10	1632631	1633167	gene3193	PmUG01_10_v1	1687920	1688456	PmUG01_10045900
PB_13	1632062	1633093	gene4827	PmUG01_13_v1	1584726	1585757	PmUG01_13040500
PB_12	1631142	1632515	gene4163	PmUG01_12_v1	1633297	1635580	PmUG01_12044800
PB_07	1631247	1633805	gene1902	PmUG01_07_v1	1719994	1722837	PmUG01_07045100
PB_10	1630507	1631439	gene3192	PmUG01_10_v1	1685823	1686761	PmUG01_10045800
PB_14	1630451	1637815	gene5375	PmUG01_14_v1	1925554	1932924	PmUG01_14053000
PB_11	1628897	1631668	gene3602	PmUG01_11_v1	1895027	1897830	PmUG01_11048000
PB_13	1628634	1631176	gene4826	PmUG01_13_v1	1581290	1583838	PmUG01_13040400
PB_14	1627909	1629814	gene5374	PmUG01_14_v1	1923041	1924944	PmUG01_14052900
PB_09	1626201	1632281	gene2755	PmUG01_09_v1	1748628	1754708	PmUG01_09046600
PB_11	1626102	1628219	gene3601	PmUG01_11_v1	1892083	1894279	PmUG01_11047900
PB_07	1625170	1625999	gene1900	PmUG01_07_v1	1712308	1715788	PmUG01_07044900
PB_08	1624710	1630976	gene2297	PmUG01_08_v1	1880850	1887134	PmUG01_08048100
PB_14	1624534	1625568	gene5373	PmUG01_14_v1	1919668	1920702	PmUG01_14052800
PB_09	1623814	1625109	gene2754	PmUG01_09_v1	1746240	1747535	PmUG01_09046500
PB_10	1623498	1629601	gene3191	PmUG01_10_v1	1678799	1684916	PmUG01_10045700
PB_12	1623063	1629439	gene4162	PmUG01_12_v1	1625210	1631584	PmUG01_12044700
PB_09	1622323	1623213	gene2753	PmUG01_09_v1	1744746	1745639	PmUG01_09046400
PB_08	1621696	1623643	gene2296	PmUG01_08_v1	1877817	1879764	PmUG01_08048000
PB_14	1620453	1622298	gene5372	PmUG01_14_v1	1915584	1917429	PmUG01_14052700
PB_07	1619715	1622279	gene1899	PmUG01_07_v1	1708287	1710860	PmUG01_07044800
PB_08	1618886	1619746	gene2295	PmUG01_08_v1	1874977	1875837	PmUG01_08047900
PB_10	1618830	1620728	gene3190	PmUG01_10_v1	1674139	1676037	PmUG01_10045600
PB_13	1617706	1626810	gene4825	PmUG01_13_v1	1569181	1579419	PmUG01_13040300
PB_11	1617693	1624720	gene3600	PmUG01_11_v1	1879979	1890920	PmUG01_11047800
PB_07	1616636	1617184	gene1898	PmUG01_07_v1	1705162	1705710	PmUG01_07044700
PB_13	1616549	1617628	gene4824	PmUG01_13_v1	1569181	1579419	PmUG01_13040300
PB_14	1616327	1617742	gene5371	PmUG01_14_v1	1911451	1912866	PmUG01_14052500
PB_10	1615630	1617459	gene3189	PmUG01_10_v1	1670938	1672767	PmUG01_10045500
PB_09	1615315	1619789	gene2752	PmUG01_09_v1	1737746	1742220	PmUG01_09046200
PB_14	1614842	1615885	gene5370	PmUG01_14_v1	1909954	1910997	PmUG01_14052400
PB_12	1618303	1621743	gene4161	PmUG01_12_v1	1620440	1623887	PmUG01_12044600
PB_12	1614352	1618036	gene4161	PmUG01_12_v1	1616488	1620173	PmUG01_12044500
PB_11	1613881	1617669	gene3599	PmUG01_11_v1	1879979	1890920	PmUG01_11047800
PB_10	1613544	1614173	gene3188	PmUG01_10_v1	1668852	1669481	PmUG01_10045400
PB_12	1612812	1613772	gene4160	PmUG01_12_v1	1614944	1615906	PmUG01_12044400
PB_08	1612795	1614026	gene2294	PmUG01_08_v1	1868786	1870036	PmUG01_08047700
PB_13	1612784	1613820	gene4823	PmUG01_13_v1	1565411	1566446	PmUG01_13040200
PB_14	1612031	1612681	gene5369	PmUG01_14_v1	1907107	1907757	PmUG01_14052300
PB_10	1612018	1613035	gene3187	PmUG01_10_v1	1667327	1668344	PmUG01_10045300
PB_13	1611904	1612314	gene4822	PmUG01_13_v1	1564531	1564941	PmUG01_13040100
PB_12	1609619	1612054	gene4159	PmUG01_12_v1	1611747	1614186	PmUG01_12044300
PB_10	1609165	1611060	gene3186	PmUG01_10_v1	1664474	1666369	PmUG01_10045200
PB_08	1608917	1610413	gene2293	PmUG01_08_v1	1864897	1866393	PmUG01_08047600
PB_09	1608356	1610288	gene2751	PmUG01_09_v1	1730767	1732699	PmUG01_09046100
PB_07	1607971	1612684	gene1897	PmUG01_07_v1	1696307	1701128	PmUG01_07044600
PB_11	1606676	1608532	gene3598	PmUG01_11_v1	1872786	1874642	PmUG01_11047700
PB_12	1605421	1608123	gene4158	PmUG01_12_v1	1607501	1610203	PmUG01_12044200
PB_09	1604988	1607204	gene2750	PmUG01_09_v1	1727342	1729613	PmUG01_09046000
PB_14	1604590	1607436	gene5368	PmUG01_14_v1	1899664	1902498	PmUG01_14052200
PB_08	1604545	1606336	gene2292	PmUG01_08_v1	1860549	1862340	PmUG01_08047500
PB_07	1603873	1606971	gene1896	PmUG01_07_v1	1692231	1695305	PmUG01_07044500
PB_10	1603366	1604707	gene3185	PmUG01_10_v1	1658680	1660018	PmUG01_10045100
PB_08	1602635	1603214	gene2291	PmUG01_08_v1	1858587	1859182	PmUG01_08047400
PB_12	1602201	1604491	gene4157	PmUG01_12_v1	1604301	1606571	PmUG01_12044100
PB_13	1601542	1604544	gene4821	PmUG01_13_v1	1554157	1557140	PmUG01_13040000
PB_14	1601441	1604065	gene5367	PmUG01_14_v1	1896498	1899122	PmUG01_14052100
PB_07	1602049	1602925	gene1895	PmUG01_07_v1	1690437	1691313	PmUG01_07044400
PB_07	1599778	1600920	gene1895	PmUG01_07_v1	1685552	1689306	PmUG01_07044300
PB_09	1599682	1603880	gene2749	PmUG01_09_v1	1722084	1726232	PmUG01_09045900
PB_12	1599620	1600702	gene4156	PmUG01_12_v1	1601719	1602801	PmUG01_12044000
PB_12	1598585	1598992	gene4155	PmUG01_12_v1	1600678	1601085	PmUG01_12043900
PB_08	1597502	1601749	gene2290	PmUG01_08_v1	1853466	1857698	PmUG01_08047300
PB_13	1597280	1600462	gene4820	PmUG01_13_v1	1549122	1553093	PmUG01_13039900
PB_07	1597236	1599529	gene1894	PmUG01_07_v1	1685552	1689306	PmUG01_07044300
PB_11	1596814	1605700	gene3597	PmUG01_11_v1	1862501	1871818	PmUG01_11047600
PB_14	1596669	1599914	gene5366	PmUG01_14_v1	1891724	1894969	PmUG01_14052000
PB_13	1596483	1600462	gene4818	PmUG01_13_v1	1549122	1553093	PmUG01_13039900
PB_07	1595736	1597105	gene1893	PmUG01_07_v1	1684094	1685463	PmUG01_07044200
PB_10	1599109	1601698	gene3184	PmUG01_10_v1	1654410	1657006	PmUG01_10045000
PB_10	1595373	1597435	gene3184	PmUG01_10_v1	1650675	1652737	PmUG01_10044900
PB_12	1594966	1596926	gene4153	PmUG01_12_v1	1597054	1599014	PmUG01_12043800
PB_11	1594145	1595787	gene3596	PmUG01_11_v1	1860267	1861908	PmUG01_11047500
PB_11	1596379	1596675	gene3596	PmUG01_11_v1	1862501	1871818	PmUG01_11047600
PB_14	1592924	1595212	gene5365	PmUG01_14_v1	1888008	1890266	PmUG01_14051900
PB_08	1592459	1595106	gene2289	PmUG01_08_v1	1848438	1851088	PmUG01_08047200
PB_07	1591931	1593514	gene1892	PmUG01_07_v1	1680289	1681872	PmUG01_07044100
PB_14	1591680	1592102	gene5364	PmUG01_14_v1	1886764	1887186	PmUG01_14051800
PB_09	1591656	1594132	gene2748	PmUG01_09_v1	1714051	1716545	PmUG01_09045800
PB_12	1591394	1592284	gene4152	PmUG01_12_v1	1593456	1594346	PmUG01_12043700
PB_10	1590124	1592943	gene3183	PmUG01_10_v1	1645414	1648242	PmUG01_10044800
PB_11	1589476	1593758	gene3595	PmUG01_11_v1	1855599	1859880	PmUG01_11047400
PB_07	1589281	1590624	gene1891	PmUG01_07_v1	1677638	1678983	PmUG01_07044000
PB_13	1588638	1591760	gene4817	PmUG01_13_v1	1541211	1544318	PmUG01_13039800
PB_10	1587805	1589832	gene3182	PmUG01_10_v1	1643094	1645121	PmUG01_10044700
PB_14	1587090	1590278	gene5363	PmUG01_14_v1	1882147	1885335	PmUG01_14051700
PB_12	1585928	1590114	gene4151	PmUG01_12_v1	1587990	1592177	PmUG01_12043600
PB_09	1585477	1587995	gene2747	PmUG01_09_v1	1707749	1710267	PmUG01_09045700
PB_10	1585201	1586067	gene3181	PmUG01_10_v1	1640490	1641356	PmUG01_10044600
PB_13	1584749	1587370	gene4816	PmUG01_13_v1	1537326	1539943	PmUG01_13039700
PB_10	1583289	1584091	gene3180	PmUG01_10_v1	1638578	1639380	PmUG01_10044500
PB_08	1590471	1591926	gene2288	PmUG01_08_v1	1846432	1847886	PmUG01_08047100
PB_08	1582627	1589468	gene2288	PmUG01_08_v1	1838573	1845426	PmUG01_08047000
PB_11	1582520	1587791	gene3594	PmUG01_11_v1	1848613	1853932	PmUG01_11047300
PB_09	1581372	1584503	gene2746	PmUG01_09_v1	1703076	1706783	PmUG01_09045600
PB_13	1581082	1581892	gene4815	PmUG01_13_v1	1533594	1534402	PmUG01_13039600
PB_12	1580775	1583249	gene4150	PmUG01_12_v1	1582847	1585333	PmUG01_12043500
PB_07	1579516	1584069	gene1890	PmUG01_07_v1	1667622	1672173	PmUG01_07043900
PB_11	1579100	1580519	gene3593	PmUG01_11_v1	1845203	1846622	PmUG01_11047200
PB_14	1578588	1581905	gene5362	PmUG01_14_v1	1873621	1876938	PmUG01_14051500
PB_11	1577653	1578321	gene3592	PmUG01_11_v1	1843818	1844486	PmUG01_11047100
PB_12	1576303	1578765	gene4149	PmUG01_12_v1	1578382	1580844	PmUG01_12043400
PB_14	1575578	1576135	gene5361	PmUG01_14_v1	1870613	1871170	PmUG01_14051400
PB_08	1575379	1578147	gene2287	PmUG01_08_v1	1831203	1833971	PmUG01_08046900
PB_09	1574955	1577802	gene2745	PmUG01_09_v1	1697269	1700107	PmUG01_09045500
PB_12	1573439	1573771	gene4147	PmUG01_12_v1	1575500	1575832	PmUG01_12043300
PB_14	1573122	1574111	gene5360	PmUG01_14_v1	1868156	1869145	PmUG01_14051300
PB_13	1572916	1579761	gene4814	PmUG01_13_v1	1525425	1532274	PmUG01_13039500
PB_11	1572755	1575581	gene3591	PmUG01_11_v1	1838912	1841737	PmUG01_11047000
PB_09	1572691	1574439	gene2744	PmUG01_09_v1	1695005	1696753	PmUG01_09045400
PB_11	1571698	1572603	gene3590	PmUG01_11_v1	1837854	1838759	PmUG01_11046900
PB_07	1570553	1571395	gene1888	PmUG01_07_v1	1658647	1659489	PmUG01_07043600
PB_07	1573065	1574733	gene1888	PmUG01_07_v1	1661144	1662801	PmUG01_07043700
PB_12	1570491	1572032	gene4146	PmUG01_12_v1	1572520	1574061	PmUG01_12043200
PB_08	1570176	1571915	gene2286	PmUG01_08_v1	1825995	1828707	PmUG01_08046700
PB_14	1569140	1571599	gene5359	PmUG01_14_v1	1864222	1866705	PmUG01_14051200
PB_13	1569102	1569737	gene4813	PmUG01_13_v1	1521652	1522287	PmUG01_13039400
PB_10	1568385	1572746	gene3178	PmUG01_10_v1	1623345	1627706	PmUG01_10044300
PB_08	1567652	1567990	gene2285	PmUG01_08_v1	1823414	1823752	PmUG01_08046600
PB_07	1567268	1569672	gene1887	PmUG01_07_v1	1655376	1657780	PmUG01_07043500
PB_14	1566788	1567225	gene5358	PmUG01_14_v1	1861865	1862305	PmUG01_14051100
PB_12	1566034	1568415	gene4145	PmUG01_12_v1	1568099	1570480	PmUG01_12043100
PB_09	1565627	1570969	gene2743	PmUG01_09_v1	1681991	1693306	PmUG01_09045300
PB_07	1565432	1566377	gene1886	PmUG01_07_v1	1653540	1654485	PmUG01_07043400
PB_10	1565064	1566602	gene3177	PmUG01_10_v1	1620022	1621560	PmUG01_10044200
PB_08	1564991	1566568	gene2284	PmUG01_08_v1	1820752	1822329	PmUG01_08046500
PB_14	1563740	1565947	gene5357	PmUG01_14_v1	1858813	1861024	PmUG01_14051000
PB_13	1563576	1567790	gene4812	PmUG01_13_v1	1516122	1520341	PmUG01_13039300
PB_10	1563503	1564288	gene3176	PmUG01_10_v1	1614534	1619246	PmUG01_10044100
PB_14	1561781	1562620	gene5356	PmUG01_14_v1	1856847	1857686	PmUG01_14050900
PB_08	1561715	1563524	gene2283	PmUG01_08_v1	1817467	1819549	PmUG01_08046400
PB_13	1560126	1561621	gene4811	PmUG01_13_v1	1512875	1514371	PmUG01_13039200
PB_09	1559636	1565585	gene2742	PmUG01_09_v1	1681991	1693306	PmUG01_09045300
PB_12	1559628	1562907	gene4144	PmUG01_12_v1	1561683	1564950	PmUG01_12043000
PB_10	1559563	1563321	gene3175	PmUG01_10_v1	1614534	1619246	PmUG01_10044100
PB_14	1559237	1560856	gene5355	PmUG01_14_v1	1854136	1855920	PmUG01_14050800
PB_07	1558816	1560201	gene1885	PmUG01_07_v1	1646906	1648289	PmUG01_07043200
PB_11	1558385	1562682	gene3588	PmUG01_11_v1	1824563	1828840	PmUG01_11046700
PB_13	1557042	1559165	gene4810	PmUG01_13_v1	1509622	1511901	PmUG01_13039100
PB_10	1556025	1557876	gene3174	PmUG01_10_v1	1611001	1612845	PmUG01_10044000
PB_08	1555959	1560839	gene2282	PmUG01_08_v1	1811709	1816590	PmUG01_08046300
PB_14	1555336	1557135	gene5354	PmUG01_14_v1	1850436	1852235	PmUG01_14050700
PB_11	1555228	1557312	gene3587	PmUG01_11_v1	1821424	1823508	PmUG01_11046600
PB_12	1555068	1555616	gene4143	PmUG01_12_v1	1556300	1557662	PmUG01_12042900
PB_08	1554002	1555010	gene2281	PmUG01_08_v1	1809750	1810758	PmUG01_08046200
PB_11	1552583	1553878	gene3586	PmUG01_11_v1	1818784	1820079	PmUG01_11046500
PB_09	1552270	1554778	gene2741	PmUG01_09_v1	1674517	1677245	PmUG01_09045200
PB_14	1552239	1553330	gene5353	PmUG01_14_v1	1847368	1848459	PmUG01_14050600
PB_10	1552092	1554227	gene3173	PmUG01_10_v1	1607063	1609198	PmUG01_10043900
PB_12	1550861	1551739	gene4142	PmUG01_12_v1	1552854	1553732	PmUG01_12042800
PB_09	1550235	1550738	gene2740	PmUG01_09_v1	1672677	1673180	PmUG01_09045100
PB_10	1550200	1551261	gene3172	PmUG01_10_v1	1605168	1606229	PmUG01_10043800
PB_13	1548991	1550879	gene4807	PmUG01_13_v1	1501579	1503455	PmUG01_13038900
PB_08	1548563	1550994	gene2279	PmUG01_08_v1	1804420	1806844	PmUG01_08046100
PB_07	1548121	1550808	gene1883	PmUG01_07_v1	1636288	1638958	PmUG01_07042900
PB_14	1547117	1551223	gene5352	PmUG01_14_v1	1842246	1846352	PmUG01_14050500
PB_11	1546762	1548435	gene3585	PmUG01_11_v1	1813019	1814692	PmUG01_11046400
PB_10	1546293	1547535	gene3171	PmUG01_10_v1	1601265	1602501	PmUG01_10043700
PB_14	1546221	1546682	gene5351	PmUG01_14_v1	1841350	1841811	PmUG01_14050400
PB_12	1544162	1546562	gene4141	PmUG01_12_v1	1546137	1548539	PmUG01_12042700
PB_14	1541875	1543635	gene5350	PmUG01_14_v1	1837016	1838764	PmUG01_14050200
PB_10	1541758	1544644	gene3170	PmUG01_10_v1	1596727	1599616	PmUG01_10043600
PB_13	1541590	1546974	gene4806	PmUG01_13_v1	1494163	1499547	PmUG01_13038800
PB_07	1541388	1543904	gene1882	PmUG01_07_v1	1629550	1632066	PmUG01_07042800
PB_09	1541118	1548410	gene2739	PmUG01_09_v1	1663618	1670887	PmUG01_09044900
PB_11	1539506	1544359	gene3583	PmUG01_11_v1	1805793	1810619	PmUG01_11046300
PB_07	1539368	1540132	gene1881	PmUG01_07_v1	1627503	1628267	PmUG01_07042700
PB_10	1538732	1541328	gene3169	PmUG01_10_v1	1593705	1596327	PmUG01_10043500
PB_09	1538561	1539699	gene2738	PmUG01_09_v1	1660174	1662262	PmUG01_09044800
PB_14	1537646	1538476	gene5349	PmUG01_14_v1	1832784	1833614	PmUG01_14050000
PB_11	1536888	1538009	gene3582	PmUG01_11_v1	1803175	1804296	PmUG01_11046200
PB_07	1535940	1537361	gene1880	PmUG01_07_v1	1624077	1625498	PmUG01_07042600
PB_10	1535774	1536957	gene3168	PmUG01_10_v1	1590466	1591879	PmUG01_10043400
PB_09	1534999	1535706	gene2737	PmUG01_09_v1	1657366	1658073	PmUG01_09044700
PB_13	1534595	1538287	gene4805	PmUG01_13_v1	1487161	1490853	PmUG01_13038700
PB_14	1533690	1536561	gene5348	PmUG01_14_v1	1828820	1831698	PmUG01_14049900
PB_09	1532815	1533522	gene2736	PmUG01_09_v1	1655146	1655853	PmUG01_09044600
PB_08	1532752	1545331	gene2278	PmUG01_08_v1	1788600	1801211	PmUG01_08046000
PB_13	1532458	1533264	gene4804	PmUG01_13_v1	1485095	1485901	PmUG01_13038600
PB_14	1531391	1532029	gene5347	PmUG01_14_v1	1826488	1827126	PmUG01_14049800
PB_09	1529764	1530993	gene2735	PmUG01_09_v1	1652106	1653335	PmUG01_09044500
PB_12	1529648	1540196	gene4140	PmUG01_12_v1	1531613	1542159	PmUG01_12042600
PB_10	1529519	1533403	gene3167	PmUG01_10_v1	1584463	1588350	PmUG01_10043300
PB_14	1529060	1530293	gene5346	PmUG01_14_v1	1824143	1825394	PmUG01_14049700
PB_13	1527859	1530513	gene4803	PmUG01_13_v1	1480485	1483140	PmUG01_13038500
PB_11	1527580	1532608	gene3581	PmUG01_11_v1	1793826	1798853	PmUG01_11046100
PB_08	1525928	1529928	gene2277	PmUG01_08_v1	1781809	1785773	PmUG01_08045900
PB_14	1526564	1527360	gene5345	PmUG01_14_v1	1821644	1822441	PmUG01_14049600
PB_14	1525007	1525471	gene5345	PmUG01_14_v1	1820086	1820550	PmUG01_14049500
PB_09	1524976	1528328	gene2734	PmUG01_09_v1	1647316	1650903	PmUG01_09044400
PB_13	1523858	1526971	gene4802	PmUG01_13_v1	1476484	1479597	PmUG01_13038400
PB_14	1522657	1523790	gene5344	PmUG01_14_v1	1817725	1818854	PmUG01_14049400
PB_11	1521035	1523586	gene3580	PmUG01_11_v1	1787299	1789863	PmUG01_11046000
PB_14	1520762	1521983	gene5343	PmUG01_14_v1	1815833	1817341	PmUG01_14049300
PB_08	1520592	1524113	gene2276	PmUG01_08_v1	1776564	1780019	PmUG01_08045800
PB_13	1520553	1522106	gene4801	PmUG01_13_v1	1471706	1474780	PmUG01_13038300
PB_13	1519033	1520523	gene4800	PmUG01_13_v1	1471706	1474780	PmUG01_13038300
PB_14	1518988	1519323	gene5342	PmUG01_14_v1	1813803	1814393	PmUG01_14049200
PB_10	1517424	1521204	gene3166	PmUG01_10_v1	1572310	1576130	PmUG01_10043100
PB_10	1521957	1524902	gene3166	PmUG01_10_v1	1576884	1579792	PmUG01_10043200
PB_11	1516944	1518055	gene3579	PmUG01_11_v1	1783006	1784183	PmUG01_11045900
PB_14	1516701	1518552	gene5341	PmUG01_14_v1	1811769	1813622	PmUG01_14049100
PB_07	1515204	1529143	gene1879	PmUG01_07_v1	1603411	1617311	PmUG01_07042500
PB_09	1514769	1516805	gene2732	PmUG01_09_v1	1637174	1639240	PmUG01_09044200
PB_14	1515023	1515734	gene5340	PmUG01_14_v1	1810095	1810806	PmUG01_14049000
PB_12	1513962	1526545	gene4139	PmUG01_12_v1	1515951	1528548	PmUG01_12042500
PB_11	1512419	1512820	gene3578	PmUG01_11_v1	1778531	1778932	PmUG01_11045800
PB_10	1512240	1513261	gene3164	PmUG01_10_v1	1567255	1568278	PmUG01_10042900
PB_08	1512059	1519492	gene2275	PmUG01_08_v1	1768003	1775454	PmUG01_08045700
PB_09	1511877	1514054	gene2731	PmUG01_09_v1	1634281	1636458	PmUG01_09044100
PB_07	1511395	1513229	gene1878	PmUG01_07_v1	1599644	1601452	PmUG01_07042400
PB_13	1510796	1514056	gene4799	PmUG01_13_v1	1463345	1466606	PmUG01_13038200
PB_14	1510068	1514183	gene5339	PmUG01_14_v1	1805136	1809469	PmUG01_14048900
PB_13	1508638	1510186	gene4798	PmUG01_13_v1	1461272	1462831	PmUG01_13038100
PB_09	1508448	1509923	gene2730	PmUG01_09_v1	1630847	1632322	PmUG01_09044000
PB_08	1508362	1509543	gene2274	PmUG01_08_v1	1764286	1765464	PmUG01_08045600
PB_14	1508085	1508802	gene5338	PmUG01_14_v1	1803153	1803870	PmUG01_14048800
PB_10	1506835	1509516	gene3163	PmUG01_10_v1	1561768	1564527	PmUG01_10042800
PB_13	1506106	1507889	gene4797	PmUG01_13_v1	1458728	1460504	PmUG01_13038000
PB_12	1507699	1512713	gene4138	PmUG01_12_v1	1509685	1514701	PmUG01_12042400
PB_08	1506050	1507101	gene2273	PmUG01_08_v1	1761892	1762944	PmUG01_08045500
PB_11	1505355	1505765	gene3577	PmUG01_11_v1	1771414	1771824	PmUG01_11045700
PB_12	1503509	1504999	gene4137	PmUG01_12_v1	1505497	1506987	PmUG01_12042300
PB_14	1503468	1506390	gene5337	PmUG01_14_v1	1798546	1801468	PmUG01_14048700
PB_13	1503201	1504764	gene4796	PmUG01_13_v1	1455787	1457410	PmUG01_13037900
PB_07	1501566	1506074	gene1877	PmUG01_07_v1	1589717	1594177	PmUG01_07042200
PB_07	1507745	1510328	gene1877	PmUG01_07_v1	1595905	1598490	PmUG01_07042300
PB_08	1501403	1503730	gene2272	PmUG01_08_v1	1757206	1759533	PmUG01_08045300
PB_09	1501112	1506261	gene2729	PmUG01_09_v1	1623457	1628609	PmUG01_09043900
PB_10	1499925	1504129	gene3162	PmUG01_10_v1	1554765	1559021	PmUG01_10042700
PB_08	1499272	1500281	gene2271	PmUG01_08_v1	1755035	1756046	PmUG01_08045200
PB_14	1499046	1501388	gene5336	PmUG01_14_v1	1794119	1796461	PmUG01_14048600
PB_12	1498653	1502129	gene4136	PmUG01_12_v1	1500639	1504116	PmUG01_12042200
PB_11	1496908	1500416	gene3576	PmUG01_11_v1	1763098	1766606	PmUG01_11045600
PB_13	1496777	1500079	gene4795	PmUG01_13_v1	1449233	1452565	PmUG01_13037800
PB_07	1496711	1500938	gene1876	PmUG01_07_v1	1584807	1589080	PmUG01_07042100
PB_12	1496696	1498480	gene4135	PmUG01_12_v1	1498677	1500461	PmUG01_12042100
PB_14	1496523	1497323	gene5335	PmUG01_14_v1	1791625	1792427	PmUG01_14048500
PB_08	1495769	1498479	gene2270	PmUG01_08_v1	1751529	1754267	PmUG01_08045100
PB_12	1494327	1495631	gene4134	PmUG01_12_v1	1496283	1497599	PmUG01_12042000
PB_11	1493190	1495238	gene3575	PmUG01_11_v1	1759406	1761454	PmUG01_11045500
PB_12	1492255	1492810	gene4133	PmUG01_12_v1	1494214	1494771	PmUG01_12041900
PB_11	1491721	1492552	gene3574	PmUG01_11_v1	1757933	1758768	PmUG01_11045400
PB_10	1491421	1496141	gene3161	PmUG01_10_v1	1546244	1550988	PmUG01_10042600
PB_14	1490986	1493270	gene5334	PmUG01_14_v1	1786086	1788371	PmUG01_14048300
PB_08	1489280	1493525	gene2269	PmUG01_08_v1	1744950	1749164	PmUG01_08045000
PB_13	1488497	1492792	gene4794	PmUG01_13_v1	1440898	1445240	PmUG01_13037600
PB_05	1487648	1488609	gene1348	PmUG01_05_v1	1781826	1782786	PmUG01_05043400
PB_10	1487302	1489497	gene3160	PmUG01_10_v1	1542091	1544301	PmUG01_10042500
PB_11	1486921	1487701	gene3573	PmUG01_11_v1	1753177	1753957	PmUG01_11045300
PB_14	1486573	1488375	gene5333	PmUG01_14_v1	1781670	1783472	PmUG01_14048200
PB_12	1487050	1489662	gene4132	PmUG01_12_v1	1489039	1492396	PmUG01_12041800
PB_12	1486503	1486894	gene4132	PmUG01_12_v1	1487478	1488885	PmUG01_12041700
PB_12	1485487	1486014	gene4131	PmUG01_12_v1	1487478	1488885	PmUG01_12041700
PB_13	1485307	1487529	gene4793	PmUG01_13_v1	1437636	1439903	PmUG01_13037500
PB_14	1485043	1485545	gene5332	PmUG01_14_v1	1780128	1780631	PmUG01_14048100
PB_10	1484131	1485225	gene3159	PmUG01_10_v1	1538901	1539995	PmUG01_10042400
PB_14	1483763	1484617	gene5331	PmUG01_14_v1	1778848	1779702	PmUG01_14048000
PB_11	1483398	1486048	gene3572	PmUG01_11_v1	1749648	1752294	PmUG01_11045200
PB_08	1483382	1487123	gene2268	PmUG01_08_v1	1738930	1742668	PmUG01_08044900
PB_12	1482903	1484047	gene4130	PmUG01_12_v1	1484742	1486051	PmUG01_12041600
PB_07	1481975	1487223	gene1874	PmUG01_07_v1	1569529	1574778	PmUG01_07041900
PB_09	1481908	1487422	gene2727	PmUG01_09_v1	1604324	1609840	PmUG01_09043700
PB_10	1480809	1481554	gene3158	PmUG01_10_v1	1535461	1536206	PmUG01_10042300
PB_12	1479769	1480694	gene4129	PmUG01_12_v1	1481727	1482650	PmUG01_12041500
PB_13	1479775	1483021	gene4792	PmUG01_13_v1	1432107	1435349	PmUG01_13037300
PB_11	1479086	1480027	gene3571	PmUG01_11_v1	1745273	1746214	PmUG01_11045100
PB_10	1478934	1479584	gene3157	PmUG01_10_v1	1533585	1534235	PmUG01_10042200
PB_09	1478433	1479816	gene2726	PmUG01_09_v1	1600838	1602222	PmUG01_09043600
PB_05	1476415	1477422	gene1347	PmUG01_05_v1	1770454	1771461	PmUG01_05043300
PB_13	1476321	1476680	gene4790	PmUG01_13_v1	1428563	1428922	PmUG01_13037100
PB_10	1476132	1476821	gene3156	PmUG01_10_v1	1530773	1531462	PmUG01_10042100
PB_12	1476058	1477107	gene4127	PmUG01_12_v1	1477925	1479046	PmUG01_12041400
PB_11	1475828	1477962	gene3570	PmUG01_11_v1	1742006	1744147	PmUG01_11045000
PB_10	1473752	1474452	gene3154	PmUG01_10_v1	1528367	1529068	PmUG01_10042000
PB_12	1474087	1475391	gene4126	PmUG01_12_v1	1475948	1477260	PmUG01_12041300
PB_14	1472974	1476099	gene5330	PmUG01_14_v1	1768031	1771156	PmUG01_14047800
PB_05	1472970	1473881	gene1346	PmUG01_05_v1	1767010	1767921	PmUG01_05043200
PB_11	1472333	1473527	gene3569	PmUG01_11_v1	1738512	1739706	PmUG01_11044900
PB_07	1472177	1475722	gene1872	PmUG01_07_v1	1559705	1563277	PmUG01_07041700
PB_10	1471852	1472574	gene3153	PmUG01_10_v1	1526226	1526948	PmUG01_10041900
PB_13	1471665	1472876	gene4789	PmUG01_13_v1	1424203	1425414	PmUG01_13036900
PB_14	1470212	1471165	gene5329	PmUG01_14_v1	1765272	1766225	PmUG01_14047700
PB_09	1470179	1477873	gene2725	PmUG01_09_v1	1592568	1600274	PmUG01_09043500
PB_07	1469733	1471571	gene1871	PmUG01_07_v1	1557296	1559098	PmUG01_07041600
PB_05	1469484	1470215	gene1345	PmUG01_05_v1	1763508	1764239	PmUG01_05043100
PB_13	1468848	1469738	gene4788	PmUG01_13_v1	1421257	1422147	PmUG01_13036800
PB_10	1468755	1470550	gene3152	PmUG01_10_v1	1523127	1524923	PmUG01_10041800
PB_11	1468338	1471776	gene3568	PmUG01_11_v1	1734505	1737954	PmUG01_11044800
PB_12	1468124	1469820	gene4125	PmUG01_12_v1	1469856	1471556	PmUG01_12041200
PB_10	1466592	1467767	gene3151	PmUG01_10_v1	1520964	1522139	PmUG01_10041700
PB_13	1466053	1467030	gene4787	PmUG01_13_v1	1418477	1419454	PmUG01_13036700
PB_12	1464362	1465750	gene4124	PmUG01_12_v1	1466082	1467470	PmUG01_12041100
PB_07	1463459	1464592	gene1869	PmUG01_07_v1	1551045	1552178	PmUG01_07041300
PB_08	1463453	1474662	gene2267	PmUG01_08_v1	1718804	1730005	PmUG01_08044800
PB_09	1462343	1468282	gene2724	PmUG01_09_v1	1584713	1590669	PmUG01_09043400
PB_11	1462332	1466722	gene3567	PmUG01_11_v1	1728663	1733049	PmUG01_11044700
PB_14	1461949	1465950	gene5328	PmUG01_14_v1	1756989	1761008	PmUG01_14047600
PB_10	1461853	1463156	gene3150	PmUG01_10_v1	1516187	1517513	PmUG01_10041600
PB_07	1459815	1461113	gene1868	PmUG01_07_v1	1547405	1548704	PmUG01_07041200
PB_12	1459663	1461103	gene4122	PmUG01_12_v1	1461301	1462733	PmUG01_12041000
PB_05	1458653	1459648	gene1344	PmUG01_05_v1	1752621	1753616	PmUG01_05043000
PB_13	1457815	1463393	gene4786	PmUG01_13_v1	1410269	1415836	PmUG01_13036600
PB_09	1457774	1459045	gene2723	PmUG01_09_v1	1580063	1581361	PmUG01_09043300
PB_07	1456281	1457701	gene1867	PmUG01_07_v1	1543851	1545277	PmUG01_07041100
PB_05	1455182	1456064	gene1343	PmUG01_05_v1	1749150	1750032	PmUG01_05042900
PB_14	1454982	1456733	gene5327	PmUG01_14_v1	1750015	1751766	PmUG01_14047400
PB_12	1453856	1457707	gene4120	PmUG01_12_v1	1455470	1459345	PmUG01_12040900
PB_08	1453733	1456988	gene2266	PmUG01_08_v1	1709140	1712361	PmUG01_08044600
PB_09	1453192	1455183	gene2722	PmUG01_09_v1	1575477	1577468	PmUG01_09043200
PB_14	1452621	1453709	gene5326	PmUG01_14_v1	1747653	1748741	PmUG01_14047300
PB_13	1453075	1455494	gene4785	PmUG01_13_v1	1405534	1407938	PmUG01_13036500
PB_07	1451960	1455711	gene1866	PmUG01_07_v1	1536476	1543299	PmUG01_07041000
PB_12	1451684	1452991	gene4119	PmUG01_12_v1	1453311	1454618	PmUG01_12040800
PB_11	1450666	1451959	gene3565	PmUG01_11_v1	1717021	1718410	PmUG01_11044500
PB_05	1450518	1451441	gene1342	PmUG01_05_v1	1744272	1745382	PmUG01_05042800
PB_07	1450212	1451387	gene1864	PmUG01_07_v1	1536476	1543299	PmUG01_07041000
PB_13	1449400	1451229	gene4784	PmUG01_13_v1	1401820	1403649	PmUG01_13036400
PB_07	1448955	1450184	gene1863	PmUG01_07_v1	1536476	1543299	PmUG01_07041000
PB_10	1451985	1455693	gene3149	PmUG01_10_v1	1506315	1509989	PmUG01_10041500
PB_10	1448766	1450007	gene3149	PmUG01_10_v1	1503070	1504311	PmUG01_10041400
PB_12	1447321	1451106	gene4118	PmUG01_12_v1	1448947	1452732	PmUG01_12040700
PB_08	1446217	1448321	gene2264	PmUG01_08_v1	1701284	1703389	PmUG01_08044400
PB_14	1446176	1451340	gene5325	PmUG01_14_v1	1741174	1746369	PmUG01_14047200
PB_05	1445973	1446930	gene1341	PmUG01_05_v1	1739726	1740683	PmUG01_05042700
PB_11	1445823	1449519	gene3564	PmUG01_11_v1	1712170	1715871	PmUG01_11044400
PB_09	1445149	1449307	gene2721	PmUG01_09_v1	1567467	1571602	PmUG01_09043100
PB_07	1444656	1447232	gene1862	PmUG01_07_v1	1532192	1534732	PmUG01_07040900
PB_08	1443360	1445522	gene2263	PmUG01_08_v1	1698401	1700563	PmUG01_08044300
PB_14	1443163	1445472	gene5324	PmUG01_14_v1	1738160	1740469	PmUG01_14047100
PB_13	1442882	1446883	gene4783	PmUG01_13_v1	1395252	1399324	PmUG01_13036300
PB_12	1440959	1442518	gene4116	PmUG01_12_v1	1442575	1444134	PmUG01_12040600
PB_09	1440877	1443662	gene2720	PmUG01_09_v1	1563171	1565980	PmUG01_09043000
PB_10	1440469	1445425	gene3148	PmUG01_10_v1	1494868	1499824	PmUG01_10041300
PB_08	1441424	1442541	gene2262	PmUG01_08_v1	1696457	1697581	PmUG01_08044200
PB_07	1440125	1442451	gene1861	PmUG01_07_v1	1527593	1529920	PmUG01_07040800
PB_13	1438878	1440575	gene4782	PmUG01_13_v1	1391274	1392971	PmUG01_13036200
PB_14	1438543	1442247	gene5323	PmUG01_14_v1	1733542	1737246	PmUG01_14047000
PB_10	1438193	1439561	gene3147	PmUG01_10_v1	1492568	1493938	PmUG01_10041200
PB_12	1437784	1439697	gene4115	PmUG01_12_v1	1439331	1441281	PmUG01_12040500
PB_08	1436804	1439125	gene2261	PmUG01_08_v1	1691849	1694170	PmUG01_08044100
PB_07	1435483	1437289	gene1860	PmUG01_07_v1	1522916	1524716	PmUG01_07040700
PB_09	1435277	1438360	gene2719	PmUG01_09_v1	1557590	1560644	PmUG01_09042900
PB_05	1434510	1435331	gene1339	PmUG01_05_v1	1728216	1729043	PmUG01_05042500
PB_13	1433498	1435285	gene4781	PmUG01_13_v1	1385861	1387648	PmUG01_13036100
PB_11	1433077	1445269	gene3563	PmUG01_11_v1	1699447	1711616	PmUG01_11044300
PB_08	1432492	1436022	gene2260	PmUG01_08_v1	1687456	1691016	PmUG01_08044000
PB_07	1432472	1434185	gene1859	PmUG01_07_v1	1519899	1521612	PmUG01_07040600
PB_09	1432263	1434095	gene2718	PmUG01_09_v1	1554576	1556408	PmUG01_09042800
PB_14	1431895	1434566	gene5322	PmUG01_14_v1	1726892	1729564	PmUG01_14046900
PB_10	1431183	1435655	gene3146	PmUG01_10_v1	1485524	1489990	PmUG01_10041100
PB_13	1430924	1432444	gene4780	PmUG01_13_v1	1383334	1384854	PmUG01_13036000
PB_14	1430802	1431116	gene5321	PmUG01_14_v1	1725803	1726117	PmUG01_14046800
PB_07	1430784	1431320	gene1858	PmUG01_07_v1	1518228	1518764	PmUG01_07040500
PB_05	1430557	1431544	gene1338	PmUG01_05_v1	1724254	1725242	PmUG01_05042400
PB_09	1430404	1431914	gene2717	PmUG01_09_v1	1552715	1554227	PmUG01_09042700
PB_08	1430053	1430952	gene2259	PmUG01_08_v1	1684888	1685802	PmUG01_08043900
PB_11	1427136	1430084	gene3562	PmUG01_11_v1	1693477	1696442	PmUG01_11044200
PB_09	1426822	1428510	gene2716	PmUG01_09_v1	1549130	1550818	PmUG01_09042600
PB_07	1426774	1428900	gene1856	PmUG01_07_v1	1514130	1516256	PmUG01_07040400
PB_08	1424595	1427840	gene2258	PmUG01_08_v1	1679454	1682696	PmUG01_08043800
PB_05	1424112	1425023	gene1337	PmUG01_05_v1	1717544	1718984	PmUG01_05042200
PB_13	1423306	1426359	gene4779	PmUG01_13_v1	1375733	1378786	PmUG01_13035900
PB_10	1423205	1424536	gene3144	PmUG01_10_v1	1477499	1478830	PmUG01_10041000
PB_09	1422119	1423219	gene2715	PmUG01_09_v1	1544382	1545482	PmUG01_09042500
PB_12	1421898	1435989	gene4114	PmUG01_12_v1	1423477	1437838	PmUG01_12040400
PB_07	1421437	1425627	gene1855	PmUG01_07_v1	1508679	1512869	PmUG01_07040300
PB_11	1420375	1424599	gene3561	PmUG01_11_v1	1686707	1690930	PmUG01_11044100
PB_12	1418398	1419996	gene4113	PmUG01_12_v1	1420022	1421640	PmUG01_12040300
PB_10	1418290	1421049	gene3143	PmUG01_10_v1	1472611	1475370	PmUG01_10040900
PB_08	1418048	1419895	gene2257	PmUG01_08_v1	1672818	1674665	PmUG01_08043700
PB_05	1417735	1418693	gene1336	PmUG01_05_v1	1711427	1712385	PmUG01_05042100
PB_07	1417634	1417990	gene1854	PmUG01_07_v1	1504877	1505233	PmUG01_07040200
PB_11	1416789	1419146	gene3560	PmUG01_11_v1	1683119	1685476	PmUG01_11044000
PB_07	1415460	1416267	gene1853	PmUG01_07_v1	1502426	1503495	PmUG01_07040100
PB_10	1415557	1416648	gene3142	PmUG01_10_v1	1469838	1470929	PmUG01_10040800
PB_05	1414793	1415749	gene1335	PmUG01_05_v1	1708480	1709453	PmUG01_05042000
PB_07	1414180	1414851	gene1852	PmUG01_07_v1	1501429	1502100	PmUG01_07040000
PB_11	1413767	1416364	gene3559	PmUG01_11_v1	1679953	1682694	PmUG01_11043900
PB_10	1413233	1413583	gene3141	PmUG01_10_v1	1467484	1467834	PmUG01_10040700
PB_09	1412924	1417881	gene2714	PmUG01_09_v1	1535157	1540161	PmUG01_09042400
PB_08	1413618	1414114	gene2256	PmUG01_08_v1	1668660	1669781	PmUG01_08043400
PB_08	1411519	1412112	gene2256	PmUG01_08_v1	1666561	1667154	PmUG01_08043300
PB_07	1410791	1412665	gene1851	PmUG01_07_v1	1498034	1499915	PmUG01_07039900
PB_14	1409282	1411447	gene5319	PmUG01_14_v1	1704183	1706348	PmUG01_14046600
PB_10	1408706	1410274	gene3140	PmUG01_10_v1	1463041	1464609	PmUG01_10040600
PB_08	1408665	1410080	gene2255	PmUG01_08_v1	1663685	1665099	PmUG01_08043200
PB_09	1408627	1411941	gene2713	PmUG01_09_v1	1530820	1534131	PmUG01_09042300
PB_12	1407693	1411546	gene4109	PmUG01_12_v1	1409229	1413082	PmUG01_12040100
PB_07	1406841	1409384	gene1850	PmUG01_07_v1	1494093	1496654	PmUG01_07039800
PB_07	1405556	1405813	gene1849	PmUG01_07_v1	1492808	1493065	PmUG01_07039650
PB_10	1404898	1407186	gene3139	PmUG01_10_v1	1459231	1461522	PmUG01_10040500
PB_09	1404552	1405148	gene2712	PmUG01_09_v1	1526750	1527346	PmUG01_09042100
PB_11	1404496	1412405	gene3558	PmUG01_11_v1	1670628	1678565	PmUG01_11043800
PB_08	1404456	1407328	gene2254	PmUG01_08_v1	1659467	1662348	PmUG01_08043100
PB_12	1403962	1404763	gene4108	PmUG01_12_v1	1405535	1406336	PmUG01_12040000
PB_14	1403944	1407132	gene5318	PmUG01_14_v1	1698779	1702033	PmUG01_14046500
PB_13	1403190	1408996	gene4778	PmUG01_13_v1	1355295	1361258	PmUG01_13035600
PB_13	1409699	1416800	gene4778	PmUG01_13_v1	1361959	1369055	PmUG01_13035700
PB_08	1402819	1403577	gene2253	PmUG01_08_v1	1657783	1658541	PmUG01_08043000
PB_07	1402574	1404220	gene1848	PmUG01_07_v1	1489938	1491960	PmUG01_07039600
PB_11	1402213	1402908	gene3557	PmUG01_11_v1	1668325	1669020	PmUG01_11043700
PB_10	1402095	1404176	gene3138	PmUG01_10_v1	1456434	1458497	PmUG01_10040400
PB_09	1401651	1402424	gene2711	PmUG01_09_v1	1523856	1524629	PmUG01_09042000
PB_08	1400706	1402283	gene2252	PmUG01_08_v1	1655607	1657238	PmUG01_08042900
PB_12	1400696	1402806	gene4107	PmUG01_12_v1	1402265	1404377	PmUG01_12039900
PB_07	1400693	1401799	gene1847	PmUG01_07_v1	1488053	1489159	PmUG01_07039500
PB_11	1400080	1401489	gene3556	PmUG01_11_v1	1666190	1667599	PmUG01_11043600
PB_09	1398401	1399411	gene2710	PmUG01_09_v1	1520247	1521257	PmUG01_09041900
PB_13	1397629	1401910	gene4777	PmUG01_13_v1	1349895	1354107	PmUG01_13035500
PB_14	1397497	1402579	gene5317	PmUG01_14_v1	1692353	1697414	PmUG01_14046400
PB_08	1397392	1399390	gene2251	PmUG01_08_v1	1652292	1654271	PmUG01_08042800
PB_10	1397231	1400487	gene3137	PmUG01_10_v1	1449468	1454868	PmUG01_10040300
PB_11	1397063	1397585	gene3555	PmUG01_11_v1	1663167	1663689	PmUG01_11043500
PB_07	1396390	1397454	gene1846	PmUG01_07_v1	1483766	1484830	PmUG01_07039400
PB_12	1396322	1397272	gene4106	PmUG01_12_v1	1397783	1398733	PmUG01_12039800
PB_11	1395737	1396531	gene3554	PmUG01_11_v1	1661840	1662634	PmUG01_11043400
PB_09	1395556	1397391	gene2709	PmUG01_09_v1	1517381	1519222	PmUG01_09041800
PB_12	1395211	1395444	gene4105	PmUG01_12_v1	1396636	1396869	PmUG01_12039700
PB_10	1395075	1397204	gene3136	PmUG01_10_v1	1449468	1454868	PmUG01_10040300
PB_08	1394410	1396929	gene2250	PmUG01_08_v1	1649328	1651841	PmUG01_08042700
PB_07	1393882	1395052	gene1845	PmUG01_07_v1	1481243	1482413	PmUG01_07039300
PB_11	1391934	1394354	gene3553	PmUG01_11_v1	1658036	1660456	PmUG01_11043300
PB_09	1391674	1394775	gene2708	PmUG01_09_v1	1512272	1516630	PmUG01_09041700
PB_12	1391649	1392965	gene4104	PmUG01_12_v1	1393064	1394389	PmUG01_12039600
PB_07	1390581	1391504	gene1844	PmUG01_07_v1	1477947	1478870	PmUG01_07039200
PB_09	1390415	1391569	gene2707	PmUG01_09_v1	1512272	1516630	PmUG01_09041700
PB_11	1389865	1391100	gene3552	PmUG01_11_v1	1655919	1657154	PmUG01_11043200
PB_13	1389611	1393109	gene4776	PmUG01_13_v1	1341887	1345344	PmUG01_13035400
PB_08	1389576	1393523	gene2249	PmUG01_08_v1	1644457	1648454	PmUG01_08042600
PB_05	1389171	1390037	gene1334	PmUG01_05_v1	1682491	1683683	PmUG01_05041800
PB_14	1388181	1390901	gene5316	PmUG01_14_v1	1683022	1685742	PmUG01_14046100
PB_07	1387107	1389434	gene1843	PmUG01_07_v1	1474466	1476804	PmUG01_07039100
PB_12	1386280	1388248	gene4103	PmUG01_12_v1	1387697	1389666	PmUG01_12039500
PB_10	1385088	1386446	gene3134	PmUG01_10_v1	1439438	1440842	PmUG01_10040100
PB_11	1384757	1386631	gene3551	PmUG01_11_v1	1650816	1652690	PmUG01_11043100
PB_12	1383736	1384140	gene4101	PmUG01_12_v1	1385152	1385556	PmUG01_12039400
PB_09	1383564	1387724	gene2706	PmUG01_09_v1	1505393	1509601	PmUG01_09041600
PB_11	1382775	1383671	gene3550	PmUG01_11_v1	1648800	1649696	PmUG01_11043000
PB_13	1382422	1388277	gene4775	PmUG01_13_v1	1334617	1340556	PmUG01_13035300
PB_14	1383456	1387053	gene5315	PmUG01_14_v1	1678270	1681866	PmUG01_14046000
PB_07	1382295	1383934	gene1842	PmUG01_07_v1	1469589	1471230	PmUG01_07039000
PB_10	1381947	1382575	gene3133	PmUG01_10_v1	1436268	1436897	PmUG01_10040000
PB_09	1381513	1382334	gene2705	PmUG01_09_v1	1503338	1504159	PmUG01_09041500
PB_11	1381078	1382160	gene3549	PmUG01_11_v1	1647088	1648170	PmUG01_11042900
PB_05	1380559	1381551	gene1333	PmUG01_05_v1	1674188	1675170	PmUG01_05041700
PB_08	1380155	1383445	gene2247	PmUG01_08_v1	1634909	1638205	PmUG01_08042400
PB_14	1377328	1379289	gene5314	PmUG01_14_v1	1672107	1674074	PmUG01_14045900
PB_07	1376616	1381229	gene1841	PmUG01_07_v1	1463916	1468514	PmUG01_07038900
PB_08	1376439	1379768	gene2246	PmUG01_08_v1	1631129	1634458	PmUG01_08042300
PB_09	1375868	1377782	gene2703	PmUG01_09_v1	1497665	1499579	PmUG01_09041400
PB_14	1374472	1377001	gene5313	PmUG01_14_v1	1669247	1671780	PmUG01_14045800
PB_05	1374128	1374955	gene1332	PmUG01_05_v1	1667756	1668583	PmUG01_05041600
PB_11	1373579	1376155	gene3548	PmUG01_11_v1	1639725	1642301	PmUG01_11042600
PB_07	1373382	1375435	gene1839	PmUG01_07_v1	1460595	1462649	PmUG01_07038800
PB_13	1371535	1376518	gene4774	PmUG01_13_v1	1324013	1328996	PmUG01_13035200
PB_08	1370698	1373493	gene2245	PmUG01_08_v1	1625398	1628189	PmUG01_08042200
PB_12	1370452	1381745	gene4100	PmUG01_12_v1	1371841	1383142	PmUG01_12039300
PB_09	1369093	1372422	gene2702	PmUG01_09_v1	1490886	1494215	PmUG01_09041300
PB_11	1368816	1372829	gene3547	PmUG01_11_v1	1634960	1638973	PmUG01_11042500
PB_08	1368483	1369907	gene2244	PmUG01_08_v1	1623194	1624976	PmUG01_08042100
PB_14	1367452	1370133	gene5312	PmUG01_14_v1	1662218	1664899	PmUG01_14045700
PB_13	1367514	1369053	gene4773	PmUG01_13_v1	1319995	1322201	PmUG01_13035100
PB_12	1366880	1369574	gene4099	PmUG01_12_v1	1368198	1370946	PmUG01_12039200
PB_08	1366144	1367592	gene2243	PmUG01_08_v1	1620898	1622301	PmUG01_08042000
PB_07	1366017	1370860	gene1838	PmUG01_07_v1	1453178	1458090	PmUG01_07038700
PB_11	1365572	1366462	gene3546	PmUG01_11_v1	1631734	1632624	PmUG01_11042400
PB_12	1364810	1365691	gene4098	PmUG01_12_v1	1366133	1367008	PmUG01_12039100
PB_05	1364752	1365852	gene1331	PmUG01_05_v1	1658370	1659469	PmUG01_05041500
PB_14	1364681	1365819	gene5311	PmUG01_14_v1	1659417	1660560	PmUG01_14045600
PB_09	1364103	1367078	gene2701	PmUG01_09_v1	1485865	1488864	PmUG01_09041200
PB_10	1363958	1365094	gene3129	PmUG01_10_v1	1417547	1418683	PmUG01_10039600
PB_13	1363561	1365119	gene4772	PmUG01_13_v1	1316169	1317872	PmUG01_13035000
PB_10	1362409	1362637	gene3128	PmUG01_10_v1	1414519	1416219	PmUG01_10039500
PB_11	1361463	1363397	gene3545	PmUG01_11_v1	1627528	1629585	PmUG01_11042300
PB_08	1361237	1365253	gene2242	PmUG01_08_v1	1615991	1620007	PmUG01_08041900
PB_10	1361020	1362122	gene3127	PmUG01_10_v1	1414519	1416219	PmUG01_10039500
PB_14	1361232	1363852	gene5310	PmUG01_14_v1	1655941	1658589	PmUG01_14045500
PB_08	1359284	1360474	gene2241	PmUG01_08_v1	1614040	1615230	PmUG01_08041800
PB_05	1359222	1360277	gene1330	PmUG01_05_v1	1652819	1653872	PmUG01_05041400
PB_14	1359070	1360486	gene5309	PmUG01_14_v1	1653777	1655193	PmUG01_14045400
PB_11	1359739	1360776	gene3544	PmUG01_11_v1	1625807	1626843	PmUG01_11042250
PB_10	1357903	1358724	gene3126	PmUG01_10_v1	1411437	1412258	PmUG01_10039400
PB_09	1357688	1359913	gene2700	PmUG01_09_v1	1479479	1481740	PmUG01_09041100
PB_13	1357276	1358565	gene4771	PmUG01_13_v1	1309851	1311140	PmUG01_13034900
PB_08	1356911	1357834	gene2240	PmUG01_08_v1	1611673	1612596	PmUG01_08041700
PB_07	1356490	1357062	gene1836	PmUG01_07_v1	1443591	1444163	PmUG01_07038600
PB_12	1355558	1360339	gene4097	PmUG01_12_v1	1357134	1361891	PmUG01_12038900
PB_10	1355161	1357029	gene3125	PmUG01_10_v1	1408691	1410559	PmUG01_10039300
PB_07	1355046	1355757	gene1835	PmUG01_07_v1	1442154	1442865	PmUG01_07038500
PB_05	1354818	1356114	gene1329	PmUG01_05_v1	1648420	1649865	PmUG01_05041300
PB_11	1354183	1356084	gene3543	PmUG01_11_v1	1620285	1622186	PmUG01_11042200
PB_13	1353813	1356055	gene4770	PmUG01_13_v1	1306289	1308615	PmUG01_13034800
PB_14	1353342	1356275	gene5308	PmUG01_14_v1	1648034	1650979	PmUG01_14045300
PB_07	1352793	1353973	gene1834	PmUG01_07_v1	1439902	1441081	PmUG01_07038400
PB_11	1351346	1352392	gene3542	PmUG01_11_v1	1617449	1618495	PmUG01_11042100
PB_09	1351086	1355063	gene2699	PmUG01_09_v1	1472877	1476854	PmUG01_09041000
PB_14	1350452	1352299	gene5307	PmUG01_14_v1	1645134	1646981	PmUG01_14045200
PB_05	1350160	1351514	gene1328	PmUG01_05_v1	1643721	1645075	PmUG01_05041200
PB_13	1349097	1351942	gene4769	PmUG01_13_v1	1301656	1304502	PmUG01_13034700
PB_10	1348937	1353853	gene3124	PmUG01_10_v1	1402412	1407326	PmUG01_10039200
PB_09	1349104	1350053	gene2698	PmUG01_09_v1	1470907	1471860	PmUG01_09040900
PB_08	1348221	1349018	gene2238	PmUG01_08_v1	1602842	1603639	PmUG01_08041500
PB_07	1346972	1351116	gene1833	PmUG01_07_v1	1434083	1438214	PmUG01_07038300
PB_13	1346801	1347622	gene4768	PmUG01_13_v1	1299369	1300182	PmUG01_13034600
PB_05	1345835	1347127	gene1327	PmUG01_05_v1	1639376	1640716	PmUG01_05041100
PB_14	1345484	1349100	gene5306	PmUG01_14_v1	1640165	1643780	PmUG01_14045100
PB_07	1344176	1346776	gene1832	PmUG01_07_v1	1431287	1433887	PmUG01_07038200
PB_10	1344044	1347616	gene3123	PmUG01_10_v1	1397667	1401224	PmUG01_10039100
PB_11	1343450	1349262	gene3541	PmUG01_11_v1	1609522	1615336	PmUG01_11041900
PB_08	1343163	1346798	gene2237	PmUG01_08_v1	1597776	1601417	PmUG01_08041400
PB_11	1339995	1341309	gene3540	PmUG01_11_v1	1606055	1607392	PmUG01_11041800
PB_10	1339655	1340815	gene3122	PmUG01_10_v1	1393191	1394351	PmUG01_10039000
PB_05	1339132	1339914	gene1326	PmUG01_05_v1	1632670	1633452	PmUG01_05041000
PB_13	1338740	1345782	gene4767	PmUG01_13_v1	1291000	1298370	PmUG01_13034500
PB_07	1338737	1343193	gene1831	PmUG01_07_v1	1425440	1430304	PmUG01_07038100
PB_11	1337047	1339284	gene3539	PmUG01_11_v1	1603107	1605344	PmUG01_11041700
PB_14	1335370	1341366	gene5305	PmUG01_14_v1	1630012	1636038	PmUG01_14045000
PB_05	1335138	1336369	gene1325	PmUG01_05_v1	1628584	1629815	PmUG01_05040900
PB_10	1334557	1334856	gene3119	PmUG01_10_v1	1386181	1388733	PmUG01_10038800
PB_11	1333873	1335060	gene3538	PmUG01_11_v1	1599935	1601148	PmUG01_11041600
PB_12	1332683	1336734	gene4096	PmUG01_12_v1	1334155	1338225	PmUG01_12038700
PB_10	1332449	1334187	gene3118	PmUG01_10_v1	1386181	1388733	PmUG01_10038800
PB_09	1330995	1331786	gene2696	PmUG01_09_v1	1452802	1453593	PmUG01_09040700
PB_12	1330246	1330998	gene4095	PmUG01_12_v1	1331710	1333020	PmUG01_12038600
PB_05	1330203	1331563	gene1324	PmUG01_05_v1	1623667	1625027	PmUG01_05040800
PB_10	1329510	1330414	gene3117	PmUG01_10_v1	1383251	1384156	PmUG01_10038600
PB_07	1329013	1333929	gene1830	PmUG01_07_v1	1416042	1420976	PmUG01_07038000
PB_14	1328636	1331505	gene5304	PmUG01_14_v1	1623274	1626145	PmUG01_14044900
PB_11	1328409	1333316	gene3537	PmUG01_11_v1	1594324	1599378	PmUG01_11041500
PB_05	1328010	1328467	gene1322	PmUG01_05_v1	1621309	1621766	PmUG01_05040600
PB_08	1327132	1330463	gene2236	PmUG01_08_v1	1581744	1585075	PmUG01_08041300
PB_12	1326755	1328425	gene4094	PmUG01_12_v1	1328678	1330351	PmUG01_12038500
PB_14	1324671	1327253	gene5303	PmUG01_14_v1	1619308	1621890	PmUG01_14044800
PB_05	1324473	1324895	gene1321	PmUG01_05_v1	1617765	1618187	PmUG01_05040500
PB_10	1324324	1326246	gene3116	PmUG01_10_v1	1378036	1379957	PmUG01_10038500
PB_13	1324078	1327431	gene4765	PmUG01_13_v1	1276363	1279740	PmUG01_13034300
PB_11	1323726	1326288	gene3536	PmUG01_11_v1	1589540	1592199	PmUG01_11041400
PB_07	1322846	1324757	gene1829	PmUG01_07_v1	1409890	1411801	PmUG01_07037900
PB_09	1321642	1323084	gene2695	PmUG01_09_v1	1443384	1444871	PmUG01_09040500
PB_09	1323796	1329157	gene2695	PmUG01_09_v1	1445584	1450951	PmUG01_09040600
PB_08	1323112	1324926	gene2235	PmUG01_08_v1	1577726	1579528	PmUG01_08041200
PB_08	1321054	1321771	gene2235	PmUG01_08_v1	1575677	1576394	PmUG01_08041100
PB_10	1320484	1322070	gene3115	PmUG01_10_v1	1374146	1375732	PmUG01_10038400
PB_08	1319198	1319881	gene2234	PmUG01_08_v1	1573827	1574510	PmUG01_08041000
PB_14	1319054	1323371	gene5302	PmUG01_14_v1	1613608	1617998	PmUG01_14044700
PB_09	1318733	1321397	gene2694	PmUG01_09_v1	1440517	1443182	PmUG01_09040400
PB_11	1318557	1321577	gene3535	PmUG01_11_v1	1583910	1587625	PmUG01_11041300
PB_13	1318371	1318856	gene4763	PmUG01_13_v1	1270568	1271053	PmUG01_13034100
PB_05	1317870	1319583	gene1320	PmUG01_05_v1	1611050	1612833	PmUG01_05040300
PB_12	1321789	1323163	gene4092	PmUG01_12_v1	1323634	1325027	PmUG01_12038300
PB_12	1317822	1320553	gene4092	PmUG01_12_v1	1319709	1322398	PmUG01_12038200
PB_11	1316968	1317342	gene3534	PmUG01_11_v1	1583032	1583406	PmUG01_11041200
PB_09	1315154	1317111	gene2693	PmUG01_09_v1	1436903	1438891	PmUG01_09040300
PB_07	1314886	1321659	gene1828	PmUG01_07_v1	1401921	1408701	PmUG01_07037800
PB_11	1314850	1316211	gene3533	PmUG01_11_v1	1580887	1582248	PmUG01_11041100
PB_13	1314663	1315127	gene4762	PmUG01_13_v1	1266780	1267298	PmUG01_13034000
PB_10	1313737	1315815	gene3114	PmUG01_10_v1	1367369	1369453	PmUG01_10038300
PB_12	1313212	1316497	gene4091	PmUG01_12_v1	1314579	1318412	PmUG01_12038100
PB_09	1312615	1313154	gene2692	PmUG01_09_v1	1434394	1434915	PmUG01_09040200
PB_14	1312579	1316250	gene5301	PmUG01_14_v1	1607206	1610883	PmUG01_14044600
PB_11	1311471	1312052	gene3532	PmUG01_11_v1	1577079	1578104	PmUG01_11040900
PB_05	1311429	1315623	gene1319	PmUG01_05_v1	1604586	1608796	PmUG01_05040200
PB_13	1310556	1311806	gene4760	PmUG01_13_v1	1262759	1264009	PmUG01_13033900
PB_14	1309232	1310797	gene5300	PmUG01_14_v1	1603859	1605424	PmUG01_14044500
PB_08	1308745	1315050	gene2233	PmUG01_08_v1	1563411	1569674	PmUG01_08040900
PB_05	1307976	1309270	gene1318	PmUG01_05_v1	1601131	1602425	PmUG01_05040100
PB_09	1307864	1311946	gene2691	PmUG01_09_v1	1429619	1433719	PmUG01_09040100
PB_13	1307110	1309020	gene4759	PmUG01_13_v1	1259294	1261204	PmUG01_13033800
PB_09	1304750	1306871	gene2690	PmUG01_09_v1	1426589	1428698	PmUG01_09040000
PB_12	1312700	1313172	gene4090	PmUG01_12_v1	1314579	1318412	PmUG01_12038100
PB_12	1304555	1311517	gene4090	PmUG01_12_v1	1306420	1313364	PmUG01_12038000
PB_14	1304110	1308505	gene5299	PmUG01_14_v1	1598746	1603141	PmUG01_14044400
PB_11	1303888	1308168	gene3531	PmUG01_11_v1	1569877	1574181	PmUG01_11040800
PB_05	1303438	1304067	gene1317	PmUG01_05_v1	1596492	1597121	PmUG01_05040000
PB_10	1302733	1309353	gene3113	PmUG01_10_v1	1356293	1362918	PmUG01_10038200
PB_14	1302048	1303949	gene5298	PmUG01_14_v1	1596685	1598586	PmUG01_14044300
PB_13	1305117	1306417	gene4758	PmUG01_13_v1	1257257	1258601	PmUG01_13033700
PB_13	1301980	1303968	gene4758	PmUG01_13_v1	1254097	1256085	PmUG01_13033600
PB_10	1300687	1301544	gene3112	PmUG01_10_v1	1354247	1355104	PmUG01_10038100
PB_05	1298946	1300269	gene1316	PmUG01_05_v1	1592053	1593346	PmUG01_05039900
PB_08	1298947	1307244	gene2232	PmUG01_08_v1	1553580	1561909	PmUG01_08040800
PB_08	1297638	1298393	gene2231	PmUG01_08_v1	1552247	1553002	PmUG01_08040700
PB_10	1297546	1299024	gene3111	PmUG01_10_v1	1351078	1352559	PmUG01_10038000
PB_09	1296910	1302191	gene2689	PmUG01_09_v1	1418759	1424040	PmUG01_09039900
PB_07	1296881	1307197	gene1826	PmUG01_07_v1	1383938	1394230	PmUG01_07037600
PB_05	1296805	1297551	gene1315	PmUG01_05_v1	1589749	1590497	PmUG01_05039800
PB_13	1295871	1300465	gene4757	PmUG01_13_v1	1247961	1252585	PmUG01_13033500
PB_05	1295389	1296190	gene1314	PmUG01_05_v1	1588328	1589130	PmUG01_05039700
PB_08	1294749	1295414	gene2230	PmUG01_08_v1	1549307	1549999	PmUG01_08040600
PB_05	1293554	1294483	gene1313	PmUG01_05_v1	1586487	1587416	PmUG01_05039600
PB_09	1293148	1296609	gene2688	PmUG01_09_v1	1414961	1418422	PmUG01_09039800
PB_14	1291966	1299223	gene5297	PmUG01_14_v1	1586620	1593879	PmUG01_14044200
PB_13	1291261	1294752	gene4756	PmUG01_13_v1	1243366	1246857	PmUG01_13033400
PB_07	1290688	1295209	gene1825	PmUG01_07_v1	1377731	1382251	PmUG01_07037500
PB_08	1288447	1290420	gene2229	PmUG01_08_v1	1543040	1545015	PmUG01_08040500
PB_07	1287137	1288515	gene1824	PmUG01_07_v1	1374179	1375557	PmUG01_07037400
PB_05	1290035	1291746	gene1312	PmUG01_05_v1	1582995	1584709	PmUG01_05039500
PB_05	1286551	1289368	gene1312	PmUG01_05_v1	1579496	1582302	PmUG01_05039400
PB_14	1289443	1291542	gene5296	PmUG01_14_v1	1584079	1586196	PmUG01_14044100
PB_14	1285755	1289390	gene5296	PmUG01_14_v1	1580300	1584026	PmUG01_14044000
PB_09	1287993	1292433	gene2687	PmUG01_09_v1	1409807	1414246	PmUG01_09039700
PB_09	1284686	1286008	gene2687	PmUG01_09_v1	1406601	1407923	PmUG01_09039600
PB_05	1283864	1285036	gene1311	PmUG01_05_v1	1576743	1577915	PmUG01_05039300
PB_10	1284010	1284222	gene3108	PmUG01_10_v1	1337367	1337579	PmUG01_10037800
PB_14	1283301	1284542	gene5295	PmUG01_14_v1	1577857	1579170	PmUG01_14043900
PB_08	1282866	1286679	gene2228	PmUG01_08_v1	1537503	1541283	PmUG01_08040400
PB_05	1281881	1282300	gene1310	PmUG01_05_v1	1574713	1575132	PmUG01_05039200
PB_08	1281373	1282518	gene2227	PmUG01_08_v1	1536010	1537155	PmUG01_08040300
PB_12	1281016	1282569	gene4087	PmUG01_12_v1	1282886	1284439	PmUG01_12037800
PB_10	1280300	1282125	gene3107	PmUG01_10_v1	1333651	1335486	PmUG01_10037700
PB_09	1279276	1280226	gene2686	PmUG01_09_v1	1401160	1402110	PmUG01_09039300
PB_14	1279182	1280822	gene5294	PmUG01_14_v1	1573808	1575448	PmUG01_14043800
PB_07	1278680	1283725	gene1823	PmUG01_07_v1	1365658	1370760	PmUG01_07037300
PB_13	1278514	1284885	gene4755	PmUG01_13_v1	1230634	1237005	PmUG01_13033300
PB_12	1278412	1279728	gene4086	PmUG01_12_v1	1280285	1281601	PmUG01_12037700
PB_11	1277919	1279763	gene3529	PmUG01_11_v1	1543731	1545599	PmUG01_11040600
PB_08	1277274	1278318	gene2226	PmUG01_08_v1	1531920	1532964	PmUG01_08040200
PB_09	1276736	1276999	gene2685	PmUG01_09_v1	1398639	1398902	PmUG01_09039200
PB_10	1275802	1279316	gene3106	PmUG01_10_v1	1329136	1332666	PmUG01_10037600
PB_08	1275788	1276855	gene2225	PmUG01_08_v1	1530419	1531501	PmUG01_08040100
PB_12	1274203	1277780	gene4085	PmUG01_12_v1	1276082	1279653	PmUG01_12037600
PB_10	1273274	1274905	gene3105	PmUG01_10_v1	1326561	1328192	PmUG01_10037500
PB_13	1273072	1276534	gene4754	PmUG01_13_v1	1225173	1228637	PmUG01_13033100
PB_08	1272885	1273835	gene2224	PmUG01_08_v1	1527542	1528492	PmUG01_08040000
PB_07	1272771	1274114	gene1822	PmUG01_07_v1	1359794	1361137	PmUG01_07037200
PB_05	1272314	1280704	gene1309	PmUG01_05_v1	1565101	1573531	PmUG01_05039100
PB_09	1272201	1274624	gene2684	PmUG01_09_v1	1394107	1396530	PmUG01_09039100
PB_14	1271787	1275167	gene5293	PmUG01_14_v1	1566399	1569779	PmUG01_14043700
PB_11	1270980	1276494	gene3528	PmUG01_11_v1	1536644	1542288	PmUG01_11040500
PB_10	1270915	1272353	gene3104	PmUG01_10_v1	1324199	1325640	PmUG01_10037400
PB_12	1269178	1273093	gene4084	PmUG01_12_v1	1271033	1274965	PmUG01_12037500
PB_09	1268917	1270713	gene2683	PmUG01_09_v1	1390972	1392768	PmUG01_09039000
PB_05	1268232	1269177	gene1308	PmUG01_05_v1	1561000	1561946	PmUG01_05039000
PB_07	1267792	1268871	gene1820	PmUG01_07_v1	1354814	1355894	PmUG01_07037000
PB_14	1267419	1268233	gene5292	PmUG01_14_v1	1562061	1562887	PmUG01_14043600
PB_13	1266824	1271515	gene4753	PmUG01_13_v1	1218904	1223618	PmUG01_13033000
PB_11	1266583	1267739	gene3527	PmUG01_11_v1	1532226	1533383	PmUG01_11040400
PB_10	1266539	1268235	gene3103	PmUG01_10_v1	1319791	1321509	PmUG01_10037300
PB_08	1264935	1272038	gene2223	PmUG01_08_v1	1519573	1526695	PmUG01_08039900
PB_12	1264816	1268330	gene4083	PmUG01_12_v1	1266655	1270582	PmUG01_12037400
PB_11	1264713	1266130	gene3526	PmUG01_11_v1	1530372	1531805	PmUG01_11040300
PB_14	1264299	1264985	gene5291	PmUG01_14_v1	1558939	1559625	PmUG01_14043500
PB_09	1263684	1264556	gene2682	PmUG01_09_v1	1385706	1386581	PmUG01_09038900
PB_05	1263059	1264912	gene1307	PmUG01_05_v1	1556007	1557860	PmUG01_05038900
PB_12	1262674	1263462	gene4082	PmUG01_12_v1	1264510	1265298	PmUG01_12037300
PB_07	1262668	1264604	gene1819	PmUG01_07_v1	1349685	1351586	PmUG01_07036900
PB_11	1261000	1262304	gene3525	PmUG01_11_v1	1526651	1527955	PmUG01_11040200
PB_07	1259447	1261144	gene1818	PmUG01_07_v1	1346453	1348150	PmUG01_07036800
PB_07	1257526	1259202	gene1817	PmUG01_07_v1	1344491	1346207	PmUG01_07036700
PB_13	1257517	1262631	gene4752	PmUG01_13_v1	1209590	1214704	PmUG01_13032800
PB_09	1256891	1260409	gene2681	PmUG01_09_v1	1378945	1382435	PmUG01_09038800
PB_14	1256550	1261425	gene5290	PmUG01_14_v1	1551131	1556002	PmUG01_14043300
PB_12	1256000	1261018	gene4081	PmUG01_12_v1	1257842	1262860	PmUG01_12037200
PB_08	1255119	1257944	gene2221	PmUG01_08_v1	1509564	1512389	PmUG01_08039700
PB_10	1254977	1255679	gene3101	PmUG01_10_v1	1308271	1308974	PmUG01_10037100
PB_09	1253325	1255852	gene2680	PmUG01_09_v1	1375288	1377846	PmUG01_09038700
PB_10	1253771	1254352	gene3100	PmUG01_10_v1	1306953	1307534	PmUG01_10037000
PB_10	1252861	1253061	gene3100	PmUG01_10_v1	1306043	1306243	PmUG01_10036900
PB_12	1252796	1253692	gene4080	PmUG01_12_v1	1254628	1255524	PmUG01_12037100
PB_07	1252345	1253238	gene1816	PmUG01_07_v1	1339324	1340346	PmUG01_07036600
PB_08	1251423	1252796	gene2220	PmUG01_08_v1	1505827	1507200	PmUG01_08039600
PB_14	1251261	1253147	gene5289	PmUG01_14_v1	1546081	1547967	PmUG01_14043200
PB_11	1251049	1253246	gene3522	PmUG01_11_v1	1516691	1518889	PmUG01_11040000
PB_09	1249162	1251524	gene2679	PmUG01_09_v1	1371126	1373498	PmUG01_09038600
PB_07	1249152	1251150	gene1815	PmUG01_07_v1	1336188	1338150	PmUG01_07036500
PB_08	1248410	1249964	gene2219	PmUG01_08_v1	1502823	1504377	PmUG01_08039500
PB_12	1248301	1251538	gene4079	PmUG01_12_v1	1249569	1252786	PmUG01_12037000
PB_11	1247829	1250771	gene3521	PmUG01_11_v1	1513471	1516413	PmUG01_11039900
PB_07	1246242	1247624	gene1814	PmUG01_07_v1	1333275	1335251	PmUG01_07036400
PB_12	1246145	1246768	gene4078	PmUG01_12_v1	1247412	1248035	PmUG01_12036900
PB_13	1245943	1248532	gene4751	PmUG01_13_v1	1198029	1200613	PmUG01_13032700
PB_12	1244277	1245164	gene4077	PmUG01_12_v1	1245541	1246428	PmUG01_12036800
PB_08	1241968	1243266	gene2218	PmUG01_08_v1	1496291	1497573	PmUG01_08039400
PB_07	1241947	1243809	gene1813	PmUG01_07_v1	1329012	1330874	PmUG01_07036200
PB_13	1241501	1243936	gene4750	PmUG01_13_v1	1193587	1196022	PmUG01_13032600
PB_09	1240935	1247191	gene2678	PmUG01_09_v1	1362893	1369159	PmUG01_09038500
PB_12	1239755	1241401	gene4076	PmUG01_12_v1	1240974	1242620	PmUG01_12036700
PB_08	1238587	1239204	gene2217	PmUG01_08_v1	1492821	1493464	PmUG01_08039300
PB_11	1238557	1245948	gene3520	PmUG01_11_v1	1504252	1511577	PmUG01_11039800
PB_14	1238359	1239936	gene5287	PmUG01_14_v1	1533464	1535042	PmUG01_14043000
PB_13	1237764	1239197	gene4749	PmUG01_13_v1	1189903	1191336	PmUG01_13032500
PB_09	1237756	1239892	gene2677	PmUG01_09_v1	1359742	1361860	PmUG01_09038400
PB_12	1237483	1238628	gene4075	PmUG01_12_v1	1238700	1239846	PmUG01_12036600
PB_08	1235293	1237416	gene2216	PmUG01_08_v1	1489527	1491650	PmUG01_08039200
PB_13	1234908	1235648	gene4748	PmUG01_13_v1	1187049	1187789	PmUG01_13032300
PB_09	1234374	1235621	gene2676	PmUG01_09_v1	1356308	1357555	PmUG01_09038300
PB_05	1233861	1235141	gene1305	PmUG01_05_v1	1526719	1528014	PmUG01_05038700
PB_14	1233034	1234889	gene5286	PmUG01_14_v1	1528146	1529991	PmUG01_14042900
PB_07	1232244	1240034	gene1812	PmUG01_07_v1	1319354	1327135	PmUG01_07036100
PB_08	1231603	1232687	gene2215	PmUG01_08_v1	1485840	1486925	PmUG01_08039100
PB_11	1231264	1232187	gene3519	PmUG01_11_v1	1496956	1497879	PmUG01_11039700
PB_05	1230797	1232398	gene1303	PmUG01_05_v1	1523613	1525215	PmUG01_05038600
PB_13	1230334	1231164	gene4747	PmUG01_13_v1	1182453	1183283	PmUG01_13032200
PB_09	1229190	1231438	gene2675	PmUG01_09_v1	1351118	1353379	PmUG01_09038200
PB_05	1227276	1227668	gene1302	PmUG01_05_v1	1520092	1520484	PmUG01_05038400
PB_05	1229097	1229417	gene1302	PmUG01_05_v1	1521912	1522232	PmUG01_05038500
PB_11	1225814	1227295	gene3518	PmUG01_11_v1	1491418	1492899	PmUG01_11039600
PB_14	1225748	1231245	gene5285	PmUG01_14_v1	1520859	1526353	PmUG01_14042800
PB_07	1225175	1229629	gene1811	PmUG01_07_v1	1312313	1316747	PmUG01_07036000
PB_08	1224896	1227613	gene2214	PmUG01_08_v1	1479137	1481854	PmUG01_08039000
PB_09	1224813	1227459	gene2674	PmUG01_09_v1	1346603	1349294	PmUG01_09038100
PB_01	1224523	1225396	gene382	PmUG01_01_v1	1353019	1353904	PmUG01_01034500
PB_13	1223335	1225218	gene4745	PmUG01_13_v1	1175422	1177305	PmUG01_13032000
PB_11	1222609	1223689	gene3517	PmUG01_11_v1	1488207	1489287	PmUG01_11039500
PB_12	1221431	1228729	gene4074	PmUG01_12_v1	1222747	1230039	PmUG01_12036500
PB_01	1220091	1221980	gene381	PmUG01_01_v1	1347550	1349443	PmUG01_01034400
PB_07	1220051	1224602	gene1810	PmUG01_07_v1	1307255	1311740	PmUG01_07035900
PB_11	1219876	1222532	gene3516	PmUG01_11_v1	1485480	1488130	PmUG01_11039400
PB_10	1219623	1222395	gene3097	PmUG01_10_v1	1272617	1275391	PmUG01_10036600
PB_14	1219563	1221515	gene5283	PmUG01_14_v1	1514680	1516653	PmUG01_14042700
PB_09	1219534	1220931	gene2673	PmUG01_09_v1	1341222	1342619	PmUG01_09038000
PB_13	1218706	1221254	gene4744	PmUG01_13_v1	1170787	1173336	PmUG01_13031900
PB_08	1218142	1222893	gene2213	PmUG01_08_v1	1472390	1477135	PmUG01_08038900
PB_12	1217312	1218124	gene4073	PmUG01_12_v1	1218612	1219424	PmUG01_12036400
PB_10	1216902	1218188	gene3096	PmUG01_10_v1	1269897	1271183	PmUG01_10036500
PB_05	1216590	1224284	gene1301	PmUG01_05_v1	1509381	1517102	PmUG01_05038300
PB_11	1216529	1218442	gene3515	PmUG01_11_v1	1482113	1484297	PmUG01_11039300
PB_13	1216492	1217892	gene4743	PmUG01_13_v1	1168568	1169968	PmUG01_13031800
PB_14	1215027	1216772	gene5282	PmUG01_14_v1	1510045	1511790	PmUG01_14042600
PB_05	1214799	1216316	gene1300	PmUG01_05_v1	1507583	1509106	PmUG01_05038200
PB_07	1214078	1215364	gene1809	PmUG01_07_v1	1301286	1302572	PmUG01_07035800
PB_11	1213909	1215642	gene3514	PmUG01_11_v1	1479489	1481222	PmUG01_11039200
PB_10	1213849	1216239	gene3095	PmUG01_10_v1	1266863	1269232	PmUG01_10036400
PB_09	1213588	1216044	gene2672	PmUG01_09_v1	1335275	1337730	PmUG01_09037900
PB_01	1213028	1213566	gene364	PmUG01_01_v1	1290178	1291102	PmUG01_01033100
PB_11	1211625	1211894	gene3513	PmUG01_11_v1	1477204	1477473	PmUG01_11039100
PB_05	1211512	1213220	gene1299	PmUG01_05_v1	1504224	1505959	PmUG01_05038100
PB_05	1210264	1211055	gene1298	PmUG01_05_v1	1502973	1503767	PmUG01_05038000
PB_07	1210059	1213352	gene1808	PmUG01_07_v1	1297240	1300569	PmUG01_07035700
PB_14	1209987	1214443	gene5281	PmUG01_14_v1	1504967	1509457	PmUG01_14042500
PB_09	1209831	1212266	gene2671	PmUG01_09_v1	1331511	1333946	PmUG01_09037800
PB_14	1207425	1208492	gene5280	PmUG01_14_v1	1502476	1503543	PmUG01_14042400
PB_01	1206804	1207662	gene363	PmUG01_01_v1	1283955	1284813	PmUG01_01033000
PB_12	1205721	1215547	gene4072	PmUG01_12_v1	1207057	1216845	PmUG01_12036300
PB_13	1205691	1214541	gene4742	PmUG01_13_v1	1157787	1166634	PmUG01_13031700
PB_07	1205618	1207816	gene1807	PmUG01_07_v1	1292808	1295022	PmUG01_07035600
PB_14	1205367	1206356	gene5279	PmUG01_14_v1	1500372	1501357	PmUG01_14042300
PB_09	1205198	1208114	gene2670	PmUG01_09_v1	1326912	1329831	PmUG01_09037700
PB_01	1202769	1203182	gene362	PmUG01_01_v1	1279919	1280554	PmUG01_01032900
PB_14	1202569	1203487	gene5278	PmUG01_14_v1	1497539	1498457	PmUG01_14042200
PB_14	1200421	1201588	gene5277	PmUG01_14_v1	1495390	1496772	PmUG01_14042100
PB_08	1199544	1210433	gene2212	PmUG01_08_v1	1453641	1464569	PmUG01_08038800
PB_07	1200037	1203973	gene1806	PmUG01_07_v1	1287156	1291110	PmUG01_07035500
PB_11	1197878	1206523	gene3512	PmUG01_11_v1	1463413	1472097	PmUG01_11039000
PB_10	1197752	1201539	gene3093	PmUG01_10_v1	1250570	1254358	PmUG01_10036200
PB_05	1197251	1207750	gene1297	PmUG01_05_v1	1489964	1500460	PmUG01_05037900
PB_12	1195685	1197148	gene4070	PmUG01_12_v1	1196971	1198434	PmUG01_12036100
PB_09	1195448	1195858	gene2667	PmUG01_09_v1	1317198	1317614	PmUG01_09037500
PB_14	1194793	1195506	gene5276	PmUG01_14_v1	1489625	1490338	PmUG01_14042000
PB_13	1194486	1202088	gene4741	PmUG01_13_v1	1146511	1154139	PmUG01_13031600
PB_11	1194095	1195561	gene3511	PmUG01_11_v1	1459605	1461083	PmUG01_11038900
PB_08	1192762	1194809	gene2211	PmUG01_08_v1	1446861	1448908	PmUG01_08038700
PB_09	1192431	1193693	gene2666	PmUG01_09_v1	1314198	1315465	PmUG01_09037400
PB_10	1192328	1196071	gene3092	PmUG01_10_v1	1245148	1248891	PmUG01_10036100
PB_01	1191346	1193901	gene361	PmUG01_01_v1	1268464	1271019	PmUG01_01032700
PB_13	1191099	1193366	gene4740	PmUG01_13_v1	1142879	1145145	PmUG01_13031500
PB_07	1190817	1192456	gene1805	PmUG01_07_v1	1278047	1279688	PmUG01_07035400
PB_05	1189748	1191571	gene1296	PmUG01_05_v1	1482375	1484198	PmUG01_05037800
PB_11	1191093	1192883	gene3510	PmUG01_11_v1	1456603	1458393	PmUG01_11038800
[truncated: 3,196 more rows]
