# Supplementary material for: The first complete genome of the simian malaria parasite Plasmodium brasilianum
Source: Sci Rep. 2022 Nov 17;12:19802. doi: 10.1038/s41598-022-20706-6 (PMC9671904; doi:10.1038/s41598-022-20706-6)
Supplement: Supplementary file 7 — Supplementary Information 7. [file 41598_2022_20706_MOESM7_ESM.xlsx]

## Sheet: TS6-MSPGeneCoordinatesAndSeqs
Table S6. msp gene coordinates and sequences.
Merozoite surface protein (msp) gene coordinates and sequences utilized for multiple sequence analyses and phylogenetic tree visualizations.
Name	Sequence	Note	MSP group	Species	Chromosome	Start	End	Gene
>PB-MSP1-gene1875	ATGAAAGCACTTATATTTTTGTTCTCTTTTGTCTTTTTTTCTATAAATTGTCACTGTGAAACAAATGAAGATTATAAACAACTTATTCAAAAGTTGGGAAAACTGGAGGAACTAGTTGTAGAAGGGTATAACCTATTTCACAAAAAAAAATTTGCCTTAACAGACATTACTAATGCAAATAATAAAGATGATAGTAAGGTTTCCTCCGTAACAGCAAAAATAGGAAATTTTGTTAGCAAAGTTCTAAACCTGAATTTGCCAGGTTATGTTCAGTTAACTTTTTCAATTAGGGAATTAATTACAAAGTACAGTGGTTTGAAATATCTAATTGAAGGATATGAAGAATTCAATGAATTAATGTATGGAATTAATTTTTACTATGATTTATTAAGAGCTAAG…	Sequence matched gene in P brasilianum	MSP1	P brasilianum	PB_07	1714130	1719407	gene1875
>PB-MSP3-gene1470	TTATACATATTGGAAATATTGGTGCATGTAATTTTCTAACCCTTTAAGCGTATTCAAAACTGTAGTATCTGAGCTAACTGAATCAATTACTTTTTTTACTACCTCTTCGGCTACTTTTTTAACATCATTATCATTTTTATATTCTTCTGTAAGTGACTTATGAATATTATTATCATTAGGAGCTTCGTTTTTTGTTTCCCCTTCCTTTACTTTATTTATATGACCTGATTCATCCGCTTTGTCTGGATTATTCGTTTCGTTTTCTTCTTCGTTCTTTTCTATTTCGTCTTCCTCTTCTTCTTCATCATCTCCTTCTTTTAGTCTTTCTCCTTCTTGCATTCCGTCATCCTGTATCAATTTTTGTATTTCTTCCTCACTAATATCTTCCTCCTCATCCTC…	Sequence matched gene in P brasilianum	MSP3	P brasilianum	PB_06	444647	446591	gene1470
>PB-MSP3-gene1471	TCAAAATGTTAGTATATCAACATTTTTAAGTTTAGAAAAAATTGGCATATCTTCTTCTAAGTCTTCAAGAGTATTAACAATTGGCGTATCACCATCAATTGAAGTATCTAATGTTTTTATTAACTCGTCAGCAAAATTTTCATCTTTATTGTTATCTTCACATTCCCAGGAGAAATAGTTATGAACAGTAGCATCGTTAAATGGAGGAGTACTTAGCTTTTTTTCTTTTAGCAGTCCTTTAATTTTATATTCAACGTCGTCCTCTTTTCCATGCAAATTTTTTTCGTCTTCGTCTTCCTATTCTTCTTCTCCCTCTTGCATTATTTCTTTTACTGGTTTTTGCATTTCTTCATCTTTAATCACTTCCTCTTTTTCTTCTCCCTTTTCTTGTCCATTGTC…	Sequence matched gene in P brasilianum	MSP3	P brasilianum	PB_06	448461	450035	gene1471
>PB-MSP3-gene1478	TCAGATAAGTGCGACAGGTATTTGCTTTGGTTCATGTTCTACTAATGTATTATTTTGTGCTTGAGTTTGCTCTTTCTGTGAGTTTTCTACTTTTTCTGATGGCTCCCTCTTCGGTGTGGTACTTTCGCTTCTCACTGCTTCTTCTTCTGAGTGGGCTTTTAATTTTTCTTTTTCCTCTTCTTGTTCTTCATTACATTCAACTACCTTCGAACCTTGTGCCAAAACAAGACATTCCAAATCTGATATAATTGTTGATGATAATTGTTCTGGTTGTGGATTACTTCCACTCTGTTCTTGCAT	Sequence matched gene in P brasilianum	MSP3	P brasilianum	PB_06	473851	474151	gene1478
>PB-MSP3-gene1480	TTATGATTTTAAATAAAAGTGAGCCATATCTTTTACTAGGTCGTTAAGTATGTTCGTAACTTTGTTGTTACCATCAAATGAATTTATTAATGATTTAATTGAAATTTCGGTTATGGTTTTAAATTTATTCATATCGTCATATTCTCCAGAAAGAATTTTCCTAACCTCAGTGCCAATTGATGAATCATTGTTTTTTTTTCCTCCCCCTACTACCTCCTCTATTTCATCTTCTTCATAATCCTCTTCCTTTTCTTCTTCATTGTTTGTTTCTGCTTCCTCTTGGTAAACGTTCATTTCTTCTTTTTGTCTTCCTTCCTCCTCTTCCTCTTCGTCCTCTTCTATATGTTCTTCTTTTTCCTCTACAACTTCTTCGTTCTTGTCCAATATATTAGCACTTTC…	Sequence matched gene in P brasilianum	MSP3	P brasilianum	PB_06	479934	481623	gene1480
>PB-MSP3-gene1481	CTAAATATTCATATCTTTAACAAAATAGTTAGTCATATCTTTCGATAAACCATGAAGTGTATCTGAAACGGTCTTTTCAGTATCAATTGAATCAATCGTGGAGTGGATTGATTTTTCAGCTGAGTTTTTAAAATTAATGACATCTCCGTAATCTCTTACAAGAGACTTTGTAGCTTCAGTATCATCTGATAAATCACTGTTCTTTTTTTGTGCTTCAGTCGCTTCTTCTCTCTCTTCCTTTTTCCTATCTTCTTCATTGTATGTTTCTGCTCCCTCCTGGTGGACTTCCATTTTTTCCTTCTCTTCTTTTTTTTCTACCTCTTCTTCTCTTTTTACTGCCTCCTCTTCTTTTTTTACTTCCTCTTCTTCTTTTTCCACTTGCTGTTTTTTTTCTTCTTT…	Sequence matched gene in P brasilianum	MSP3	P brasilianum	PB_06	483494	485759	gene1481
>PB-MSP3-gene1469	TTATTGCAAAAGATAGTGACCCATATCTTCTGCTAAATCTTTTAGTGAATCGACAATCTCCGGATCACCACCAACTAAAGTAACCATTTTTTTTATTAACTGTTCAGCTTCTTTTTTAGCATCAGCCAGATATTTATAATTATCTACAAGTGAGTTATGAGTATTAGTAACCTGTGATGGAACGTTATAGTTCTCGTTTTCCTGTTCTTTATTTTTTGCACCTTCTACATCATGTTTTTTCGGAATATCACTTTCGCGTAATTGATCCACATTTGCATCGTCCTCATCTATATTTTCCTCTTCTCCTGCATCTGCATCTTCTTGTTGTTTCATTTCTTCCATCACTCCTTCTATCACTTCCTGTATCATATCCTCCATTGTATCATCTGAAATATCCTC…	Sequence matched gene in P brasilianum	MSP3	P brasilianum	PB_06	441025	442768	gene1469
>PB-MSP3-gene1472	TCAATAAATGAATTCATCAAAATGTTCTTTTTCGAATATTTCTATGTGTAGAAAATATTGAAGCATATCTTTTTCTAAGTCTCTAAGAGCATTAACAGTTGACGGATCACCACCAATTGAATTATCTAATGTTTTTATTAGCTCGTCATCAAAATTTTCATTTTCATTGTCATCTTCATATTCCGGGGAGAAATATTTGTGAACAGTACTATCGTTAAATGAGAGAGTGCTTTCTTCTTTTTCTATTAGCTGTTCTTCAATTTTACCTTCAACTTTGTCCTGTTTTCCATTCGAATTTTGTTCCCCTGCTTTTCTTCTGTGTATGTCTGCTTGCTTTTCTATGTCTTCTTCTCCCTTTCCTTGTTCCCTCTCTCGTAGTATTTCTTTTACTAATTTTTG…	Sequence matched gene in P brasilianum	MSP3	P brasilianum	PB_06	451518	454158	gene1472
>PB-MSP3-gene1473	TTATATGTTTAGAAAAAATTGGCGCATGTCTTTTTCTAGATCTTTGAGGGTATTAACTGTTGAAGTATCACCTCCGACTGATGTAACCAATGTATTTATTAACTCATCGGCAAATTTTTTAGATTCATTGTCATCTTCATATTCCATGGAGAAATATTTGTAAAGAGTAGTATCGTTAGGTGGAGGAGTACTTTCTTCTTTTTCTTTTAGTAGTTCATTATTTACACCTTCAGTTTTGTCCTGTTTTCCGTGCGAATTATATTCTCCTGCTTGTTCCTCGTCTTCTTCTTCCTCTTCCCCCTCCTCCTTCCCTTCTTCTTCCCCCTCTTGTAGTATTTCTTTTACTATATTTTGCACTTCTTCCGCTTTAATTATATCCTCTTCGTCTTCTTCCTTTTG…	Sequence matched gene in P brasilianum	MSP3	P brasilianum	PB_06	455736	457314	gene1473
>PB-MSP3-gene1474	TCAATAAATGAATTCATCAAAATGTTCGTTTTTGAATGTATCTATGTGTAGAAAAAATTGATACATAGCTTTTTCTAAGTCTTCGAGAATATTAACAATTGACGTATCACCATCAATTGAAGTATCTAATGTTTTTATTAGCTCGTCAGCAAATTTTTCATTTTCACTGTCATCTTCATATTCTGGGGAGAAATATTTGTAAAAAGTAGTATCGTTAAAAGGAGGAATAATTTCGTCTTTTTCTATTAGCATTTCTTCAATTTTACCTTCAACTTTGTCTTCTTTTCCATGTGAATTTTGTTCGTCTTGTTCCTCCTCTTCTTCTTCTCCCGTTTGTAGTAAATCTTCTACTAATTTTTGCACGTATTCCTCTTCAATTACATTCTTTCCTTGTTCCCT…	Sequence matched gene in P brasilianum	MSP3	P brasilianum	PB_06	458761	461800	gene1474
>PB-MSP3-gene1475	TTATTTAAAGTTAAAAAATTGATTCAAATCTTCTACATAATCTTTGAGTGTATCAGCAATCAAAGTAGTATCGCCTTCTGAAGTAACCACTGTTTGCACTAACTCGTTTGTAAATGTTCTATCATCATTGGTATTTACATAATCTTCTGCAAGGGATCTATGTGCTTCAACGTCGTTAGATGGTGCAGTATTTGCTTCTTTATTTTTACCATCAGATTCATTTCCTTGTGGGTTTTCTTCTTTTACTTCCTCATCAGATTCATCAACTTCGTTTACTTCTTCTGCTGCTTCCTCGTTTTCTCCCCCTTCTTGTAGTAATTGTTGTACTAATTCTAATACATCTTCCTCTTCAATTTCTATTTCTTTCTCTTCCTCATCTTCTTCCTTCTGCTGTACTTC…	Sequence matched gene in P brasilianum	MSP3	P brasilianum	PB_06	463510	466288	gene1475
>PB-MSP3-gene1476	TTATATCTGCAGAAAAAATTGACGCATATCTTTTTCTAAGTCTTTGAGAACATTAACAGTTGAAGTATCACCACCAATTGAAGTTACCAATGATTTTATTAAATCGTCGGAGAACTTTTTAGCCTCATTGATATGTTCATATTCCATGGAAAGTTCCTTATAAGCAGTAATGTCATTAGGTGGAACATTACTTGCTTCTTTTCCGTTTTCCTTTTCCGATTCTTTATTTTTATCTTCAGCTTCGTTTATTTGAGAATTTTCTTCGCTTAAATCTTCACTAGTTTCTTCTGCTTCTTCTGCTTCTTCTGTTTCCCCCTCTTGTAGTATTTCTTGTATAATATTTTTTACATCTTCCTCTTTAATCTCTACTTTTTCCTCTTCCTTTTGTTGATCTTCTTT…	Sequence matched gene in P brasilianum	MSP3	P brasilianum	PB_06	468114	471087	gene1476
>PB-MSP3-gene1479	TTATTCTATATTGCAATGATTATTATATAAATACCATTCGTAAATAAATGTGTTATATAGTTCTTCTCCAAATATTTGTATATTTAGGTAATAGTTAATCATATCATTAACTAAATTGTTGAGAGTATCTAAAACTGAAATGTCATCATCAAATGAATTTATCAAAGAATTCATTGTCATTTCAGTTGTTTTTATAAATTTATTCATAATATCATATTCTTCAGAAAGTGATATCCAAGGTTCAGTATCAATTAACAAAATATTGTTATCTTTTTCTCCCCCTACTACATCCTCTACTTTATCTACTTCTTGCTCTCCTTTTTCTTCCTCCTCTTCCTCGTTCTTCTGTTCGTCAGTGTCCATTTCTACTTCCTCGTGGTATAGTTCAGCTTCTCCTTT…	Sequence matched gene in P brasilianum	MSP3	P brasilianum	PB_06	476294	478112	gene1479
>PB-MSP3-gene1483	TTATGTATTATTTAGAACAAAATGAGATATATCTCCAGCTAAATCGTTGAGTGTGTCAATAATCCCAGTATTTCCCCCGACTGCACTAATCATCGTTTTCACTAATGCTTCAGTTACTTTCTCAGCGTTATCATTAAATTTATAATTAAGGATAAGTGGCTTATGAGCACTTTTGTCATTTAGTGCAATGTTATTCTTTACTCTTTTCTGTTCTTCACCGTTTTTATTTGTTTTGTGGTAGTTTTCCTGGGCGTGTTTTTTTCCTTCTTCAGTTGGTATATCAACTTCATCTACTTCATCTACTTCTTCTTCTTCTTCTTCTTCTACTTCGTCTTGTTCTTCTTTTACCTGGAGGTCATCTTCTTCTATTATGTCCATATCTTCTTTACTTTCCTCCTC…	Sequence matched gene in P brasilianum	MSP3	P brasilianum	PB_06	487497	489411	gene1483
>PB-MSP3-gene1484	TTAAGTAGTTATATAATTTTGAAAAAATTGATGCATATCTTGCTCTAAATTTTTGAGTGTATCAATAGTAGAAAAGTCATCGTCAACTACCTTAATCATCATTTGAAATAATTCCTCAGCAGCTTTTTTAACATCATCATTATTTCTGTAATCTTCTGAAAGTGATTTATGAGCGTTTATATCATTTGATGGAACATTACCTTTTTCGCTTTCTTGTTGACCTTTATTATCTTCTTGTGGTCCTTCTTCTTCTTCTTCTTCTACTTCTTCTTCATCTTCTTTTTTCTCCTCCCCTTCTTCTCCCCTTTCTTCTTGGGCTATTTCCTGCTTAATTTCTTCATCTTCTTCACTCTCCTCATCATTCTCCTCTTTTACTTGTTCATCCATATCGACTACATT…	Sequence matched gene in P brasilianum	MSP3	P brasilianum	PB_06	491051	493046	gene1484
>PB-MSP3-gene1485	TTAAGTAGTTATATTTTTTTGAAAAAATTTTTGGATATCTTGCTCTAATTCTTTGAGTGTGTTCAAAGTATAAGCATCATCGTCAACTATAGTAAGCATATTTTTTAATAATCCCTCAATTGCTTTTTTAACGTCATTAACACTATTGTAATTTACTGCAAGTGATTCATGAGCACTAACATCATTTAATGGAACAACATTCTTTTTGCCTTGCATTTGATTTGTATCTCCTTGAGATCCTTCCCCATTTCCTTCTTCTTCATCTGCTTCATCCGCTTCATCTGCTTCATCTGCTTCATCCTCTTCATCCTTATCTTCCTCCAGCACGTTTGGTACGCCTTGTATTACTTCCTCTTTGGTTTCTTCTTCTCCATCTTCAACTTTTTCCCCCATAACTTC…	Sequence matched gene in P brasilianum	MSP3	P brasilianum	PB_06	494187	495522	gene1485
>PB-MSP7-PmUG01_12029700mRPb	ATGTTCTATTCAGGAAGTCAGGTGATATAATGATAATAACCAAGAATATAATAAATTTACTATGAATGATACATAGTATAATATTGTTAAAAAAAAAAGCACATGCCTGTTTCAAAGATGGTGCAAAAGAGGGTTTGTATTAGT	Sequence matched region in P brasilianum	MSP7	P brasilianum	PB_12	1145848	1145992	None annotated
>PB-MSP7-gene4007	ATGAGAACAAAATATACATTTGTTCCACCTAGTTTTTCCATTTTGCTATTTTTTTTTGTATTATGTGAAGATCAATATGTTAACTCAAAAGTAAATTGTTACACAAAAAATGAACCAATAGAAAAATTGAAAGAAAAAATAGAAAATTTAAAGAATAATGTAACAGATAATTTATCTAAAAATATTAAAGAAGATTTAGAATTATTAAATAAAAAAAATCAAATATTAGAATTATATCATCATGATCCTATATTACAACAGGGTGTTCGGGGTGTTTAGAAAAATAAATATGAAAAAAGAGAAGAAAAATATGCTAATAAATTAGATCATTTAGAACAAAATTGTGAAAGAGATGAAACAAGTAATACCAATAAAATTTTGATAAATGGGGAAAATGAA…	Sequence matched gene in P brasilianum	MSP7	P brasilianum	PB_12	1136575	1137367	gene4007
>PB-MSP7-gene4012	ATGTTTCCCTCACTAGAAACATATACACGGGTACACATATTGACGCACCAACCAACAAAGGAATACACTATGTATCACCCATGGTAGGAAATGCACAAAGTGTAGACATTTTAGGCGGACGAGGGCAAACGAGTTGAAATAACGTCAGAAGGTTTAGGAGGAAGACGACAATTAAGAACCCTCCTCTTCCCCATTTAGTGCAAATGCACATGCTTCACTAGTACACCCTACTGCTGTACCTGGACCAAGTGCAAAAAATGGTAGGATATGGGAATAATCTTCTGTTCAAAAAGTGAATGAAAATATATCTGGCGTTAGGTACGTAGATAAACCGTATGATAATGTCCTTAGTTATAAAAATAATGAAATGCATCAATGTAAAAAAAATATAAAAATGAA…	Sequence matched gene in P brasilianum	MSP7	P brasilianum	PB_12	1152830	1153697	gene4012
>PB-MSP7-gene4008	ATGAAAGGAAAAGTAATTTATTTTTTTTATTTTTTCCCCTTCTTTCTAGCCTCACTAAATTATGTATCATCTAGGAATCAAAATCCCCCTATACCATTGAACGAAACACTGAATGAAAACCAGAATGAAAGTCAACATGGCAATCAGAAAAATCAAGATGTAGATGTATTAGAAACATTAACAAAAAACATTACTACAGATGAGTTCAATTCCTTTAATAATAGCGATGAGAAAGAACAAAAAGGAAAAGAAACTATGAAGATATACAAAGGTGAAAGTGAGGCAAAAGAAGAAACTAACGAGGAGCCAGAAAAAAAAGAAAAATTTTTGGAAAATGTTGACAGTGTATTAAAACATAACAGTAATGTATTTCTGGGAAAAAATGCAAAAGGAGTTAGT…	Sequence matched gene in P brasilianum	MSP7	P brasilianum	PB_12	1139699	1141076	gene4008
>PB-MSP7-gene4009	ATGTCATCGCGTCATGTTCAAAGGGACACAGGAGTGAAAAATGACAAAAAGAATGATTTTCACCAAGGAAAGGAAACAGAAGGTAATAATAAGAATTCCATTTTAAAAGAAGGTATAAGAAATGTATTCCATGAAATGAACGAATCAGAAGAAAAAACTAAGGAAGAATTAGAAAATAATAATGATGAAGAATCATTTATTGCGCAGAGTTCGTCGAATTATTCCGAACAGGATAAGAAAAATAAAAATAATGATTCAAAGATTGAAGAAAAAACATCGGAAAGTATGAAATTTTTTGGTCAATCTTCAAATGATAATAATAGTGGAGGCGGTGAAGAAATACTACAAACTGATGTGCCAGCTCATAATGAAAATGGTTCGGGTATAGGAGAGCCAGGA…	Sequence matched gene in P brasilianum	MSP7	P brasilianum	PB_12	1143270	1144116	gene4009
>PB-MSP7-gene4010	ATGAAGGGGAATGTTAAAATTTATTTGTTCCTTTTTTTTTTATTTTACGTGCACCATGTATCGTCTGATAACAAGTCGAACTTAAGAGGAAAGAATTACAATTTGGATGGTTATATAGTAGATGTATTGCAAAAAAAACTGGGAAATATACATAACATTGGCCAGAATAATGCTAGCGACAGTTTTAACAAAAAACTTGAGATTTTAAAAAAGCAAATTGAAAAAATACAAAAGTATGAAACCGAGTATGGAGGAAAAGGTTATGAAGATATTTTGGACAGTGAATTCCAAGATGAGTCAGGAAAAAAAAAAAAAAAAATTTTCGGAATGGATGAGGATGATTTAGACAATTATGACGAAGATTTTTTGGGGCAAAGTGCAAAAGGAGGTCAGCATGCT…	Sequence matched gene in P brasilianum	MSP7	P brasilianum	PB_12	1147539	1148739	gene4010
>PB-MSP7-gene4011	ATGAAAAGAAAAAATATATTTTGTTTTTCCCTCTTCTTATTTTTGTTGCGTTATGTATCATCAAAAGACAAATATGAAGATGAACAAAAAAATTATAATAATCAACATGTTCTATTAAATATAATAAAAGACAAATTAGAGAAATTACAAGGTGGAATAATAACGAATAAGGTATCAGATACTTTGAATAAAGACTTCAAATCATTAAAAAAACGAATGGAGGAATTGGAAAAATATGAAAAAAAATATACTGAAGGAAATATTGAGAATATTTTAAAAAATGAATCTGAAGAATCGTTAGGGGATAAAAAACAAATTTTGGGGGTAGATGAGGATGAGTATAACTGGGATTTTTTGGGACAAGGTAACACTATGACTAAAGGAGAAGACAATGAAGAG…	Sequence matched gene in P brasilianum	MSP7	P brasilianum	PB_12	1150017	1151202	gene4011
>PB-MSP7-gene4013_5prime	ATGTATAACTTAAGGGGGAGGAATTACAATATGGATGGTGATCTATTATATTTGCTGAATAATAAATTGGGTAATATACATAATATTGGTCAGAATCATTCGAATGAAAATTTTAACAAAAAACTTGAATTATTAAAAAAGCAAATTGAAAAAATTCAAGCATATGAAAATGCGTATACAGGAATGAACTATGACGATATTTTAGGCAATGATCTCGATGAATTAACAGATCAAAAAAAAAATATTTTCGGAATGGACGAAGAAGATTTAGACAATTACGACGAAGATTTTTGGGGGCAAGGTAAAACAGTAACTAAGGGTGAGACGGAGGAGACAACAGCAGTTGCAGATACTCAAGGAACAGAAGGTGTACAGACTACACCACAACCTGTATTAAGC…	Sequence matched 5' part of gene in P brasilianum	MSP7	P brasilianum	PB_12	1154861	1155861	gene4013
>PB-MSP7-gene4013_Middle	ATGCACAGAAATTTTTCTTTTTGTTTTTCCTCTTTTGTATTATTTTTGCTGCATTCTGCATCGTGCAGAAACAACACTAACATAAATGGGGTGAATTACAATTTGGATGATCATATAGTAGATATATTGAAAAAAAAACTAGGTAATATACATAATATAGGACAGAATAATGCTAACGATAGTTTTAACAAAAAACTTGAGTTATTAAAAAAGCAAATTGAAAAAATACAAAAGTATGAAACTCAGTATGCAGGGAAAGGCTACGACGACATTTATGACAATGAACTAGAAGGATTTACAAAAAAAAAAAAAAAAAAAAATTTCGGAATGGACGAAGAAGATTTAGACAATGACGACGAAAATTTTTTGGGACAAGGGAAAACCATAAACATAGATGAA…	Sequence matched middle part of gene in P brasilianum	MSP7	P brasilianum	PB_12	1156908	1158238	gene4013
>PB-MSP7-gene4013_3prime	ATGCCCATTTGGGGTAAAAATTATTCATTATATACTTGTCTTTTGGTTTTTGGTTATACATTTTAGCTATTTTTAATTTTTATTAAGTGCAGTGAAAGGAAAACTGATATTTTTTTCATGTTCTTTTTTTGTACTTTCGTTGCACTTAATGTTGGCTGATGAGCAGCCCAACATACCACAAGAAAAGCACATAGCAAATGAAGAAGTAAAAGAATTGAAACAAAAATTAGAGGAAATATATAAAAATCTTACAATTGGCAAATCAACCACTACTTATTCGGAAGAAGATATTATGTTATTAAAAAATAAAATTTAAGAACTGAAAAAATTAAAAAAAAAATTTCTAATAACAAATGAAGGAAATAAGCCAAATAATATACCTGATACGACAGTAAATGA…	Sequence matched 3' part of gene in P brasilianum	MSP7	P brasilianum	PB_12	1159613	1160743	gene4013
>PB-MSP9-gene5471	CTACTTGTGGACACTATGAATGAAGATATCATTTATGATTTCCAACTTTGGACCCTCATCAATTGCACCTTTAAAGATAACAAAATTATTGAAAAATACGAACATATAAAACTGTACTATGATTGTGGTAAGATCGTGCTAAAACATATGGGTGCAATTTTTGAAAATCGCGTTTGCTTCCGTTGGAAGAACAGAAATGGAGGAAAGTCATTGCATATTGTTTCTGCAAAGCATGGCGAAAATTGATGCATGCTTCTTCTTATACCACTTCGACTACTTCGTTGTGTGGAACTGCCGTTTGGACTGCCTCACCTACTTCGTTGTTGTGTGGTACCACTGCTTGGACAACCTCATCCGCATTGTTTTGTGGTACTACCGCTTGAGTTTGAGTTACTTCCC…	Sequence matched gene in P brasilianum	MSP9	P brasilianum	PB_14	2144941	2147357	gene5471
>PM-MSP1-PmUG01_07042000	ATGAAAGCACTTATATTTTTGTTCTCTTTTGTCTTTTTTTCTATAAATTGTCACTGTGAAACAAATGAAGATTATGAACAACTTATTCAAAAGTTGGGAAAACTGGAGGAACTAGTTGTAGAAGGGTATAACCTATTTCACAAAAAAAAATTTGCCTTAACAGACATTAATAAGGATGGTAATACCAGTACTACTGATGCAAATAATAAAGATGATAGTAAGGTTTCCTCCGTAACAGCAAAAATAGGAAATTTTGTTAGCAAAGTTCTAAACCTGAATTTGCCAGGTTATGTTCAGTTAACTTTTTCAATTAGGGAATTAATTACAAAGTACAGTGGTTTGAAATATCTAATTGAAGGATATGAAGAATTCAATGAATTAATGTATGGAATTAATTTT…	PmUG01_07042000 sequence	MSP1	P malariae	PmUG01_07_v1	1577716	1583141	PmUG01_07042000
>PM-MSP3-PmUG01_06022600	TTATGATTTTAAATAAAAGTGAGCCATATCTTTTACTAGGTCGTTAAGTATGTTCGTAACTTTGTTGTTACCATCAAATGAATTTATTAATGATTTAATTGAAATTTCGGTTATGGTTTTAAATTTATTCATATCGTCATATTCTCCAGAAAGAATTTTCCTAACCTCAGTGCCAATTGATGAATCATTGTTTTTTTTTCCTCCCCCTACTACCTCCTCTATTTCATCTTCTTCATAATCCTCTTCCTTTTCTTCTTCATTGTTTGTTTCTGCTTCCTCTTGGTAAACGTTCATTTCTTCTTTTTGTCTTCCTTCCTCCTCTTCCTCTTCGTCCTCTTCTATATGTTCTTCTTTTTCCTCTACAACTTCTTCGTTCTTGTCCAATATATTAGCACTTTC…	PmUG01_06022600 sequence	MSP3	P malariae	PmUG01_06_v1	674861	676550	PmUG01_06022600
>PM-MSP3-PmUG01_06022700	CTAAATATTCATATCTTTAACAAAATAGTTAGTCATATCTTTCGATAAACCATGAAGTGTATCTGAAACGGTCTTTTCAGTATCAATTGAATCAATCGTGGAGTGGATTGATTTTTCAGCTGAGTTTTTAAAATTAATGACATCTCCGTAATCTCTTACAAGAGACTTTGTAGCTTCAGTATCATCTGATAAATCACTGTTCTTTTTTTGTGCTTCAGTCGCTTCTTCTCTCTCTTACTTTTTCCTATCTTCTTCATTGTATGTTTCTGCTCCCTCCTGGTGGACTTCCATTTTTTCCTTCTCTTCTTTTTTTTCTACCTCTTCTTCTCTTTTTACTGCCTCCTCTTCTTTTTTTACTTCCTCTTCTTCTTTTTCCACTTGCTGTTTTTTTTCTTCTTT…	PmUG01_06022700 sequence	MSP3	P malariae	PmUG01_06_v1	678356	680635	PmUG01_06022700
>PM-MSP3-PmUG01_06022400	TTATTTCATTTCGTCCTCTTCTAAATCTATATCTGTATGCTCCACCACTTCTTTAAATTCTTTTTTATGCTTATTTCTGCATTTACGTATTTCCTCCTTCAATTCTTCCTCCCTATCGGGGGTATAATTTCCATATTCTGGCGCCATATTTAAAAGTTCTAGTATATCTAGTTTTCCTATCTTTATAATTTGTTTAGGGATTGTCGTTTTTCCCTCCAAATGCATTTTTCTAACCAGTTTCCTTTCTGTTGATTGTAATAATGGTTCTTCTTTTTTTTTTTATTTTTTATTTTTATTCCTTTTTCCTATAGTAATAGTGGTGATAGTATATTTGTTTTATCTCTTTTTTGTTGTAATGATAAACCTTGTTCATTTTCGTTTACCAATTCTAATGCTTCA…	PmUG01_06022400 sequence	MSP3	P malariae	PmUG01_06_v1	668140	669085	PmUG01_06022400
>PM-MSP3-PmUG01_06021700	TTATACATATTGGAAATATTGGTGCATGTAATTTTCTAACCCTTTAAGCGTATTCAAAACTGTAGTATCTGAGCTAACTGAATCAATTACTTTTTTTACTACCTCTTCGGCTACTTTTTTAACATCATTATCATTTTTATATTCTTCTGTAAGTGACTTATGAATATTATTATCATTAGGAGCTTCGTTTTTTGTTTCCCCTTCCTTTACTTTATTTATATGACCTGATTCATCCGCTTTGTCTGGATTATTCGTTTCGTTTTCTTCTTCGTTCTTTTCTATTTCGTCTTCCTCTTCTTCTTCATCATCTCCTTCTTTTAGTCTTTCTCCTTCTTGCATTCCGTCATCCTGTATCAATTTTTGTATTTCTTCCTCACTAATATCTTCCTCCTCATCCTC…	PmUG01_06021700 sequence	MSP3	P malariae	PmUG01_06_v1	639721	641665	PmUG01_06021700
>PM-MSP3-PmUG01_06021800	CTATTCTTCTTCTCCCTCTTGCATTATTTCTTTTACTGGTTTTTGCATTTCTTCATCTTTAATCACTTCCTCTTTTTCTTCTCCCTTTTCTTGTCCATTGTCTTCTGATGATGGATTTTTAGTTGGTAGATCTTCTCTTTGTGAATATGGTTCTACATGTATCTTTACATCTGATATCGATGCTGGTTTTCCTTTTGATTCCGATATTTTTTGTTTTGTTGTTCCTGATGGTAGTGTTGTAGGTGATCCCTGTTCAGGTAATTTTTCATTAACTGATCTTGCTGTCGCTCCTGCTTCATTATCATCCTTTTCTTCTTCCTCTTTTTCTTTCTCTTTTTCTTTGTATTCTTCTTTCACTTCTTTCTCCTCTTCTTTCTGTTCTTCCTTTTTTTTTTTCTC…	PmUG01_06021800 sequence	MSP3	P malariae	PmUG01_06_v1	643820	645097	PmUG01_06021800
>PM-MSP3-PmUG01_06022500	TTATTCTATATTGCAATGATTATTATATAAATACCATTCGTAAATAAATGTGTTATATAGTTCTTCTCCAAATATTTGTATATTTAGGTAATAGTTAATCATATCATTAACTAAATTGTTGAGAGTATCTAAAACTGAAATGTCATCATCAAATGAATTTATCAAAGAATTCATTGTCATTTCAGTTGTTTTTATAAATTTATTCATAATATCATATTCTTCAGAAAGTGATATCCAAGGTTCAGTATCAATTAACAAAATATTGTTATCTTTTTCTCCCCCTACTACATCCTCTACTTTATCTACTTCTTGCTCTCCTTTTTCTTCCTCCTCTTCCTCGTTCTTCTGTTCGTCAGTGTCCATTTCTACTTCCTCTTGGTATAGTTCAGCTTCTCCTTT…	PmUG01_06022500 sequence	MSP3	P malariae	PmUG01_06_v1	671232	673059	PmUG01_06022500
>PM-MSP3-PmUG01_06022100	TCAATAAATGAATTCATCAAAATGTTCGTTTTTGAATGTATCTATGTGTAGAAAAAATTGATACATAGCTTTTTCTAAGTCTTCGAGAATATTAACAATTGACGTATCACCATCAATTGAAGTATCTAATGTTTTTATTAGCTCGTCAGCAAATTTTTCATTTTCACTGTCATCTTCATATTCTGGGGAGAAATATTTGTAAAAAGTAGTATCGTTAAAAGGAGGAATAATTTCGTCTTTTTCTATTAGCATTTCTTCAATTTTACCTTCAACTTTGTCTTCTTTTCCATGTGAATTTTGTTCGTCTTGTTCCTCCTCTTCTTCTTCTCCCGTTTGTAGTAAATCTTCTACTAATTTTTGCACGTATTCCTCTTCAATTACATTCTTTCCTTGTTCCCT…	PmUG01_06022100 sequence	MSP3	P malariae	PmUG01_06_v1	653836	656680	PmUG01_06022100
>PM-MSP3-PmUG01_06022900	TTAAGTAGTTATATAATTTTGAAAAAATTGATGCATATCTTGCTTTAAATTTTTGAGTGTATCAATAGTAGAAAAGTCATCGTCAACTACCTTAATCATCATTTGAAATAATTCCTCAGCAGCTTTTTTAACATCATCATTATTTCTGTAATCTCCTGAAAGTGATTTATGAGCGTTTATATCATTTGATGGAACATTACCTTTTTCGCTTTCTTGTTGACCTTTATTATCTTCTTGTGGTTCTTCTTCTTCTTCTTCTTCTTCTTCTTCTTCTACTTCTTCTTCTTCTACTTCTTCTTCATCTTCTTTTTTCTCCTCCCCTTCTTCTTCCCTTTCTTCTTGGGCTATTTCCTGCTTAATTTCTTCATCTTCTTCACTCTCCTCATCATTCTCCTCTTT…	PmUG01_06022900 sequence	MSP3	P malariae	PmUG01_06_v1	685936	687958	PmUG01_06022900
>PM-MSP3-PmUG01_06022800	TTATGTATTATTTAGAACAAAATGAGATATATCTCCAGCTAAATCGTTGAGTGTGTCAATAATCCCAGTATTTCCCCCGACTGCACTAATCATCGTTTTCACTAATGCTTCAGTTACTTTCTCAGCGTTATCATTAAATTTATAATTAAGGATAAGTGGCTTATGAGCACTTTTGTCATTTAGTGCAATGTTATTCTTTACTCTTTTCTGTTCTTCACCGTTTTTATTTGTTTTGTGGTAGTTTTCCTGGGCGTGTTTTTTTCCTTCTTCAGTTGGTATATCAACTTCATCTACTTCATCTACTTCTTCTTCTTCTTCTTCTTCTTCTACTTCGTCTTGTTCTTCTTTTACCTGGAGGTCATCTTCTTCTATTATGTCCATATCTTCTTTACTTTCCTC…	PmUG01_06022800 sequence	MSP3	P malariae	PmUG01_06_v1	682387	684304	PmUG01_06022800
>PM-MSP3-PmUG01_06022200	TTATTTAAAGTTAAAAAATTGATTCAAATCTTCTACATAATCTTTGAGTGTATCAGCAATCAAAGTAGTATCGCCTTCTGAAGTAACCACTGTTTGCACTAACTCGTTTGTAAATGTTCTATCATCATTGGTATTTACATAATCTTCTGCAAGGGATCTATGTGCTTCAACGTCGTTAGATGGTGCAGTATTTGCTTCTTTATTTTTACCATCAGATTCATTTCCTTGTGGGTTTTCTTCTTTTACTTCCTCATCAGATTCATCAACTTCGTTTACTTCTTCTGCTGCTTCCTCGTTTTCTCCCCCTTCTTGTAGTAATTGTTGTACTAATTCTAATACATCTTCCTCTTCAATTTCTATTTCTTTCTCTTCCTCATCTTCTTCCTTCTGCTGTACTTC…	PmUG01_06022200 sequence	MSP3	P malariae	PmUG01_06_v1	658403	661193	PmUG01_06022200
>PM-MSP3-PmUG01_06021600	TTATTGCAAAAGATAGTGACCCATATCTTCTGCTAAATCTTTTAGTGAATCGACAATCTCCGGATCACCACCAACTAAAGTAACCATTTTTTTTATTAACTGTTCAGCTTCTTTTTTAGCATCAGCCAGATATGTATAATTATCTACAAGTGAGTTATGAGTATTAGTAACCTGTGATGGAACGTTATAGTTCTCGTTTTCCTGTTCTTTATTTTTTGCACCTTCTACATCATGTTTTTTCGGAATATCACTTTCGCGTAATTGATCCACATTTGCATCGTCCTCATCTATATTTTCCTCTTCTCCTGCATCTGCATCTTCTTGTTGTTTCATTTCTTCCATCACTCCTTCTATCACTTCCTGTATCATATCCTCCATTGTATCATCTGAAATATCCTC…	PmUG01_06021600 sequence	MSP3	P malariae	PmUG01_06_v1	636114	637857	PmUG01_06021600
>PM-MSP3-PmUG01_06022300	TTATATCTGCAGAAAAAATTGACGCATATCTTTTTCTAAGTCTTTGAGAACATTAACAGTTGAAGTATCACCACCAATTGAAGTTACCAATGATTTTATTAAATCGTCGGAGAACTTTTTAGCCTCATTGATATGTTCATATTCCATGGAAAGTTCCTTATAAGCAGTAATGTCATTAGGTGGAACATTACTTGCTTCTTTTCCGTTTTCCTTTTCCGATTCTTTATTTTTATCTTCAGCTTCGTTTATTTGAGAATTTTCTTCGCTTAAATCTTCACTAGTTTCTTCTGCTTCTTCTGCTTCTTCTGTTTCCCCCTCTTGTAGTATTTCTTGTACAATATTTTTTACATCTTCCTCTTTAATCTCTACTTTTTCCTCTTCCTTTTGTTGATCTTCTTT…	PmUG01_06022300 sequence	MSP3	P malariae	PmUG01_06_v1	663009	666009	PmUG01_06022300
>PM-MSP3-PmUG01_06022000	TTATATGTTTAGAAAAAATTGGCGCATGTCTTTTTCTAGATCTTTGAGGGTATTAACTGTTGAAGTATCACCTCCGACTGATGTAACCAATGTATTTATTAACTCATCGGCAAATTTTTTAGATTCATTGTCATCTTCATATTCCATGGAGAAATATTTGTAAAGAGTAGTATCGTTAGGTGGAGGAGTACTTTCTTCTTTTTCTTTTAGTAGTTCATTATTTACACCTTCAGTTTTGTCCTGTTTTCCGTGCGAATTATATTCTCCTGCTTGTTCCTCGTCTTCTTCTTCCTCTTCCCCCTCCTCCTTCCCTTCTTCTTCCCCCTCTTGTAGTATTTCTTTTACTATATTTTGCACTTCTTCCGCTTTAATTATATCCTCTTCGTCTTCTTCCTTTTG…	PmUG01_06022000 sequence	MSP3	P malariae	PmUG01_06_v1	650814	652392	PmUG01_06022000
>PM-MSP3-PmUG01_06021900	TCAATAAATGAATTCATCAAAATGTTCTTTTTCGAATATTTCTATGTGTAGAAAATATTGAAGCATATCTTTTTCTAAGTCTCTAAGAGCATTAACAGTTGACGGATCACCACCAATTGAATTATCTAATGTTTTTATTAGCTCGTCATCAAAATTTTCATTTTCATTGTCATCTTCATATTCCGGGGAGAAATATTTGTGAACAGTACTATCGTTAAATGAGAGAGTGCTTTCTTCTTTTTCTATTAGCTGTTCTTCAATTTTACCTTCAACTTTGTCCTGTTTTCCATTCGAATTTTGTTCCCCTGCTTTTCTTCTGTGTATGTCTGCTTGCTTTTCTATGTCTTCTTCTCCCTTTCCTTGTTCCCTCTCTCGTAGTATTTCTTTTACTAATTTTTG…	PmUG01_06021900 sequence	MSP3	P malariae	PmUG01_06_v1	646580	649247	PmUG01_06021900
>PM-MSP3-PmUG01_06023000	TTAAGTAGTTATATTTTTTTGAAAAAATTTTTGGATATCTTGCTCTAATTCTTTGAGTGTGTTCAAAGTATAAGCATCATCGTCAACTATAGTAAGCATATTTTTTAATAATCCCTCAATTGCTTTTTTAACGTCATTAACACTATTGTAATTTACTGCAAGTGATTCATGAGCACTAACATCATTTAATGGAACAACATTCTTTTTGCCTTGCATTTGATTTGTATCTCCTTGAGATCCTTCCCCATTTCCTTCTTCTTCATCTGCTTCATCCGCTTCATCTGCTTCATCTGCTTCATCCTCTTCATCCTTATCTTCCTCCAGCACGTTTGGTACGCCTTGTATTACTTCCTCTTTGGTTTCTTCTTCTCCATCTTCAACTTTTTCCCCCATAACTTC…	PmUG01_06023000 sequence	MSP3	P malariae	PmUG01_06_v1	689117	690434	PmUG01_06023000
>PM-MSP7-PmUG01_12029700	ATGTGCAATGTTCTATTCAGGAAGTCAGGTGATATAATGATAATAACCAAGAATATAATAAATTTACTATGAATGATACATAGTATAATATTGTTAAAAAAAAAAGCACATGCCTGTTTCAAAGATGGTGCAAAAGAGGGTTTGTATTAG	PmUG01_12029700 sequence	MSP7	P malariae	PmUG01_12_v1	929814	929964	PmUG01_12029700
>PM-MSP7-PmUG01_12030000	ATGTTTCCCTCACTAGAAACATATACACGGGTACACATATTGACGCACCAACCAACAAAGGAATACACTATGTATCACCCATGGTAGGAAATGCACAAAGTGTAGACATTTTAGGCGGACGAGGGCAAACGAGTTGAAATAACGTCAGAAGGTTTAGGAGGAAGACGACAATTAAGAACCCTCCTCTTCCCCATTTAGTGCAAATGCACATGCTTCACTAGTACACCCTACTGCTGTACCTGGACCAAGTGCAAAAAATGGTAGGATATGGGAATAATCTTCTGTTCAAAAAGTGAATGAAAATATATCTGGCGTTAGGTACGTAGATAAACCGTATGATAATGTCCTTATTTATAAAAATAATGAAATGCATCAATGTAAAAAAAATATAAAAATGAA…	PmUG01_12030000 sequence	MSP7	P malariae	PmUG01_12_v1	936731	937601	PmUG01_12030000
>PM-MSP7-PmUG01_12029400	ATGAGAACAAAATATACATTTGTTCCACCTAGTTTTTCCATTTTGCTATTTTTTTTTGTATTATGTGAAGATCAATATGTTAACTCAAAAGTAAATTGTTACACAAAAAATGAACCAATAGAAAAATTGAAAGAAAAAATAGAAAATTTAAAGAATAATGTAACAGATAATTTATCTAAAAATATTAAAGAAGATTTAGAATTATTAAATAAAAAAAATCAAATATTAGAATTATATCATCATGATCCTATATTACAACAGGGTGTTCGGGGTGTTTAGAAAAATAAATATGAAAAAAGAGAAGAAAAATATGCTAATAAATTAGATCATTTAGAACAAAATTGTGAAAGAGATGAAACAAGTAATACCAATAAAATTTTGATAAATGGGGAAAATGAA…	PmUG01_12029400 sequence	MSP7	P malariae	PmUG01_12_v1	920549	921697	PmUG01_12029400
>PM-MSP7-PmUG01_12029600	ATGAATAGAAAAATTATCATTTTTTCTGTTTTCCTATTTTCATTACATTCTATGTCATCGCGTCATGTTCAAAGGGACACAGGAGTGAAAAATGACAAAAAGAATGATTTTCACCAAGGAAAGGAAACAGAAGGTAATAATAAGAATTCCATTTTAAAAGAAGGTATAAGAAATGTATTCCATGAAATGAACGAATCAGAAGAAAAAACTAAGGAAGAATTAGAAAATAATAATGATGAAGAATCATTTATTGCGCAGAGTTCGTCGAATTATTCCGAACAGGATAAGAAAAATAAAAATAATGATTCAAAGATTGAAGAAAAAACATCGGAAAGTATGAAATTTTTTGGTCAATCTTCAAATGATAATAATAGTGGAGGCGGTGAAGAAATACTACAA…	PmUG01_12029600 sequence	MSP7	P malariae	PmUG01_12_v1	927150	928047	PmUG01_12029600
>PM-MSP7-PmUG01_12030100	ATGTATAACTTAAGGGGGAGGAATTACAATATGGATGGTGATCTATTATATTTGCTGAATAATAAATTGGGTAATATACATAATATTGGTCAGAATCATTCGAATGAAAATTTTAACAAAAAACTTGAATTATTAAAAAAGCAAATTGAAAAAATTCAAGCATATGAAAATGCGTATACAGGAATGAACTATGACGATATTTTAGGCAATGATCTCGATGAATTAACAGATCAAAAAAAAAATATTTTCGGAATGGACGAAGAAGATTTAGACAATTACGACGAAGATTTTTGGGGGCAAGGTAAAACAGTAACTAAGGGTGAGACGGAGGAGACAATAGCAGTTGCAAATACTCAAGGAACAGAAGGTGTACAGACTACACCACAACCTGCATTAAGC…	PmUG01_12030100 sequence	MSP7	P malariae	PmUG01_12_v1	938787	939786	PmUG01_12030100
>PM-MSP7-PmUG01_12029500	ATGAAAGGAAAAGTAATTTATTTTTTTTATTTTTTCCCCTTCTTTCTAGCCTCACTAAATTATGTATCATCTAGGAATCAAAATCCCCCTATACCATTGAACGAAACACTGAATGAAAACCAGAATGAAAGTCAACATGGCAATCAGAAAAATCAAGATGTAGATGTATTAGAAACATTAACAAAAAACATTACTACAGATGAGTTCAATTCCTTTAATAATAGCGATGAGAAAGAACAAAAAGGAAAAGAAACTATGAAGATATACAAAGGTGAAAGTGAGGCAAAAGAAGAAACTAACGAGGAGCCAGAAAAAAAAGAAAAATTTTTGGAAAATGTTGACAGTGTATTAAAACATAACAGTAATGTATTTCTGGGAAAAAATGCAAAAGGAGTTAGT…	PmUG01_12029500 sequence	MSP7	P malariae	PmUG01_12_v1	923673	925005	PmUG01_12029500
>PM-MSP7-PmUG01_12030200	ATGCACAGAAATTTTTCTTTTTGTTTTTCCTCTTTTGTATTATTTTTGCTGCATTCTGCATCGTGCAGAAACAACACTAACATAAATGGGGTGAATTACAATTTGGATGATCATATAGTAGATATATTGAAAAAAAAACTAGGTAATATACATAATATAGGACAGAATAATGCTAACGATAGTTTTAACAAAAAACTTGAGTTATTAAAAAAGCAAATTGAAAAAATACAAAAGTATGAAACTCAGTATGCAGGGAAAGGCTACGACGACATTTATGACAATGAACTAGAAGGATTTACAAAAAAAAAAAAAAAAAAAAATTTCGGAATGGACGAAGAAGATTTAGACAATGACGACGAAAATTTTTTGGGACAAGGGAAAACCATAAACAAAGATGAA…	PmUG01_12030200 sequence	MSP7	P malariae	PmUG01_12_v1	940835	942164	PmUG01_12030200
>PM-MSP7-PmUG01_12030300	ATGCCCATTTGGGGTAAAAATTATTCATTATATACTTGTCTTTTGGTTTTTGGTTATACATTTTAGCTATTTTTAATTTTTATTAAGTGCAGTGAAAGGAAAACTGATATTTTTTTCATGTTCTTTTTTTGTACTTTCGTTGCACTTAATGTTGGCTGATGAGCAGCCCAACATACCACAAGAAAAGCACATAGCAAATGAAGAAGTAAAAGAATTGAAACAAAAATTAGAGGAAATATATAAAAATCTTACAATTGGCAAATCAACCACTACTTATTCGGAAGAAGATATTATGTTATTAAAAAATAAAATTTAAGAACTGAAAAAATTAAAAAAAAAATTTCTAATAACAAATGAAGGAAATAAGCCAAATAATATACCTGATACGACAGTAAATGA…	PmUG01_12030300 sequence	MSP7	P malariae	PmUG01_12_v1	943540	944669	PmUG01_12030300
>PM-MSP7-PmUG01_12029900	ATGAAAAGAAAAAATATATTTTGTTTTTCCCTCTTCTTATTTTTGTTGCGTTATGTATCATCAAAAGACAAATATGAAGATGAACAAAAAAATTATAATAATCAACATGTTCTATTAAATATAATAAAAGACAAATTAGAGAAATTACAAGGTGGAATAATAACGAATAAGGTATCAGATACTTTGAATAAAGACTTCAAATCATTAAAAAAACGAATGGAGGAATTGGAAAAATATGAAAAAAAATATACTGAAGGAAATATTGAGAATATTTTAAAAAATGAATCTGAAGAATCGTTAGGGGATAAAAAACAAATTTTGGGGGTAGATGAGGATGAGTATAACTGGGATTTTTTGGGACAAGGTAACACTATGACTAAAGGAGAAGACAATGAAGAG…	PmUG01_12029900 sequence	MSP7	P malariae	PmUG01_12_v1	933917	935102	PmUG01_12029900
>PM-MSP7-PmUG01_12029800	ATGAAGGGGAATGTTAAAATTTATTTGTTCCTTTTTTTTTATTTTACGTGCACCATGTATCGTCTGATAACAAGTCGAACTTAAGAGGAAAGAATTACAATTTGGATGGTTATATAGTAGATGTATTGCAAAAAAAACTGGGAAATATACATAACATTGGCCAGAATAATGCTAGCGACAGTTTTAACAAAAAACTTGAGATTTTAAAAAAGCAAATTGAAAAAATACAAAAGTATGAAACCGAGTATGGAGGAAAAGGTTATGAAGATATTTTGGACAGTGAATTCCAAGATGAGTCAGGAAAAAAAAAAAAAAAAATTTTCGGAATGGATGAGGATGATTTAGACAATTATGACGAAGATTTTTTGGGGCAAAGTGCAAAAGGAGGTCAGCATGCTA…	PmUG01_12029800 sequence	MSP7	P malariae	PmUG01_12_v1	931513	932712	PmUG01_12029800
>PM-MSP9-PmUG01_14062900	TTATACCACTTCGACTACTTCGTTGTGTGGAACTGCCGTTTGGACTGCCTCACCTACTTCGTTGTTGTGTGGTACCACTGCTTGGACAACCTCATCCGCATTGTTTTGTGGTACTACCGCTTGAGTTTGAGTTACTTCCCCCACTTGGTTATATGGTGTAGATGGTTGAACTACCTCTGCCGCTTCGTTATGTGCTGCTAGTTCTTGAGTTACTTCACCCACTGCGTGATTAGGTACCGCTGTTTCACTGTGTGGAGTTTGGACTTGACTTAACTCATCCGCTTCGTTTTCGTTACCTGGTAAATTGTCCTCCATTTTAGACACTTCCTCTATAACGTTGTCAACGACTTCCTCTATTTTGGCAGCTTCCACAGCTATGCTATCGTGTACTATTTGATT…	PmUG01_14062900 sequence	MSP9	P malariae	PmUG01_14_v1	2438445	2440602	PmUG01_14062900
